# Supplementary material for: Integrative Identification of Arabidopsis Mitochondrial Proteome and Its Function Exploitation through Protein Interaction Network
Source: PLoS One. 2011 Jan 31;6(1):e16022. doi: 10.1371/journal.pone.0016022 (PMC3031521; doi:10.1371/journal.pone.0016022)
Supplement: Data S1 — Likelihood Ratio (LR) table for all Arabidopsis proteins and integration process using 14 predictors. This file contains a table, named as ArathMitoP_LR, which includes each predictor's LRs evaluated using GSPmito and GSN∼mito training data (shown in s1∼s14 columns), and the final integrated LRs for Arabidopsis proteins are listed in LR Column. (XLS) [file pone.0016022.s001.xls]

## Sheet: ArathmitoP_LR
ATH_protein	[M1]MitoProtII	[M2]Ipsort	[M3]TargetP	[M4]Subloc	[M5]Predotar	[M6]Mitopred	[M7]Loctree	[M8]WoLFPsort	[M9]Multiloc	[M10]Ancestry	[M11]HumanOrtholog	[M12]MouseOrtholog	[M13]YeastOrtholog	[M14]Coexpression	CLASS	LogLR	LR
AT1G24180.1	1	1	1	1	1	1	1	1	1	1	1	1	1	1	GSPmito	13.4996	31597000000000
AT3G10920.1	1	1	1	1	1	1	1	1	1	1	1	1	1	1	GSPmito	13.4996	31597000000000
AT2G44620.1	1	1	1	0	1	1	1	1	1	1	1	1	1	1	GSPmito	12.9156	8232950000000
AT1G53240.1	1	1	1	1	1	1	0	1	1	1	1	1	1	1	GSPmito	12.67	4677750000000
AT5G55200.1	1	1	1	1	1	1	0	1	1	1	1	1	1	1	GSPmito	12.67	4677750000000
AT5G40810.1	1	1	1	1	1	1	1	1	0	1	1	1	1	1	GSPmito	12.5185	3300140000000
AT2G44350.1	1	1	1	1	1	0	1	1	1	1	1	1	1	1	GSPmito	12.4737	2976440000000
AT2G44350.2	1	1	1	1	1	0	1	1	1	1	1	1	1	1	GSPmito	12.4737	2976440000000
AT3G02090.1	1	1	1	1	1	0	1	1	1	1	1	1	1	1	0	12.4737	2976440000000
AT3G02090.2	1	1	1	1	1	0	1	1	1	1	1	1	1	1	GSPmito	12.4737	2976440000000
AT2G35120.1	1	1	1	0	1	1	1	1	1	0	1	1	1	1	GSPmito	12.3361	2168030000000
AT5G13450.1	1	1	1	1	1	1	0	1	1	0	1	1	1	1	GSPmito	12.0905	1231820000000
AT5G13440.1	1	1	1	0	1	1	0	1	1	1	1	1	1	1	GSPmito	12.0859	1218840000000
AT1G48030.1	1	1	1	0	1	0	1	1	1	1	1	1	1	1	GSPmito	11.8896	775545000000
AT1G48030.2	1	1	1	0	1	0	1	1	1	1	1	1	1	1	GSPmito	11.8896	775545000000
AT1G70190.1	1	1	1	1	1	0	0	1	1	1	1	1	1	1	GSPmito	11.6441	440645000000
AT4G22220.1	1	1	1	1	1	0	0	1	1	1	1	1	1	1	GSPmito	11.6441	440645000000
AT5G08670.1	1	1	1	1	1	0	0	1	1	1	1	1	1	1	GSPmito	11.6441	440645000000
AT5G08690.1	1	1	1	1	1	0	0	1	1	1	1	1	1	1	GSPmito	11.6441	440645000000
AT5G09590.1	1	1	1	1	1	0	0	1	1	1	1	1	1	1	GSPmito	11.6441	440645000000
AT1G65290.1	1	1	1	0	1	1	1	0	1	1	1	1	1	1	GSPmito	11.5643	366701000000
AT2G34520.1	1	1	1	0	1	1	1	0	1	1	1	1	1	1	GSPmito	11.5643	366701000000
AT2G20420.1	1	1	1	0	1	1	1	1	1	1	1	0	1	1	GSPmito	11.499	315488000000
AT1G51980.1	1	1	1	1	1	0	1	1	0	1	1	1	1	1	GSPmito	11.4926	310873000000
AT1G59900.1	1	1	0	1	1	1	0	1	1	1	1	1	1	1	GSPmito	11.4643	291252000000
AT4G26780.1	1	1	1	1	1	1	0	0	1	1	1	1	1	1	0	11.3188	208350000000
AT3G48000.1	1	1	1	0	1	0	1	1	1	0	1	1	1	1	0	11.3101	204228000000
AT4G34030.1	1	1	1	1	1	1	0	1	1	1	1	1	0	1	GSPmito	11.2736	187751000000
AT2G30920.1	1	1	1	1	1	1	1	0	0	1	1	1	1	1	GSPmito	11.1673	146990000000
AT2G47510.1	1	1	1	1	1	0	1	0	1	1	1	1	1	1	GSPmito	11.1225	132573000000
AT4G26910.2	1	1	1	1	1	0	1	0	1	1	1	1	1	1	GSPmito	11.1225	132573000000
AT1G03090.2	1	1	1	1	1	1	1	1	0	1	1	1	0	1	GSPmito	11.1221	132458000000
AT2G33040.1	1	1	1	1	1	0	1	1	1	1	0	1	1	1	0	11.0785	119824000000
AT4G35260.1	1	1	1	1	1	0	1	1	1	1	1	1	0	1	GSPmito	11.0772	119466000000
AT5G66760.1	1	1	1	1	0	1	0	1	1	1	1	1	1	1	GSPmito	11.0672	116729000000
AT3G15020.1	1	1	1	0	1	0	0	1	1	1	1	1	1	1	GSPmito	11.06	114815000000
AT4G04080.1	1	1	1	0	1	0	0	1	1	1	1	1	1	1	GSPmito	11.06	114815000000
AT5G13430.1	1	1	1	0	1	0	0	1	1	1	1	1	1	1	GSPmito	11.06	114815000000
AT2G33210.1	1	1	1	1	1	0	1	1	1	1	1	0	1	1	GSPmito	11.0571	114058000000
AT3G13860.1	1	1	1	1	1	0	1	1	1	1	1	0	1	1	GSPmito	11.0571	114058000000
AT3G23990.1	1	1	1	1	1	0	1	1	1	1	1	0	1	1	GSPmito	11.0571	114058000000
AT1G14980.1	1	0	1	0	1	0	1	1	1	1	1	1	1	1	GSPmito	10.9633	91886548896
AT5G09770.1	1	1	1	1	1	1	0	1	1	1	1	1	1	0	0	10.8206	66160837587
AT5G64650.1	1	1	1	1	1	1	0	1	1	1	1	1	1	0	0	10.8206	66160837587
AT3G27240.1	1	0	1	1	1	1	0	1	0	1	1	1	1	1	GSPmito	10.7626	57885276165
AT5G55070.1	1	1	1	0	1	1	0	0	1	1	1	1	1	1	GSPmito	10.7347	54287995276
AT2G30970.1	1	1	1	1	1	1	0	1	1	0	1	1	0	1	GSPmito	10.6941	49441566851
AT5G67590.1	1	1	1	1	1	1	0	1	1	0	1	1	0	1	GSPmito	10.6941	49441566851
AT1G32470.1	1	1	0	1	1	0	1	1	1	0	1	1	1	1	GSPmito	10.6884	48802011485
AT4G37910.1	1	1	1	1	1	0	1	1	1	1	1	1	1	0	GSPmito	10.6243	42097968824
AT5G08680.1	1	1	1	1	1	0	1	1	1	1	1	1	1	0	GSPmito	10.6243	42097968824
AT2G26080.1	1	0	1	1	1	1	1	1	1	0	0	1	1	1	GSPmito	10.5986	39686925715
AT1G07830.1	1	1	1	1	1	0	1	0	1	0	1	1	1	1	0	10.543	34911072408
AT1G14620.1	1	1	1	1	1	0	1	0	1	0	1	1	1	1	0	10.543	34911072408
AT2G35370.1	1	1	1	1	1	0	1	0	1	0	1	1	1	1	GSPmito	10.543	34911072408
AT3G17240.1	1	1	1	0	1	0	1	0	1	1	1	1	1	1	GSPmito	10.5384	34543310151
AT3G17240.3	1	1	1	0	1	0	1	0	1	1	1	1	1	1	GSPmito	10.5384	34543310151
AT1G19140.1	1	1	1	0	1	1	1	1	0	1	1	1	0	1	GSPmito	10.538	34513405936
AT5G47030.1	1	1	0	1	1	1	1	1	1	0	1	0	1	1	GSPmito	10.2978	19852449769
AT4G26910.1	1	1	1	1	1	0	0	0	1	1	1	1	1	1	GSPmito	10.2928	19626616511
AT4G37930.1	1	1	1	1	1	1	1	1	1	1	1	1	0	0	GSPmito	10.2538	17937254362
AT5G26780.1	1	1	1	1	1	0	0	1	1	1	1	1	0	1	GSPmito	10.2476	17686203589
AT5G26780.2	1	1	1	1	1	0	0	1	1	1	1	1	0	1	GSPmito	10.2476	17686203589
AT5G26780.3	1	1	1	1	1	0	0	1	1	1	1	1	0	1	GSPmito	10.2476	17686203589
AT3G27380.1	1	1	1	1	1	0	0	1	1	1	1	0	1	1	GSPmito	10.2275	16885587608
AT1G45332.1	1	0	1	1	1	0	1	0	1	1	1	1	1	1	GSPmito	10.1961	15707215932
AT2G18450.1	1	1	1	1	0	1	1	1	1	1	1	1	1	0	GSPmito	10.0474	11151954591
AT2G46470.1	1	1	1	0	1	0	1	0	1	0	1	1	1	1	GSPmito	9.95887	9096471226
AT1G50940.1	1	1	1	0	1	1	1	1	0	0	1	1	0	1	GSPmito	9.9585	9088596392
AT5G11770.1	1	1	1	1	1	1	0	0	1	1	1	1	0	1	GSPmito	9.92234	8362579537
AT5G08300.1	1	1	0	0	1	0	0	1	1	1	1	1	1	1	GSPmito	9.85423	7148743753
AT4G36420.1	1	1	1	1	1	0	0	1	1	1	1	1	1	0	0	9.79465	6232357929
AT3G59820.1	1	1	1	1	1	1	0	0	0	0	1	1	1	1	GSPmito	9.75819	5730455168
AT1G11860.1	1	1	1	1	1	1	1	0	1	0	1	1	1	0	GSPmito	9.71948	5241743697
AT1G11860.2	1	1	1	1	1	1	1	0	1	0	1	1	1	0	GSPmito	9.71948	5241743697
AT1G55900.1	1	1	1	1	1	0	0	1	1	0	0	1	1	1	GSPmito	9.66945	4671378671
AT5G40660.1	1	1	1	0	1	1	0	1	1	0	1	1	1	0	GSPmito	9.65702	4539622638
AT5G65750.1	1	1	1	0	1	0	0	1	1	1	1	0	1	1	GSPmito	9.64343	4399729118
AT3G16480.1	1	1	1	1	1	0	1	1	0	1	1	1	1	0	GSPmito	9.64315	4396906384
AT4G33010.1	1	0	1	1	1	0	1	1	1	0	0	1	1	1	GSPmito	9.5727	3738512618
AT3G03600.1	1	1	1	1	0	1	1	0	0	1	1	1	1	1	GSPmito	9.56443	3668006688
AT1G03090.1	1	1	1	0	1	0	1	1	0	1	1	1	0	1	GSPmito	9.51204	3251166505
AT2G03690.1	0	1	1	1	1	1	0	1	1	0	1	1	1	0	0	9.49194	3104114255
AT4G28620.1	1	1	1	1	1	1	0	0	1	1	1	1	1	0	GSPmito	9.46936	2946849991
AT1G23800.1	1	1	1	0	1	0	1	1	1	0	1	1	1	0	GSPmito	9.46068	2888550074
AT5G23250.1	1	1	1	0	0	0	0	1	1	1	1	1	1	1	GSPmito	9.45714	2865097501
AT3G55410.1	1	1	1	0	1	1	0	0	1	1	1	0	1	1	GSPmito	9.31813	2080326877
AT5G40650.1	1	1	1	0	1	1	0	0	1	1	1	0	1	1	GSPmito	9.31813	2080326877
AT4G00570.1	1	1	1	1	1	1	0	1	1	0	0	0	1	1	GSPmito	9.27882	1900296885
AT1G10070.1	1	1	1	1	1	0	1	0	1	1	1	1	1	0	GSN~mito	9.27302	1875072982
AT1G16700.1	1	1	1	0	1	1	0	1	1	1	1	0	0	1	GSPmito	9.27292	1874652448
AT1G79010.1	1	1	1	0	1	1	0	1	1	1	1	0	0	1	GSPmito	9.27292	1874652448
AT3G12260.1	0	0	1	0	1	1	1	1	1	0	1	1	0	1	GSPmito	9.26408	1836891348
AT5G65720.1	1	1	1	1	1	0	0	1	0	1	1	0	1	1	GSPmito	9.2464	1763608792
AT4G32360.1	1	1	1	1	1	0	0	1	1	0	1	1	1	0	GSPmito	9.21516	1641199535
AT4G03240.1	1	1	1	0	1	0	0	1	1	1	1	1	1	0	0	9.21056	1623910715
AT5G08530.1	0	1	1	1	1	1	0	0	1	1	1	1	0	1	GSPmito	9.17317	1489937211
AT5G50850.1	1	0	1	1	1	0	1	1	0	1	1	0	1	1	GSPmito	9.14966	1411419238
AT3G01020.1	1	1	1	0	0	1	0	0	1	1	1	1	1	1	GSPmito	9.13185	1354705978
AT3G17465.1	0	1	1	1	0	1	0	0	1	1	1	1	1	1	GSPmito	8.96676	9.26324e+08
AT1G29880.1	1	1	1	0	0	1	0	1	0	0	1	1	1	1	GSPmito	8.92248	836533020
AT5G62050.1	1	1	1	1	1	1	0	0	1	0	1	1	1	0	GSPmito	8.88987	7.76009e+08
AT5G57300.1	1	1	1	1	1	1	0	1	0	1	0	0	1	1	GSPmito	8.8772	7.537e+08
AT3G18580.1	1	1	1	0	1	1	0	1	1	1	1	1	0	0	0	8.84006	6.91922e+08
AT1G68990.1	1	0	1	0	1	1	0	1	1	0	1	1	1	0	GSPmito	8.73066	5.37854e+08
AT2G29080.1	1	1	1	0	1	0	0	0	0	1	1	1	1	1	GSPmito	8.72764	534122993
AT2G20820.2	1	1	1	1	1	1	1	1	1	0	0	0	0	1	0	8.71198	5.15201e+08
AT4G28630.1	1	1	1	0	1	0	1	0	1	1	1	1	1	0	GSPmito	8.68893	4.88571e+08
AT3G45300.1	1	1	1	1	1	0	1	1	1	0	1	1	0	0	GSPmito	8.64832	4.44955e+08
AT4G34700.1	1	1	1	1	0	1	1	0	1	0	1	1	0	1	0	8.5696	3.71193e+08
AT5G14590.1	1	1	0	1	1	0	0	0	1	0	1	1	1	1	GSPmito	8.50759	3.218e+08
AT4G23660.1	1	1	1	1	1	0	0	0	1	1	1	1	1	0	GSPmito	8.44341	2.77594e+08
AT4G23660.2	1	1	1	1	1	0	0	0	1	1	1	1	1	0	GSPmito	8.44341	2.77594e+08
AT4G35490.1	1	1	1	1	1	0	0	0	1	1	1	1	1	0	0	8.44341	2.77594e+08
AT1G21400.1	1	1	1	1	1	1	0	1	0	1	1	1	0	0	0	8.44303	2.77353e+08
AT1G80230.1	1	1	0	0	1	1	1	0	1	0	1	1	0	1	GSPmito	8.3826	2.41323e+08
AT5G23300.1	1	1	1	1	1	1	0	0	0	0	1	1	0	1	GSPmito	8.36174	2.30004e+08
AT2G20360.1	1	1	1	1	1	0	0	0	1	0	1	1	0	1	GSPmito	8.3169	207443892
AT1G23100.1	1	1	0	1	0	0	1	0	1	1	1	1	1	1	GSPmito	8.31383	2.05981e+08
AT4G02930.1	1	1	0	0	0	1	0	1	0	1	1	1	1	1	GSPmito	8.29621	1.97791e+08
AT2G13560.1	1	1	1	0	1	1	0	1	0	1	0	0	1	1	GSPmito	8.29311	1.96385e+08
AT4G21090.1	1	0	1	0	1	0	0	1	1	1	1	1	1	0	GSPmito	8.28421	1.92401e+08
AT4G21090.2	1	0	1	0	1	0	0	1	1	1	1	1	1	0	GSPmito	8.28421	1.92401e+08
AT1G79440.1	1	1	1	1	1	0	0	1	1	0	0	1	0	1	GSPmito	8.27299	1.87496e+08
AT5G04130.1	1	1	1	1	1	0	1	1	1	1	0	0	0	1	GSPmito	8.26552	1.84297e+08
AT5G04130.2	1	1	1	1	1	0	1	1	1	1	0	0	0	1	0	8.26552	1.84297e+08
AT2G13440.1	1	1	0	1	1	1	0	0	1	1	1	1	1	0	0	8.26359	1.8348e+08
AT2G30720.1	1	1	1	0	1	1	0	1	1	0	1	1	0	0	GSPmito	8.26057	1.82207e+08
AT2G45030.1	1	0	1	0	0	1	0	0	1	1	1	1	1	1	GSPmito	8.20549	1.60506e+08
AT1G19140.2	1	1	1	0	1	0	1	0	0	1	1	1	0	1	0	8.1608	1.44809e+08
AT4G02580.1	1	1	1	0	1	0	1	0	0	1	1	1	0	1	GSPmito	8.1608	1.44809e+08
AT1G16870.1	1	0	1	0	1	0	0	1	1	0	1	1	0	1	GSPmito	8.1577	143779974
AT2G20510.1	1	1	1	0	1	1	1	0	0	0	1	1	1	0	GSPmito	8.15427	1.4265e+08
AT1G33360.1	0	1	1	0	1	1	0	0	1	1	1	1	1	0	0	8.1361	136802960
AT1G80270.1	1	1	1	0	1	1	1	1	1	0	0	0	0	1	0	8.12789	1.34241e+08
AT5G62530.1	1	1	1	0	1	1	1	1	1	0	0	0	0	1	GSPmito	8.12789	1.34241e+08
AT1G16460.2	1	1	1	0	1	0	0	1	0	0	1	1	0	1	0	8.10294	1.26748e+08
AT3G59650.1	0	1	1	1	1	1	0	1	1	0	0	1	1	0	GSPmito	8.09679	1.24964e+08
AT2G14170.1	1	1	1	1	0	0	0	1	1	0	1	1	0	1	GSPmito	8.06528	1.16221e+08
AT1G22840.1	0	0	0	1	0	1	1	1	0	1	1	1	1	1	GSPmito	8.03438	1.08237e+08
AT4G10040.1	0	0	0	1	0	1	1	1	0	1	1	1	1	1	GSPmito	8.03438	1.08237e+08
AT2G17650.1	1	1	1	1	1	1	0	1	1	1	1	0	0	0	0	8.00757	1.0176e+08
AT3G15640.1	1	1	1	0	0	1	1	0	1	0	1	1	0	1	GSPmito	7.98551	9.67184e+07
AT3G61130.1	0	1	1	1	1	1	1	1	1	0	0	0	0	1	0	7.9628	9.17919e+07
AT2G36070.1	1	1	1	1	0	0	1	0	0	0	1	1	1	1	GSPmito	7.95899	9.09893e+07
AT3G49080.1	1	1	1	0	1	1	0	0	1	1	1	0	0	1	0	7.92168	8.34983e+07
AT5G63510.1	1	1	1	0	1	1	0	1	1	1	0	0	0	1	GSPmito	7.87777	7.5469e+07
AT5G05980.1	1	1	1	0	1	0	0	0	1	1	1	1	1	0	0	7.85932	7.23301e+07
AT3G09810.1	1	1	1	1	1	0	1	0	1	1	1	0	1	0	GSPmito	7.85645	7.18532e+07
AT3G08950.1	1	1	1	0	1	1	0	1	0	1	1	0	1	0	0	7.83882	6.89961e+07
AT5G37510.1	1	0	1	1	1	0	1	0	0	1	1	1	0	1	GSPmito	7.81853	6.58463e+07
AT5G37510.2	1	0	1	1	1	0	1	0	0	1	1	1	0	1	GSPmito	7.81853	6.58463e+07
AT5G46160.2	1	1	1	0	1	0	1	0	1	1	0	0	1	1	GSPmito	7.72664	5.32892e+07
AT3G22330.1	1	1	1	0	1	1	1	1	0	1	0	0	0	1	GSPmito	7.72626	5.32431e+07
AT5G53350.1	1	1	1	1	0	0	0	0	0	1	1	1	1	1	GSPmito	7.70887	5.11532e+07
AT1G07590.1	1	1	1	1	1	0	1	1	1	0	0	0	0	1	0	7.68603	4.8532e+07
AT3G22370.1	1	1	1	1	1	0	1	1	1	0	0	0	0	1	GSPmito	7.68603	4.8532e+07
AT1G48510.1	1	1	0	1	1	1	0	0	1	0	1	1	1	0	0	7.6841	4.83168e+07
AT3G17240.2	1	1	1	0	1	0	1	1	1	1	0	0	0	1	GSPmito	7.68143	4.80207e+07
AT5G14770.1	1	1	1	0	1	1	1	1	1	0	0	0	1	0	GSPmito	7.6749	4.73047e+07
AT5G61990.1	1	1	1	0	1	1	1	1	1	0	0	0	1	0	0	7.6749	4.73047e+07
AT2G26140.1	1	1	1	1	0	0	1	0	1	1	1	1	1	0	0	7.67016	4.67907e+07
AT4G33760.1	1	1	0	1	1	0	0	1	1	1	0	0	1	1	GSPmito	7.6266	4.23248e+07
AT1G74130.2	1	1	0	1	1	1	0	1	1	0	1	0	1	0	0	7.61877	4.1569e+07
AT5G07440.1	1	0	1	0	0	1	0	1	1	0	1	1	0	1	GSPmito	7.58079	3.8088e+07
AT2G30200.1	1	1	0	0	1	1	1	0	1	1	0	1	0	1	0	7.56694	3.68925e+07
AT4G01660.1	1	1	0	1	0	0	0	0	1	1	1	1	1	1	0	7.48422	3.04943e+07
AT5G25450.1	1	1	1	0	0	0	0	1	1	0	1	1	0	1	GSPmito	7.48119	3.02827e+07
AT1G18600.1	1	1	1	1	1	1	0	0	1	0	1	0	1	0	GSPmito	7.47329	2.97368e+07
AT1G10060.2	1	1	1	1	1	0	0	0	0	1	1	1	1	0	GSPmito	7.4623	2.89932e+07
AT2G04540.1	1	1	1	1	1	0	0	0	0	1	1	1	1	0	GSPmito	7.4623	2.89932e+07
AT4G11120.1	1	1	1	1	1	0	0	1	1	1	0	0	0	1	GSPmito	7.43591	2.72841e+07
AT2G34050.1	1	1	0	1	0	1	0	1	1	0	1	1	1	0	0	7.43248	2.70697e+07
AT2G42710.1	1	1	1	0	1	1	0	1	1	1	0	0	1	0	0	7.42479	2.65942e+07
AT2G16460.1	0	1	1	0	1	1	1	0	1	0	0	0	1	1	GSPmito	7.42392	2.65415e+07
AT2G25840.1	1	0	0	1	0	0	1	0	1	1	1	1	1	1	GSPmito	7.38747	2.44046e+07
AT2G25840.2	1	0	0	1	0	0	1	0	1	1	1	1	1	1	0	7.38747	2.44046e+07
AT5G23140.1	1	1	1	0	1	0	0	0	0	1	1	1	0	1	GSPmito	7.33119	2.14382e+07
AT5G39840.1	1	1	1	0	1	1	0	0	0	0	1	1	1	0	GSPmito	7.32466	2.11185e+07
AT4G05450.1	1	0	1	0	1	0	0	1	0	1	1	1	1	0	GSPmito	7.30309	2.00952e+07
AT1G26460.1	1	1	1	0	1	1	0	1	1	0	0	0	0	1	GSPmito	7.29828	1.98736e+07
AT1G61870.1	1	1	1	0	1	1	0	1	1	0	0	0	0	1	GSPmito	7.29828	1.98736e+07
AT2G21870.1	1	1	1	0	1	1	0	1	1	0	0	0	0	1	0	7.29828	1.98736e+07
AT3G06050.1	1	1	1	0	1	1	0	1	1	0	0	0	0	1	GSPmito	7.29828	1.98736e+07
AT4G28390.1	1	1	0	1	0	1	1	1	0	0	1	1	1	0	GSPmito	7.28098	1.90975e+07
AT5G03290.1	1	1	1	1	0	0	0	0	1	1	1	0	1	1	GSPmito	7.27341	1.87678e+07
AT3G17910.1	1	1	0	0	0	0	0	1	0	1	1	1	1	1	GSPmito	7.27026	1.86319e+07
AT2G44520.1	1	1	0	1	1	0	0	0	1	1	1	1	1	0	GSPmito	7.23764	1.72839e+07
AT1G09300.1	1	1	1	0	1	0	0	1	1	0	1	1	0	0	0	7.23462	1.7164e+07
AT4G08870.1	1	1	1	0	1	0	0	1	1	0	1	1	0	0	GSPmito	7.23462	1.7164e+07
AT3G59280.1	1	0	1	1	0	0	0	0	1	0	1	1	1	1	0	7.18414	1.52806e+07
AT3G06850.1	1	1	0	0	1	1	0	0	0	1	1	1	0	1	GSPmito	7.15137	1.41699e+07
AT1G77750.1	1	1	1	0	0	1	1	0	1	1	0	0	1	1	GSPmito	7.14973	1.41166e+07
AT4G14790.1	1	1	1	0	1	0	1	0	1	0	0	0	1	1	GSPmito	7.14715	1.40329e+07
AT3G20970.1	1	1	0	0	1	1	0	0	0	1	1	0	1	1	GSPmito	7.13125	1.35285e+07
AT5G14780.1	1	1	1	1	0	1	1	1	1	0	0	0	0	1	GSPmito	7.10912	1.28563e+07
AT1G80270.2	1	1	1	0	1	0	1	1	1	0	0	0	0	1	0	7.10194	1.26455e+07
AT2G20820.1	1	1	1	0	1	0	1	1	1	0	0	0	0	1	0	7.10194	1.26455e+07
AT3G13930.1	1	1	1	0	0	0	0	1	0	1	1	0	1	1	GSPmito	7.05945	1.14671e+07
AT4G35650.1	1	1	1	1	1	0	0	0	1	1	1	1	0	0	GSPmito	7.04696	1.11418e+07
AT1G14610.1	1	1	1	0	1	1	0	0	0	1	0	0	1	1	GSPmito	6.94187	8.74712e+06
AT2G47020.1	1	0	1	0	1	0	0	0	1	1	1	1	1	0	0	6.93296	8.56967e+06
AT2G27775.1	1	1	0	0	1	1	1	1	1	0	0	0	0	1	0	6.92212	8.3583e+06
AT3G08860.1	1	1	1	1	1	1	1	0	1	0	1	0	0	0	GSPmito	6.90645	8.06213e+06
AT5G20080.1	1	1	1	1	1	0	0	0	1	0	0	0	1	1	GSPmito	6.90163	7.97315e+06
AT3G15660.1	1	1	1	0	1	1	0	1	0	1	0	0	0	1	GSPmito	6.89665	7.88233e+06
AT3G48680.1	1	1	1	0	1	1	0	1	0	1	0	0	0	1	GSPmito	6.89665	7.88233e+06
AT5G48030.1	1	1	1	0	1	0	0	0	1	1	1	0	0	1	GSPmito	6.89573	7.86555e+06
AT1G10060.1	1	1	1	1	1	0	0	0	0	0	1	1	1	0	GSPmito	6.8828	7.63492e+06
AT1G07510.1	1	1	1	0	1	0	0	0	0	1	1	1	1	0	GSPmito	6.87821	7.55449e+06
AT1G71060.1	1	1	1	1	1	1	1	1	1	0	0	0	0	0	0	6.86254	7.28686e+06
AT1G79120.1	1	1	1	1	1	1	1	1	1	0	0	0	0	0	0	6.86254	7.28686e+06
AT2G16100.1	1	1	1	1	1	1	1	1	1	0	0	0	0	0	0	6.86254	7.28686e+06
AT2G25570.1	1	1	1	1	1	1	1	1	1	0	0	0	0	0	0	6.86254	7.28686e+06
AT2G38350.1	1	1	1	1	1	1	1	1	1	0	0	0	0	0	0	6.86254	7.28686e+06
AT3G24000.1	1	1	1	1	1	1	1	1	1	0	0	0	0	0	GSPmito	6.86254	7.28686e+06
AT4G15940.1	1	1	1	1	1	0	0	1	1	0	0	0	0	1	GSPmito	6.85642	7.18487e+06
AT5G64210.1	1	1	1	1	1	0	0	1	1	0	0	0	0	1	GSPmito	6.85642	7.18487e+06
AT3G07770.1	1	1	1	0	1	0	0	1	1	1	0	0	0	1	GSPmito	6.85182	7.10919e+06
AT3G45740.1	1	1	1	0	1	1	0	1	1	0	0	0	1	0	0	6.8453	7.00318e+06
AT5G05990.1	1	1	1	0	1	1	0	1	1	0	0	0	1	0	GSPmito	6.8453	7.00318e+06
AT3G24200.1	1	1	1	1	0	0	0	0	1	1	1	1	1	0	0	6.84055	6.92709e+06
AT3G10370.1	0	0	0	1	1	0	0	0	1	0	1	1	1	1	GSPmito	6.83206	6.79295e+06
AT5G52840.1	1	0	1	0	1	1	0	1	0	0	0	1	0	1	GSPmito	6.80738	6.41772e+06
AT1G26880.1	1	1	1	0	1	1	1	0	1	0	0	0	0	1	0	6.77664	5.9792e+06
AT4G36680.1	1	1	1	0	1	1	1	0	1	0	0	0	0	1	GSPmito	6.77664	5.9792e+06
AT5G46180.1	1	1	1	0	1	1	1	0	0	0	1	1	0	0	0	6.75782	5.72556e+06
AT1G17350.1	1	1	1	0	1	0	0	0	0	0	1	1	0	1	GSPmito	6.7517	5.64542e+06
AT1G65950.1	0	1	1	1	1	1	1	1	1	1	0	0	0	0	0	6.69286	4.93014e+06
AT5G54100.1	1	1	1	1	0	0	1	1	1	1	0	0	0	1	GSPmito	6.66266	4.59896e+06
AT3G54980.1	1	1	1	0	1	0	1	1	1	0	0	0	1	0	0	6.64896	4.4561e+06
AT5G16640.1	1	1	1	0	1	0	1	1	1	0	0	0	1	0	0	6.64896	4.4561e+06
AT4G26970.1	1	1	0	1	1	0	0	1	0	1	0	0	1	1	GSPmito	6.64548	4.4206e+06
AT2G04560.1	1	1	1	1	1	1	0	1	1	1	0	0	0	0	0	6.61242	4.09659e+06
AT4G23620.1	1	1	1	1	1	1	0	1	1	1	0	0	0	0	0	6.61242	4.09659e+06
AT4G32470.1	1	0	1	0	0	1	0	1	0	0	1	1	0	1	GSPmito	6.59967	3.97809e+06
AT1G74130.1	1	1	0	1	1	0	0	1	1	0	1	0	1	0	0	6.59282	3.9158e+06
AT5G28370.1	1	1	1	0	0	1	1	0	1	0	0	0	1	1	0	6.57024	3.71739e+06
AT2G17130.2	1	1	1	0	0	0	1	0	0	1	1	1	0	1	0	6.55794	3.61358e+06
AT1G71260.1	1	1	1	1	1	1	0	0	1	0	0	0	0	1	GSPmito	6.53112	3.39723e+06
AT3G16230.1	1	1	1	1	1	1	0	0	1	0	0	0	0	1	GSPmito	6.53112	3.39723e+06
AT1G65540.1	0	1	1	0	1	0	0	0	1	0	1	1	1	0	0	6.53066	3.39356e+06
AT5G46160.1	1	1	0	0	1	0	1	0	1	1	0	0	1	1	GSPmito	6.52087	3.31796e+06
AT3G15090.1	1	1	1	1	1	0	0	0	1	0	1	1	0	0	GSPmito	6.46746	2.93403e+06
AT5G56940.1	1	1	1	0	1	0	0	0	1	1	0	1	1	0	GSPmito	6.46417	2.91184e+06
AT2G39795.1	1	1	0	0	1	0	0	1	1	0	0	0	1	1	GSPmito	6.46301	2.90412e+06
AT4G37660.1	1	1	1	0	1	0	0	0	1	1	1	1	0	0	0	6.46287	2.90312e+06
AT4G11600.1	1	1	0	0	1	0	0	1	1	0	1	0	0	1	GSPmito	6.46171	2.89543e+06
AT2G25140.1	1	1	1	1	1	0	1	0	1	1	0	0	1	0	0	6.46129	2.89263e+06
AT5G51540.1	1	1	1	1	1	0	0	0	1	0	1	0	1	0	0	6.44735	2.80121e+06
AT1G55510.1	1	1	1	0	1	1	0	1	0	1	1	0	0	0	0	6.44237	2.76931e+06
AT3G01820.1	1	1	1	1	1	0	1	1	1	1	0	0	0	0	0	6.41608	2.60665e+06
AT3G03910.1	0	1	1	0	0	1	0	0	1	0	1	1	0	1	GSPmito	6.40673	2.5511e+06
AT5G18170.1	0	1	1	0	0	1	0	0	1	0	1	1	0	1	GSPmito	6.40673	2.5511e+06
AT5G51220.1	1	1	1	1	1	0	0	1	1	0	0	0	1	0	GSPmito	6.40344	2.53184e+06
AT5G51740.1	1	1	1	1	1	0	0	1	1	0	0	0	1	0	0	6.40344	2.53184e+06
AT2G16460.2	0	1	1	0	1	0	1	0	1	0	0	0	1	1	0	6.39798	2.50021e+06
AT5G39800.1	1	0	1	1	0	1	0	0	1	0	1	1	1	0	GSPmito	6.36065	2.29432e+06
AT5G40080.1	1	0	1	1	0	1	0	0	1	0	1	1	1	0	GSPmito	6.36065	2.29432e+06
AT4G37830.1	1	1	1	0	1	0	0	0	1	0	0	1	0	1	0	6.33766	2.176e+06
AT1G49530.1	1	1	1	0	1	0	1	0	1	1	0	0	0	1	GSPmito	6.33019	2.13888e+06
AT5G26830.1	1	1	1	0	1	0	1	0	1	1	0	0	0	1	GSPmito	6.33019	2.13888e+06
AT2G39230.1	1	1	1	0	1	1	1	0	1	0	0	0	1	0	0	6.32366	2.10698e+06
AT5G41170.1	1	1	1	0	1	1	1	0	1	0	0	0	1	0	0	6.32366	2.10698e+06
AT3G30775.1	1	1	1	0	1	1	1	0	1	0	1	0	0	0	GSPmito	6.32236	2.10068e+06
AT1G07740.1	1	1	1	0	1	1	1	1	1	0	0	0	0	0	0	6.27845	1.89867e+06
AT1G16840.1	1	1	1	0	1	1	1	1	1	0	0	0	0	0	0	6.27845	1.89867e+06
AT2G03380.1	1	1	1	0	1	1	1	1	1	0	0	0	0	0	0	6.27845	1.89867e+06
AT2G03880.1	1	1	1	0	1	1	1	1	1	0	0	0	0	0	0	6.27845	1.89867e+06
AT2G44020.1	1	1	1	0	1	1	1	1	1	0	0	0	0	0	GSPmito	6.27845	1.89867e+06
AT3G02490.1	1	1	1	0	1	1	1	1	1	0	0	0	0	0	0	6.27845	1.89867e+06
AT3G04750.1	1	1	1	0	1	1	1	1	1	0	0	0	0	0	0	6.27845	1.89867e+06
AT3G51380.1	1	1	1	0	1	1	1	1	1	0	0	0	0	0	0	6.27845	1.89867e+06
AT3G57100.1	1	1	1	0	1	1	1	1	1	0	0	0	0	0	0	6.27845	1.89867e+06
AT4G16030.1	1	1	1	0	1	1	1	1	1	0	0	0	0	0	0	6.27845	1.89867e+06
AT4G32450.1	1	1	1	0	1	1	1	1	1	0	0	0	0	0	0	6.27845	1.89867e+06
AT4G35410.2	1	1	1	0	1	1	1	1	1	0	0	0	0	0	0	6.27845	1.89867e+06
AT5G26800.1	1	1	1	0	1	1	1	1	1	0	0	0	0	0	0	6.27845	1.89867e+06
AT5G51440.1	1	1	1	0	1	1	1	1	1	0	0	0	0	0	GSPmito	6.27845	1.89867e+06
AT5G56570.1	1	1	1	0	1	1	1	1	1	0	0	0	0	0	0	6.27845	1.89867e+06
AT5G61370.1	1	1	1	0	1	1	1	1	1	0	0	0	0	0	0	6.27845	1.89867e+06
AT2G21870.2	1	1	1	0	1	0	0	1	1	0	0	0	0	1	0	6.27233	1.8721e+06
AT3G22200.1	1	1	1	0	1	0	0	1	1	0	0	0	0	1	GSPmito	6.27233	1.8721e+06
AT2G20060.1	1	0	0	1	1	0	0	1	1	1	1	1	0	0	0	6.26608	1.84533e+06
AT5G58270.1	1	1	1	0	0	0	0	0	1	1	1	1	1	0	GSPmito	6.25646	1.80493e+06
AT3G25470.1	1	0	1	1	1	1	0	0	1	1	0	0	0	1	0	6.18426	1.52848e+06
AT2G46320.2	1	0	1	1	0	0	1	0	1	0	1	1	1	0	GSPmito	6.16431	1.45987e+06
AT2G46320.3	1	0	1	1	0	0	1	0	1	0	1	1	1	0	GSPmito	6.16431	1.45987e+06
AT5G42150.1	1	1	0	1	1	1	1	0	1	0	0	0	0	1	GSPmito	6.15497	1.42878e+06
AT3G06850.2	1	1	0	0	1	0	0	0	0	1	1	1	0	1	0	6.12542	1.33481e+06
AT5G26860.1	1	1	0	0	1	0	0	0	0	1	1	0	1	1	GSPmito	6.1053	1.27438e+06
AT3G08580.1	0	0	0	1	0	1	1	0	0	0	1	1	1	1	GSPmito	6.10364	1.26953e+06
AT3G08580.2	0	0	0	1	0	1	1	0	0	0	1	1	1	1	GSPmito	6.10364	1.26953e+06
AT5G56090.1	1	1	0	1	0	1	1	0	1	1	0	1	1	0	0	6.09519	1.24505e+06
AT5G09600.1	1	1	1	1	0	0	1	1	1	0	0	0	0	1	GSPmito	6.08317	1.21107e+06
AT3G29800.1	1	1	0	0	1	0	0	0	1	0	1	1	1	0	GSPmito	6.07406	1.18593e+06
AT2G44065.1	1	1	1	0	1	1	0	0	1	1	0	0	1	0	0	6.07354	1.18452e+06
AT2G37230.1	1	1	1	0	0	1	1	1	1	0	0	0	1	0	0	6.07205	1.18044e+06
AT5G39710.1	1	1	1	0	0	1	1	1	1	0	0	0	1	0	0	6.07205	1.18044e+06
AT1G56150.1	1	1	1	1	1	1	0	1	1	0	0	0	0	0	0	6.03293	1.07878e+06
AT2G20500.1	1	1	1	1	1	1	0	1	1	0	0	0	0	0	0	6.03293	1.07878e+06
AT2G35070.1	1	1	1	1	1	1	0	1	1	0	0	0	0	0	0	6.03293	1.07878e+06
AT2G35790.1	1	1	1	1	1	1	0	1	1	0	0	0	0	0	0	6.03293	1.07878e+06
AT2G39520.1	1	1	1	1	1	1	0	1	1	0	0	0	0	0	0	6.03293	1.07878e+06
AT3G46020.1	1	1	1	1	1	1	0	1	1	0	0	0	0	0	0	6.03293	1.07878e+06
AT4G01530.1	1	1	1	1	1	1	0	1	1	0	0	0	0	0	0	6.03293	1.07878e+06
AT4G03340.1	1	1	1	1	1	1	0	1	1	0	0	0	0	0	0	6.03293	1.07878e+06
AT4G16090.1	1	1	1	1	1	1	0	1	1	0	0	0	0	0	0	6.03293	1.07878e+06
AT4G26680.1	1	1	1	1	1	1	0	1	1	0	0	0	0	0	0	6.03293	1.07878e+06
AT5G14550.1	1	1	1	1	1	1	0	1	1	0	0	0	0	0	0	6.03293	1.07878e+06
AT5G18050.1	1	1	1	1	1	1	0	1	1	0	0	0	0	0	0	6.03293	1.07878e+06
AT5G55870.1	1	1	1	1	1	1	0	1	1	0	0	0	0	0	0	6.03293	1.07878e+06
AT3G19440.1	1	1	1	0	1	1	0	1	1	1	0	0	0	0	0	6.02833	1.06741e+06
AT5G51040.1	1	1	1	0	1	1	0	1	1	1	0	0	0	0	0	6.02833	1.06741e+06
AT3G50930.1	0	1	0	0	0	0	1	0	0	1	1	1	1	1	GSPmito	5.99945	998736
AT5G47890.1	1	1	0	0	0	1	0	0	1	0	1	1	0	1	GSPmito	5.95013	891522
AT4G12240.1	1	1	1	0	1	1	0	0	1	0	0	0	0	1	GSPmito	5.94703	885186
AT4G20020.1	1	1	1	0	1	1	0	0	1	0	0	0	0	1	0	5.94703	885186
AT4G27930.1	1	0	1	1	1	1	1	1	1	0	0	0	0	0	0	5.93619	863347
AT5G65780.1	1	1	0	0	0	0	0	0	0	1	1	1	1	1	0	5.91901	829878
AT5G10910.1	1	1	0	1	1	1	0	0	1	1	0	0	0	1	0	5.90485	803244
AT4G04320.2	1	1	1	0	1	0	0	0	1	0	1	1	0	0	GSPmito	5.88337	764495
AT5G17730.1	1	1	0	0	0	0	1	0	1	1	1	1	1	0	0	5.8803	759103
AT4G11630.1	1	1	0	0	0	1	1	1	0	1	1	1	0	0	0	5.87992	758446
AT2G28820.1	1	1	1	0	1	0	1	0	1	1	0	0	1	0	0	5.8772	753708
AT3G22310.1	1	1	1	0	1	0	0	1	0	1	0	0	0	1	0	5.87071	742516
AT3G52200.1	1	1	1	0	1	0	0	1	0	1	0	0	0	1	GSPmito	5.87071	742516
AT1G03560.1	1	1	1	0	1	1	0	1	0	0	0	0	1	0	0	5.86418	731444
AT5G64670.1	1	1	0	1	1	0	0	0	1	1	0	1	1	0	0	5.84249	695807
AT3G05810.1	1	1	1	1	1	0	1	1	1	0	0	0	0	0	0	5.83659	686423
AT5G45590.1	1	1	1	1	1	0	1	1	1	0	0	0	0	0	0	5.83659	686423
AT4G27585.1	1	1	1	1	0	0	0	1	1	1	0	0	0	1	GSPmito	5.83305	680850
AT4G30490.1	1	1	1	0	1	0	1	1	1	1	0	0	0	0	0	5.83199	679192
AT2G25840.3	1	0	0	0	0	0	1	0	0	1	1	1	1	1	0	5.82227	664153
AT3G13160.1	1	1	1	0	1	1	1	0	0	0	0	0	0	1	GSPmito	5.79553	624495
AT1G11870.3	1	0	1	0	0	0	0	0	1	1	1	0	1	1	0	5.76297	579388
AT2G31450.1	1	0	1	1	0	0	1	0	0	1	1	1	1	0	0	5.76269	579016
AT5G17760.2	0	1	1	0	0	0	1	0	1	0	1	1	1	0	0	5.75741	572013
AT4G35850.1	1	1	1	0	1	0	1	0	1	0	0	0	0	1	GSPmito	5.75069	563241
AT4G28220.1	1	1	1	0	0	1	0	0	1	0	0	0	1	1	GSPmito	5.74063	550338
AT2G17130.1	1	1	1	0	0	0	0	0	0	1	1	1	0	1	GSPmito	5.72833	534969
AT2G17580.1	0	1	1	0	1	0	0	0	1	1	1	1	0	0	0	5.71369	517241
AT1G02410.1	1	1	1	0	0	0	0	0	0	1	1	0	1	1	GSPmito	5.70821	510752
AT1G74900.1	1	1	0	1	1	1	1	0	1	0	0	0	1	0	0	5.70198	503481
AT5G49840.1	1	1	0	0	1	0	0	0	0	1	1	1	1	0	0	5.67244	470367
AT2G43360.1	1	1	1	0	1	0	1	1	0	0	0	0	1	0	0	5.66784	465416
AT3G61520.1	1	0	1	0	0	1	1	0	1	0	0	0	1	1	0	5.64388	440436
AT5G17750.1	1	1	0	1	0	0	0	0	1	1	1	1	1	0	0	5.63478	431303
AT4G04870.1	1	1	1	1	1	0	0	0	1	1	0	0	1	0	GSPmito	5.63168	428238
AT2G27730.1	1	0	1	1	1	1	0	0	1	0	0	0	0	1	GSPmito	5.60477	402504
AT1G22660.2	1	0	0	1	0	1	1	0	1	1	0	0	1	1	0	5.6017	399665
AT1G64880.1	1	1	1	1	1	0	0	1	1	1	0	0	0	0	0	5.58647	385899
AT2G19490.1	1	1	1	1	1	0	0	1	1	1	0	0	0	0	0	5.58647	385899
AT2G31800.1	1	1	1	1	1	0	0	1	1	1	0	0	0	0	0	5.58647	385899
AT5G24970.1	1	1	1	1	1	0	0	1	1	1	0	0	0	0	0	5.58647	385899
AT3G28570.1	1	0	1	0	0	0	1	0	1	0	1	1	1	0	0	5.58022	380385
AT4G32470.2	1	0	1	0	0	0	0	1	0	0	1	1	0	1	0	5.57373	374736
AT5G60960.1	1	1	0	0	1	1	1	0	1	0	0	0	0	1	0	5.57087	372284
AT4G35730.1	0	1	1	0	1	1	0	1	0	0	0	0	0	1	GSPmito	5.56799	369821
AT4G31810.1	1	1	1	0	0	0	1	0	1	0	0	1	0	1	GSPmito	5.56441	366782
AT4G30930.1	1	1	1	0	1	1	0	0	0	1	0	0	0	1	GSPmito	5.54541	351084
AT5G28460.1	1	1	1	0	0	0	1	0	1	0	0	0	1	1	0	5.54429	350179
AT3G03070.1	1	1	1	0	0	1	1	1	0	0	0	0	0	1	GSPmito	5.54391	349875
AT3G28600.1	1	0	0	1	0	0	1	0	1	1	1	1	1	0	0	5.53804	345172
AT3G28610.1	1	0	0	1	0	0	1	0	1	1	1	1	1	0	0	5.53804	345172
AT1G47420.1	0	1	1	1	0	1	0	1	1	0	0	0	0	1	GSPmito	5.53034	339107
AT1G06440.1	1	1	1	1	1	1	1	0	1	0	0	0	0	0	0	5.5113	324562
AT2G18520.1	1	1	1	1	1	1	1	0	1	0	0	0	0	0	0	5.5113	324562
AT2G23890.1	1	1	1	1	1	1	1	0	1	0	0	0	0	0	0	5.5113	324562
AT2G45210.1	1	1	1	1	1	1	1	0	1	0	0	0	0	0	0	5.5113	324562
AT5G09450.1	1	1	1	1	1	1	1	0	1	0	0	0	0	0	0	5.5113	324562
AT2G16930.1	1	1	1	1	0	1	0	0	1	1	0	0	0	1	0	5.50776	321927
AT3G01800.1	1	1	1	0	1	0	0	0	1	1	0	0	0	1	GSPmito	5.50058	316648
AT1G63070.1	1	1	1	0	1	1	0	0	1	0	0	0	1	0	0	5.49405	311926
AT1G63080.1	1	1	1	0	1	1	0	0	1	0	0	0	1	0	0	5.49405	311926
AT1G63130.1	1	1	1	0	1	1	0	0	1	0	0	0	1	0	0	5.49405	311926
AT4G20930.1	1	1	1	1	1	0	0	0	0	0	1	1	0	0	GSPmito	5.48635	306444
AT1G02700.1	1	1	1	0	1	1	0	1	1	0	0	0	0	0	0	5.44884	281087
AT1G29430.1	1	1	1	0	1	1	0	1	1	0	0	0	0	0	0	5.44884	281087
AT1G30290.1	1	1	1	0	1	1	0	1	1	0	0	0	0	0	0	5.44884	281087
AT1G67620.1	1	1	1	0	1	1	0	1	1	0	0	0	0	0	0	5.44884	281087
AT1G68110.1	1	1	1	0	1	1	0	1	1	0	0	0	0	0	0	5.44884	281087
AT1G73770.1	1	1	1	0	1	1	0	1	1	0	0	0	0	0	0	5.44884	281087
AT2G02660.1	1	1	1	0	1	1	0	1	1	0	0	0	0	0	0	5.44884	281087
AT2G04795.1	1	1	1	0	1	1	0	1	1	0	0	0	0	0	0	5.44884	281087
AT2G14020.1	1	1	1	0	1	1	0	1	1	0	0	0	0	0	0	5.44884	281087
AT2G19180.1	1	1	1	0	1	1	0	1	1	0	0	0	0	0	0	5.44884	281087
AT2G35605.1	1	1	1	0	1	1	0	1	1	0	0	0	0	0	0	5.44884	281087
AT2G45930.1	1	1	1	0	1	1	0	1	1	0	0	0	0	0	0	5.44884	281087
AT3G12830.1	1	1	1	0	1	1	0	1	1	0	0	0	0	0	0	5.44884	281087
AT3G12955.1	1	1	1	0	1	1	0	1	1	0	0	0	0	0	0	5.44884	281087
AT3G49320.1	1	1	1	0	1	1	0	1	1	0	0	0	0	0	0	5.44884	281087
AT4G31930.1	1	1	1	0	1	1	0	1	1	0	0	0	0	0	GSPmito	5.44884	281087
AT5G42410.1	1	1	1	0	1	1	0	1	1	0	0	0	0	0	0	5.44884	281087
AT5G55440.1	1	1	1	0	1	1	0	1	1	0	0	0	0	0	0	5.44884	281087
AT3G13450.1	1	1	1	0	1	0	0	1	0	1	1	0	0	0	0	5.41642	260869
AT1G51965.1	1	0	1	0	1	1	1	0	1	0	0	0	1	0	0	5.39731	249635
AT2G15630.1	1	0	1	0	1	1	1	0	1	0	0	0	1	0	0	5.39731	249635
AT5G09300.1	1	1	0	0	0	0	1	0	0	1	1	1	0	1	GSPmito	5.35217	224993
AT1G68980.1	1	0	1	0	1	1	1	1	1	0	0	0	0	0	0	5.3521	224955
AT5G09650.1	1	1	0	0	0	0	0	0	0	0	1	1	1	1	0	5.33952	218536
AT1G72330.1	1	1	1	0	0	1	0	0	0	1	1	0	0	1	GSPmito	5.33771	217623
AT4G08900.1	1	0	1	0	1	0	0	1	0	0	1	1	0	0	0	5.32715	212397
AT3G15620.1	1	1	1	0	0	1	0	0	1	0	1	1	0	0	0	5.30646	202518
AT1G12300.1	1	1	1	0	1	0	1	0	1	0	0	0	1	0	0	5.29771	198478
AT1G22960.1	1	1	1	0	1	0	1	0	1	0	0	0	1	0	0	5.29771	198478
AT5G12100.1	1	1	1	0	1	0	1	0	1	0	0	0	1	0	0	5.29771	198478
AT4G39660.1	1	1	1	1	0	0	0	0	1	0	1	0	0	1	GSPmito	5.29747	198367
AT1G26900.1	1	1	1	0	1	1	1	1	0	0	0	0	0	0	0	5.29734	198306
AT2G23790.1	1	1	1	0	1	1	1	1	0	0	0	0	0	0	0	5.29734	198306
AT2G35030.1	1	1	1	0	1	1	1	1	0	0	0	0	0	0	0	5.29734	198306
AT3G44370.1	1	1	1	0	1	1	1	1	0	0	0	0	0	0	GSPmito	5.29734	198306
AT3G62470.1	1	1	1	0	1	1	1	1	0	0	0	0	0	0	0	5.29734	198306
AT5G06400.1	1	1	1	0	1	1	1	1	0	0	0	0	0	0	0	5.29734	198306
AT5G14820.1	1	1	1	0	1	1	1	1	0	0	0	0	0	0	0	5.29734	198306
AT4G35460.1	1	1	0	1	1	0	0	0	0	1	0	0	1	1	GSN~mito	5.29424	196897
AT1G71310.1	0	1	1	1	1	1	0	1	1	0	0	0	0	0	0	5.28376	192203
AT5G43430.1	0	0	0	0	1	0	0	0	0	0	1	1	1	1	GSPmito	5.26685	184865
AT2G20860.1	1	1	1	1	1	1	0	0	1	1	0	0	0	0	GSPmito	5.26118	182465
AT1G43010.1	1	1	1	1	0	1	1	1	1	0	0	0	0	0	0	5.25968	181837
AT2G39725.1	1	1	1	1	0	1	1	1	1	0	0	0	0	0	0	5.25968	181837
AT1G16840.2	1	1	1	0	1	0	1	1	1	0	0	0	0	0	0	5.2525	178855
AT1G16840.3	1	1	1	0	1	0	1	1	1	0	0	0	0	0	0	5.2525	178855
AT1G16840.4	1	1	1	0	1	0	1	1	1	0	0	0	0	0	0	5.2525	178855
AT1G78890.1	1	1	1	0	1	0	1	1	1	0	0	0	0	0	0	5.2525	178855
AT2G38970.1	1	1	1	0	1	0	1	1	1	0	0	0	0	0	0	5.2525	178855
AT3G56210.1	1	1	1	0	1	0	1	1	1	0	0	0	0	0	0	5.2525	178855
AT4G01990.1	1	1	1	0	1	0	1	1	1	0	0	0	0	0	0	5.2525	178855
AT4G15970.1	1	1	1	0	1	0	1	1	1	0	0	0	0	0	0	5.2525	178855
AT5G03560.1	1	1	1	0	1	0	1	1	1	0	0	0	0	0	0	5.2525	178855
AT5G27780.1	1	1	1	0	1	0	1	1	1	0	0	0	0	0	0	5.2525	178855
AT4G11060.1	1	1	1	0	0	0	0	1	0	1	1	1	0	0	GSPmito	5.23014	169877
AT3G10160.1	0	0	0	0	0	0	0	0	1	1	1	1	1	1	GSPmito	5.2246	167726
AT3G48850.1	0	1	0	1	0	1	1	0	0	0	1	1	1	0	GSPmito	5.18056	151552
AT2G46505.1	1	1	1	0	0	1	1	0	1	0	0	0	0	1	GSPmito	5.17378	149205
AT3G28520.1	0	1	0	0	0	0	0	0	0	1	1	1	1	1	GSPmito	5.16984	147857
AT5G61880.1	1	0	0	1	0	1	0	0	1	0	1	1	1	0	GSPmito	5.15488	142852
AT5G42310.1	0	1	1	1	1	0	1	0	1	0	0	0	1	0	0	5.13263	135716
AT5G47320.1	0	1	1	1	0	0	0	0	1	1	0	0	1	1	GSPmito	5.12909	134614
AT5G62370.1	1	1	0	0	1	1	1	0	1	0	0	0	1	0	0	5.11789	131188
AT1G17510.1	1	1	0	0	1	1	0	1	0	0	0	0	0	1	0	5.1114	129239
AT1G30370.1	1	0	1	1	1	1	0	1	1	0	0	0	0	0	0	5.10658	127813
AT4G22620.1	1	0	1	1	1	1	0	1	1	0	0	0	0	0	0	5.10658	127813
AT4G35820.1	0	1	1	1	1	0	1	1	1	0	0	0	0	0	0	5.08742	122298
AT1G51390.1	1	1	0	0	1	0	1	0	0	1	1	0	1	0	GSPmito	5.08547	121751
AT3G05790.1	1	1	0	0	1	0	1	0	0	1	1	0	1	0	0	5.08547	121751
AT2G24120.1	0	0	0	1	0	0	1	0	0	0	1	1	1	1	0	5.07769	119590
AT2G24120.2	0	0	0	1	0	0	1	0	0	0	1	1	1	1	0	5.07769	119590
AT3G01280.1	0	0	0	1	0	0	1	0	0	0	1	1	1	1	GSPmito	5.07769	119590
AT5G57490.1	0	0	0	1	0	0	1	0	0	0	1	1	1	1	GSPmito	5.07769	119590
AT5G50950.1	0	0	0	0	0	0	1	0	0	1	1	1	1	1	GSPmito	5.0731	118330
AT5G50950.2	0	0	0	0	0	0	1	0	0	1	1	1	1	1	GSPmito	5.0731	118330
AT1G80880.1	1	1	0	0	1	1	1	1	1	0	0	0	0	0	0	5.07268	118217
AT3G22300.1	1	1	0	0	1	1	1	1	1	0	0	0	0	0	GSPmito	5.07268	118217
AT3G07480.1	1	1	0	0	0	1	0	1	1	1	0	0	0	1	GSPmito	5.06914	117258
AT2G41410.1	1	1	0	0	1	0	0	1	1	0	0	0	0	1	0	5.06656	116563
AT3G06790.1	1	1	0	0	1	0	0	1	1	0	0	0	0	1	GSPmito	5.06656	116563
AT3G06790.2	1	1	0	0	1	0	0	1	1	0	0	0	0	1	0	5.06656	116563
AT4G28360.1	1	1	1	1	1	0	1	0	1	1	0	0	0	0	GSPmito	5.06484	116102
AT1G24240.1	1	1	1	1	0	1	0	0	1	1	1	0	0	0	0	5.05347	113103
AT3G60940.1	1	1	1	1	1	1	0	1	0	0	0	0	0	0	0	5.05182	112672
AT2G38400.1	1	1	1	1	1	0	0	0	1	0	1	0	0	0	GSPmito	5.05089	112433
AT5G17740.1	1	1	0	0	0	0	0	0	1	1	1	1	1	0	0	5.05069	112381
AT1G69526.1	1	1	0	0	1	0	0	1	0	0	1	1	0	0	0	5.04774	111618
AT2G44065.2	1	1	1	0	1	0	0	0	1	1	0	0	1	0	0	5.04759	111582
AT1G11630.1	0	1	1	0	1	1	1	0	0	0	0	0	0	1	GSPmito	5.04636	111265
AT5G39900.1	1	1	1	1	0	1	0	1	1	1	0	0	0	0	0	5.00956	102227
AT3G04400.1	0	1	1	1	0	1	1	0	1	0	0	0	0	1	0	5.0087	102024
AT1G53290.1	1	1	1	1	1	0	0	1	1	0	0	0	0	0	0	5.00698	101621
AT1G62120.1	1	1	1	1	1	0	0	1	1	0	0	0	0	0	GSPmito	5.00698	101621
AT2G15310.1	1	1	1	1	1	0	0	1	1	0	0	0	0	0	0	5.00698	101621
AT3G24790.1	1	1	1	1	1	0	0	1	1	0	0	0	0	0	0	5.00698	101621
AT5G03690.1	1	1	1	1	1	0	0	1	1	0	0	0	0	0	0	5.00698	101621
AT5G53340.1	1	1	1	1	1	0	0	1	1	0	0	0	0	0	0	5.00698	101621
AT1G34360.1	1	1	1	0	1	0	0	1	1	1	0	0	0	0	0	5.00238	100550
AT2G37250.1	1	1	1	0	1	0	0	1	1	1	0	0	0	0	GSN~mito	5.00238	100550
AT3G16540.1	1	1	1	0	1	0	0	1	1	1	0	0	0	0	0	5.00238	100550
AT4G28070.1	1	1	1	0	1	0	0	1	1	1	0	0	0	0	0	5.00238	100550
AT4G39740.1	1	1	1	0	1	0	0	1	1	1	0	0	0	0	GSPmito	5.00238	100550
AT1G03475.1	1	0	0	0	0	0	0	0	0	1	1	1	1	1	0	4.99266	98323.9
AT3G47520.1	1	0	0	0	0	0	0	0	0	1	1	1	1	1	GSPmito	4.99266	98323.9
AT2G20800.1	0	1	1	0	0	1	0	0	1	0	0	0	1	1	GSPmito	4.99146	98052.2
AT1G17290.1	1	0	1	0	1	0	0	0	0	1	1	0	0	1	0	4.98826	97333
AT1G79230.1	1	1	0	0	0	1	0	0	0	0	1	1	0	1	GSPmito	4.96902	93114.6
AT5G15910.1	1	1	1	0	1	1	0	0	0	0	0	0	0	1	0	4.96592	92452.9
AT2G35795.1	1	0	0	1	0	0	1	0	1	0	1	1	1	0	0	4.95855	90896
AT3G56750.1	0	1	1	0	0	1	0	1	1	0	0	0	0	1	0	4.94625	88358.1
AT4G36400.1	1	0	1	0	1	0	0	0	1	0	1	0	1	0	GSPmito	4.9369	86477.1
AT4G36400.2	1	0	1	0	1	0	0	0	1	0	1	0	1	0	0	4.9369	86477.1
AT1G03100.1	1	1	1	0	1	1	1	0	1	0	0	0	0	0	0	4.92721	84568.2
AT1G06140.1	1	1	1	0	1	1	1	0	1	0	0	0	0	0	0	4.92721	84568.2
AT1G43980.1	1	1	1	0	1	1	1	0	1	0	0	0	0	0	0	4.92721	84568.2
AT1G52640.1	1	1	1	0	1	1	1	0	1	0	0	0	0	0	0	4.92721	84568.2
AT1G69620.1	1	1	1	0	1	1	1	0	1	0	0	0	0	0	0	4.92721	84568.2
AT2G04940.1	1	1	1	0	1	1	1	0	1	0	0	0	0	0	0	4.92721	84568.2
AT2G21290.1	1	1	1	0	1	1	1	0	1	0	0	0	0	0	0	4.92721	84568.2
AT2G46050.1	1	1	1	0	1	1	1	0	1	0	0	0	0	0	0	4.92721	84568.2
AT3G07440.1	1	1	1	0	1	1	1	0	1	0	0	0	0	0	0	4.92721	84568.2
AT3G13770.1	1	1	1	0	1	1	1	0	1	0	0	0	0	0	GSPmito	4.92721	84568.2
AT3G14580.1	1	1	1	0	1	1	1	0	1	0	0	0	0	0	0	4.92721	84568.2
AT3G24570.1	1	1	1	0	1	1	1	0	1	0	0	0	0	0	0	4.92721	84568.2
AT3G25060.1	1	1	1	0	1	1	1	0	1	0	0	0	0	0	0	4.92721	84568.2
AT3G28900.1	1	1	1	0	1	1	1	0	1	0	0	0	0	0	0	4.92721	84568.2
AT3G53360.1	1	1	1	0	1	1	1	0	1	0	0	0	0	0	0	4.92721	84568.2
AT4G36820.1	1	1	1	0	1	1	1	0	1	0	0	0	0	0	0	4.92721	84568.2
AT5G16420.1	1	1	1	0	1	1	1	0	1	0	0	0	0	0	0	4.92721	84568.2
AT5G46460.1	1	1	1	0	1	1	1	0	1	0	0	0	0	0	0	4.92721	84568.2
AT5G56770.1	1	1	1	0	1	1	1	0	1	0	0	0	0	0	0	4.92721	84568.2
AT1G23490.1	1	1	1	0	1	0	0	0	1	0	0	0	0	1	0	4.92109	83384.6
AT1G70490.1	1	1	1	0	1	0	0	0	1	0	0	0	0	1	0	4.92109	83384.6
AT1G70490.2	1	1	1	0	1	0	0	0	1	0	0	0	0	1	0	4.92109	83384.6
AT1G70490.3	1	1	1	0	1	0	0	0	1	0	0	0	0	1	0	4.92109	83384.6
AT2G47170.1	1	1	1	0	1	0	0	0	1	0	0	0	0	1	0	4.92109	83384.6
AT3G47930.1	1	1	1	0	1	0	0	0	1	0	0	0	0	1	GSPmito	4.92109	83384.6
AT4G20020.2	1	1	1	0	1	0	0	0	1	0	0	0	0	1	0	4.92109	83384.6
AT5G08060.1	1	1	1	0	1	0	0	0	1	0	0	0	0	1	GSPmito	4.92109	83384.6
AT5G13050.1	1	1	1	0	1	0	0	0	1	0	0	0	0	1	0	4.92109	83384.6
AT4G12310.1	1	0	1	0	1	0	0	1	1	0	0	1	0	0	0	4.91311	81867.2
AT5G38710.1	1	1	1	1	1	0	1	0	0	0	1	0	0	0	GSPmito	4.89939	79320.8
AT5G64050.1	1	1	1	1	0	0	0	0	0	1	0	0	1	1	GSPmito	4.89715	78912.9
AT1G54220.1	0	0	1	0	0	0	1	0	0	1	1	0	1	1	GSPmito	4.86229	72826.9
AT1G28090.1	1	1	1	0	0	0	0	0	1	1	1	1	0	0	0	4.86001	72444.7
AT5G23690.1	1	1	1	0	0	0	0	0	1	1	1	1	0	0	0	4.86001	72444.7
AT3G05780.1	1	1	1	0	0	0	0	0	1	1	1	0	1	0	GSPmito	4.83989	69165.3
AT1G15870.1	1	1	1	0	1	0	0	1	0	0	0	0	1	0	GSPmito	4.83823	68902.1
AT5G40000.1	0	0	0	1	0	0	1	0	1	1	1	1	1	0	GSPmito	4.78886	61498.4
AT1G11870.1	1	0	1	0	0	0	0	0	0	1	1	0	1	1	GSPmito	4.78186	60513.9
AT1G11870.2	1	0	1	0	0	0	0	0	0	1	1	0	1	1	0	4.78186	60513.9
AT1G63770.1	1	1	0	0	1	1	0	0	1	0	0	0	0	1	0	4.74127	55114.5
AT5G09840.1	1	1	0	0	1	1	0	0	1	0	0	0	0	1	GSPmito	4.74127	55114.5
AT3G06040.1	0	1	1	1	1	0	0	0	0	0	1	1	0	0	0	4.73718	54598.2
AT3G06040.2	0	1	1	1	1	0	0	0	0	0	1	1	0	0	0	4.73718	54598.2
AT3G50940.1	0	1	0	1	0	0	1	0	0	1	1	1	1	0	0	4.7341	54213.2
AT5G39040.1	0	1	0	1	0	0	1	0	0	1	1	1	1	0	0	4.7341	54213.2
AT1G06580.1	1	1	1	0	0	1	1	0	1	0	0	0	1	0	0	4.7208	52577.8
AT1G09680.1	1	1	1	0	0	1	1	0	1	0	0	0	1	0	0	4.7208	52577.8
AT2G32630.1	1	1	1	0	0	1	1	0	1	0	0	0	1	0	0	4.7208	52577.8
AT3G51840.1	0	0	0	1	0	1	1	0	0	0	1	1	0	1	0	4.70719	50955.3
AT1G43040.1	0	1	1	0	1	1	0	1	1	0	0	0	0	0	0	4.69967	50080.6
AT5G07330.1	0	1	1	0	1	1	0	1	1	0	0	0	0	0	0	4.69967	50080.6
AT1G31160.1	1	1	0	1	0	0	0	0	1	1	0	1	0	1	0	4.69261	49273.4
AT1G53760.1	1	1	1	1	1	1	0	0	1	0	0	0	0	0	GSPmito	4.68169	48049.5
AT1G61960.1	1	1	1	1	1	1	0	0	1	0	0	0	0	0	GSPmito	4.68169	48049.5
AT1G61970.1	1	1	1	1	1	1	0	0	1	0	0	0	0	0	GSPmito	4.68169	48049.5
AT1G61980.1	1	1	1	1	1	1	0	0	1	0	0	0	0	0	GSPmito	4.68169	48049.5
AT1G61990.1	1	1	1	1	1	1	0	0	1	0	0	0	0	0	GSPmito	4.68169	48049.5
AT2G35090.1	1	1	1	1	1	1	0	0	1	0	0	0	0	0	0	4.68169	48049.5
AT3G60400.1	1	1	1	1	1	1	0	0	1	0	0	0	0	0	GSPmito	4.68169	48049.5
AT3G61530.1	1	1	1	1	1	1	0	0	1	0	0	0	0	0	GSPmito	4.68169	48049.5
AT4G00750.1	1	1	1	1	1	1	0	0	1	0	0	0	0	0	0	4.68169	48049.5
AT5G52780.1	1	1	1	1	1	1	0	0	1	0	0	0	0	0	0	4.68169	48049.5
AT4G04320.1	1	1	0	0	1	0	0	0	1	0	1	1	0	0	GSPmito	4.67761	47599.9
AT1G12770.1	1	1	1	0	1	1	0	0	1	1	0	0	0	0	0	4.67709	47543.3
AT1G52560.1	1	1	1	0	1	1	0	0	1	1	0	0	0	0	GSPmito	4.67709	47543.3
AT1G69380.1	1	1	1	0	1	1	0	0	1	1	0	0	0	0	0	4.67709	47543.3
AT2G38660.1	1	1	1	0	1	1	0	0	1	1	0	0	0	0	GSPmito	4.67709	47543.3
AT3G51790.1	1	1	1	0	1	1	0	0	1	1	0	0	0	0	0	4.67709	47543.3
AT1G48325.1	1	1	1	0	0	1	1	1	1	0	0	0	0	0	0	4.67559	47379.6
AT1G53330.1	1	1	1	0	0	1	1	1	1	0	0	0	0	0	0	4.67559	47379.6
AT2G18740.1	1	1	1	0	0	1	1	1	1	0	0	0	0	0	0	4.67559	47379.6
AT3G11380.1	1	1	1	0	0	1	1	1	1	0	0	0	0	0	0	4.67559	47379.6
AT4G30330.1	1	1	1	0	0	1	1	1	1	0	0	0	0	0	0	4.67559	47379.6
AT1G02870.1	1	1	1	0	0	0	0	1	1	0	0	0	0	1	0	4.66947	46716.5
AT3G26770.1	1	1	1	1	1	0	0	0	0	1	1	0	0	0	0	4.64927	44593.3
AT4G34620.1	0	0	1	1	0	0	0	0	0	1	0	1	1	1	0	4.63819	43470.4
AT2G29990.1	1	0	1	1	1	1	0	0	0	0	0	0	0	1	GSPmito	4.62366	42039.3
AT4G29430.1	1	0	1	1	1	1	0	0	0	0	0	0	0	1	GSPmito	4.62366	42039.3
AT3G54110.1	0	1	0	1	0	0	1	0	0	0	1	1	0	1	GSPmito	4.6076	40513.1
AT2G11270.1	0	0	1	0	1	1	1	1	1	0	0	0	0	0	GSPmito	4.60292	40079.6
AT1G22660.1	1	0	0	1	0	0	1	0	1	1	0	0	1	1	GSPmito	4.57575	37648.5
AT3G46100.1	1	0	1	0	1	0	0	0	1	1	0	0	0	1	GSPmito	4.57422	37516.5
AT1G64580.1	1	0	1	0	1	1	0	0	1	0	0	0	1	0	0	4.5677	36957
AT4G13850.2	1	1	1	0	0	0	1	0	0	0	0	0	1	1	0	4.56318	36574.3
AT2G26800.3	1	0	1	0	0	0	1	1	0	0	1	1	0	0	0	4.5539	35801.3
AT1G12700.1	0	1	1	0	1	0	1	0	1	0	0	0	1	0	0	4.54854	35362.3
AT1G29710.1	0	1	1	0	1	1	1	1	0	0	0	0	0	0	0	4.54816	35331.7
AT4G27530.1	0	1	1	0	1	1	1	1	0	0	0	0	0	0	0	4.54816	35331.7
AT1G09575.1	1	1	1	1	1	1	1	0	0	0	0	0	0	0	0	4.53018	33898.7
AT4G02820.1	1	1	1	1	1	1	1	0	0	0	0	0	0	0	0	4.53018	33898.7
AT5G46430.1	1	1	1	1	1	1	1	0	0	0	0	0	0	0	0	4.53018	33898.7
AT5G17760.1	0	1	1	0	0	0	0	0	0	1	1	1	1	0	0	4.52617	33587.2
AT3G57785.1	1	1	1	1	1	0	0	0	0	0	0	0	0	1	GSPmito	4.52406	33424.3
AT3G61440.1	1	1	1	1	1	0	0	0	0	0	0	0	0	1	GSPmito	4.52406	33424.3
AT3G02660.1	1	1	0	0	0	0	0	0	0	1	0	1	1	1	GSPmito	4.52386	33408.9
AT1G72530.1	1	0	1	0	1	1	0	1	1	0	0	0	0	0	0	4.52249	33303.2
AT1G30960.1	1	1	1	0	1	0	0	0	0	1	0	0	0	1	0	4.51946	33072.2
AT2G18330.1	0	1	0	1	0	1	0	0	1	1	1	1	0	0	0	4.5151	32742
AT4G36580.1	0	1	0	1	0	1	0	0	1	1	1	1	0	0	0	4.5151	32742
AT5G48040.1	0	1	1	1	0	1	1	1	1	0	0	0	0	0	0	4.51051	32397.3
AT3G12620.1	1	0	1	1	1	0	0	1	0	0	1	0	0	0	0	4.49467	31236.8
AT5G14040.1	0	0	0	0	0	0	1	0	0	0	1	1	1	1	GSPmito	4.4936	31160.5
AT2G47830.1	1	0	1	0	1	0	0	1	0	1	0	0	1	0	0	4.49137	31000.5
AT1G31760.1	1	1	1	1	1	0	1	0	1	0	0	0	0	0	0	4.48535	30573.8
AT1G32350.1	1	1	1	1	1	0	1	0	1	0	0	0	0	0	GSPmito	4.48535	30573.8
AT1G80150.1	1	1	1	1	1	0	1	0	1	0	0	0	0	0	0	4.48535	30573.8
AT2G07734.1	1	1	1	1	1	0	1	0	1	0	0	0	0	0	0	4.48535	30573.8
AT3G47450.1	1	1	1	1	1	0	1	0	1	0	0	0	0	0	GSPmito	4.48535	30573.8
AT3G47450.2	1	1	1	1	1	0	1	0	1	0	0	0	0	0	0	4.48535	30573.8
AT4G09750.1	1	1	1	1	1	0	1	0	1	0	0	0	0	0	0	4.48535	30573.8
AT4G33495.1	1	1	1	1	1	0	1	0	1	0	0	0	0	0	0	4.48535	30573.8
AT5G04050.1	1	1	1	1	1	0	1	0	1	0	0	0	0	0	0	4.48535	30573.8
AT2G16930.2	1	1	1	1	0	0	0	0	1	1	0	0	0	1	0	4.48181	30325.5
AT5G15220.1	1	1	1	1	0	0	0	0	1	1	0	0	0	1	0	4.48181	30325.5
AT2G07715.1	1	1	1	0	1	0	1	0	1	1	0	0	0	0	0	4.48075	30251.7
AT4G25200.1	1	1	1	0	1	0	1	0	1	1	0	0	0	0	GSPmito	4.48075	30251.7
AT5G06210.1	1	1	1	1	0	1	0	0	1	0	0	0	1	0	0	4.47528	29873.3
AT1G62670.1	1	1	1	0	1	0	0	0	1	0	0	0	1	0	0	4.4681	29383.5
AT1G17390.1	1	1	1	0	1	1	0	1	0	0	0	0	0	0	0	4.46773	29358.1
AT4G35720.1	1	1	1	0	1	1	0	1	0	0	0	0	0	0	0	4.46773	29358.1
AT5G03310.1	1	1	1	0	1	1	0	1	0	0	0	0	0	0	0	4.46773	29358.1
AT2G02050.1	0	0	0	0	0	0	1	1	0	0	1	1	0	1	GSPmito	4.44839	28079.8
AT2G18200.1	1	1	1	1	0	1	0	1	1	0	0	0	0	0	0	4.43007	26919.9
AT2G39120.1	1	1	1	1	0	1	0	1	1	0	0	0	0	0	0	4.43007	26919.9
AT4G24320.1	1	1	1	1	0	1	0	1	1	0	0	0	0	0	0	4.43007	26919.9
AT1G19520.1	1	1	1	0	1	0	0	1	1	0	0	0	0	0	0	4.42289	26478.5
AT1G29490.1	1	1	1	0	1	0	0	1	1	0	0	0	0	0	0	4.42289	26478.5
AT1G29510.1	1	1	1	0	1	0	0	1	1	0	0	0	0	0	0	4.42289	26478.5
AT1G30170.1	1	1	1	0	1	0	0	1	1	0	0	0	0	0	0	4.42289	26478.5
AT1G31990.1	1	1	1	0	1	0	0	1	1	0	0	0	0	0	0	4.42289	26478.5
AT1G68960.1	1	1	1	0	1	0	0	1	1	0	0	0	0	0	0	4.42289	26478.5
AT2G30395.1	1	1	1	0	1	0	0	1	1	0	0	0	0	0	0	4.42289	26478.5
AT2G35585.1	1	1	1	0	1	0	0	1	1	0	0	0	0	0	0	4.42289	26478.5
AT2G48030.1	1	1	1	0	1	0	0	1	1	0	0	0	0	0	0	4.42289	26478.5
AT3G19750.1	1	1	1	0	1	0	0	1	1	0	0	0	0	0	0	4.42289	26478.5
AT3G21300.1	1	1	1	0	1	0	0	1	1	0	0	0	0	0	0	4.42289	26478.5
AT4G02500.1	1	1	1	0	1	0	0	1	1	0	0	0	0	0	GSN~mito	4.42289	26478.5
AT4G14170.1	1	1	1	0	1	0	0	1	1	0	0	0	0	0	0	4.42289	26478.5
AT4G15960.1	1	1	1	0	1	0	0	1	1	0	0	0	0	0	0	4.42289	26478.5
AT4G16080.1	1	1	1	0	1	0	0	1	1	0	0	0	0	0	0	4.42289	26478.5
AT5G03455.1	1	1	1	0	1	0	0	1	1	0	0	0	0	0	0	4.42289	26478.5
AT5G40280.1	1	1	1	0	1	0	0	1	1	0	0	0	0	0	0	4.42289	26478.5
AT5G43150.1	1	1	1	0	1	0	0	1	1	0	0	0	0	0	0	4.42289	26478.5
AT5G52940.1	1	1	1	0	1	0	0	1	1	0	0	0	0	0	0	4.42289	26478.5
AT5G54330.1	1	1	1	0	1	0	0	1	1	0	0	0	0	0	0	4.42289	26478.5
AT5G54550.1	1	1	1	0	1	0	0	1	1	0	0	0	0	0	0	4.42289	26478.5
AT5G57600.1	1	1	1	0	1	0	0	1	1	0	0	0	0	0	0	4.42289	26478.5
AT5G58210.1	1	1	1	0	1	0	0	1	1	0	0	0	0	0	0	4.42289	26478.5
AT5G58210.2	1	1	1	0	1	0	0	1	1	0	0	0	0	0	0	4.42289	26478.5
AT5G58210.3	1	1	1	0	1	0	0	1	1	0	0	0	0	0	0	4.42289	26478.5
AT5G63620.1	1	1	1	0	1	0	0	1	1	0	0	0	0	0	0	4.42289	26478.5
AT5G63620.2	1	1	1	0	1	0	0	1	1	0	0	0	0	0	0	4.42289	26478.5
AT1G55890.1	1	1	1	0	0	1	0	0	1	0	0	0	0	1	GSPmito	4.34418	22089
AT2G19680.1	1	1	1	0	0	1	0	0	1	0	0	0	0	1	GSPmito	4.34418	22089
AT5G14460.1	1	1	0	0	1	1	0	0	0	1	0	0	0	1	0	4.33964	21859.6
AT1G32260.1	1	0	1	1	0	1	1	1	1	0	0	0	0	0	0	4.33333	21544
AT5G08610.1	1	1	0	0	1	0	0	0	1	1	0	0	0	1	0	4.29481	19715.5
AT3G15650.1	1	1	1	0	0	1	0	1	0	0	0	1	0	0	0	4.28144	19117.9
AT3G04250.1	1	1	1	1	0	1	1	1	0	0	0	0	0	0	0	4.27857	18991.9
AT1G11800.1	1	1	1	0	1	0	1	1	0	0	0	0	0	0	0	4.27139	18680.5
AT1G80550.1	1	1	1	0	1	0	1	1	0	0	0	0	0	0	0	4.27139	18680.5
AT3G62540.1	1	1	1	0	1	0	1	1	0	0	0	0	0	0	0	4.27139	18680.5
AT4G39952.1	1	1	1	0	1	0	1	1	0	0	0	0	0	0	0	4.27139	18680.5
AT5G06620.1	1	1	1	0	1	0	1	1	0	0	0	0	0	0	0	4.27139	18680.5
AT5G10730.1	1	1	1	0	1	0	1	1	0	0	0	0	0	0	0	4.27139	18680.5
AT1G06750.1	0	1	1	1	1	0	0	1	1	0	0	0	0	0	0	4.25781	18105.5
AT1G71310.2	0	1	1	1	1	0	0	1	1	0	0	0	0	0	0	4.25781	18105.5
AT3G03820.1	0	1	1	1	1	0	0	1	1	0	0	0	0	0	0	4.25781	18105.5
AT3G20000.1	0	0	0	1	0	0	0	0	0	0	1	1	1	1	GSPmito	4.24809	17704.6
AT5G46800.1	0	0	0	1	0	0	0	0	0	0	1	1	1	1	GSPmito	4.24809	17704.6
AT4G26910.3	0	0	0	0	0	0	0	0	0	1	1	1	1	1	GSPmito	4.24349	17518.1
AT5G50370.1	0	0	0	0	0	0	0	0	0	1	1	1	1	1	GSPmito	4.24349	17518.1
AT5G63400.1	0	0	0	0	0	0	0	0	0	1	1	1	1	1	GSPmito	4.24349	17518.1
AT2G35240.1	1	1	0	0	1	1	0	1	1	0	0	0	0	0	GSPmito	4.24307	17501.4
AT1G11390.1	1	1	1	1	1	0	0	0	1	1	0	0	0	0	0	4.23523	17188.2
AT1G65630.1	1	1	1	1	1	0	0	0	1	1	0	0	0	0	0	4.23523	17188.2
AT1G78910.1	1	1	1	1	1	0	0	0	1	1	0	0	0	0	0	4.23523	17188.2
AT2G22870.1	1	1	1	1	1	0	0	0	1	1	0	0	0	0	0	4.23523	17188.2
AT4G26310.1	1	1	1	1	1	0	0	0	1	1	0	0	0	0	0	4.23523	17188.2
AT2G39725.2	1	1	1	1	0	0	1	1	1	0	0	0	0	0	0	4.23373	17129
AT5G35760.1	1	1	1	1	0	0	1	1	1	0	0	0	0	0	0	4.23373	17129
AT1G07070.1	1	1	1	0	0	1	1	0	0	0	0	0	0	1	0	4.19267	15583.7
AT1G74270.1	1	1	1	0	0	1	1	0	0	0	0	0	0	1	0	4.19267	15583.7
AT1G79390.1	0	1	1	1	0	1	0	0	1	0	0	0	0	1	0	4.17909	15104.1
AT2G17380.1	0	1	1	0	1	1	1	0	1	0	0	0	0	0	0	4.17803	15067.3
AT2G28780.1	0	1	1	0	1	1	1	0	1	0	0	0	0	0	0	4.17803	15067.3
AT4G04350.1	1	0	0	0	0	1	0	0	0	1	1	1	1	0	0	4.16917	14762.9
AT5G01340.1	0	1	0	1	0	0	1	0	0	0	1	1	1	0	GSPmito	4.15461	14276.2
AT3G59760.1	1	1	0	1	1	0	1	0	0	0	0	0	0	1	GSPmito	4.1479	14057.3
AT3G59760.3	1	1	0	1	1	0	1	0	0	0	0	0	0	1	GSPmito	4.1479	14057.3
AT5G52520.1	1	1	0	0	1	0	1	0	0	1	0	0	0	1	GSPmito	4.1433	13909.2
AT5G61880.2	1	0	0	1	0	0	0	0	1	0	1	1	1	0	GSPmito	4.12894	13456.6
AT1G18900.1	1	0	1	1	1	0	0	0	1	0	0	0	1	0	0	4.12584	13361
AT1G18900.2	1	0	1	1	1	0	0	0	1	0	0	0	1	0	0	4.12584	13361
AT4G33920.1	1	0	1	1	1	0	0	0	1	0	1	0	0	0	0	4.12454	13321
AT5G49970.1	1	1	0	0	0	1	0	0	1	0	1	1	0	0	0	4.1007	12609.4
AT1G03520.1	1	1	1	0	1	1	0	0	1	0	0	0	0	0	0	4.0976	12519.8
AT1G29500.1	1	1	1	0	1	1	0	0	1	0	0	0	0	0	0	4.0976	12519.8
AT1G51900.1	1	1	1	0	1	1	0	0	1	0	0	0	0	0	0	4.0976	12519.8
AT1G67540.1	1	1	1	0	1	1	0	0	1	0	0	0	0	0	0	4.0976	12519.8
AT2G01370.1	1	1	1	0	1	1	0	0	1	0	0	0	0	0	0	4.0976	12519.8
AT2G04420.1	1	1	1	0	1	1	0	0	1	0	0	0	0	0	0	4.0976	12519.8
AT2G14860.1	1	1	1	0	1	1	0	0	1	0	0	0	0	0	0	4.0976	12519.8
AT2G15820.1	1	1	1	0	1	1	0	0	1	0	0	0	0	0	0	4.0976	12519.8
AT2G28480.1	1	1	1	0	1	1	0	0	1	0	0	0	0	0	0	4.0976	12519.8
AT2G36980.1	1	1	1	0	1	1	0	0	1	0	0	0	0	0	0	4.0976	12519.8
AT3G04920.1	1	1	1	0	1	1	0	0	1	0	0	0	0	0	0	4.0976	12519.8
AT3G10190.1	1	1	1	0	1	1	0	0	1	0	0	0	0	0	0	4.0976	12519.8
AT3G13226.1	1	1	1	0	1	1	0	0	1	0	0	0	0	0	0	4.0976	12519.8
AT3G44770.1	1	1	1	0	1	1	0	0	1	0	0	0	0	0	0	4.0976	12519.8
AT3G62720.1	1	1	1	0	1	1	0	0	1	0	0	0	0	0	GSN~mito	4.0976	12519.8
AT4G13790.1	1	1	1	0	1	1	0	0	1	0	0	0	0	0	0	4.0976	12519.8
AT4G28170.1	1	1	1	0	1	1	0	0	1	0	0	0	0	0	0	4.0976	12519.8
AT4G34310.1	1	1	1	0	1	1	0	0	1	0	0	0	0	0	0	4.0976	12519.8
AT4G38850.1	1	1	1	0	1	1	0	0	1	0	0	0	0	0	0	4.0976	12519.8
AT5G13230.1	1	1	1	0	1	1	0	0	1	0	0	0	0	0	GSPmito	4.0976	12519.8
AT5G18010.1	1	1	1	0	1	1	0	0	1	0	0	0	0	0	0	4.0976	12519.8
AT5G18020.1	1	1	1	0	1	1	0	0	1	0	0	0	0	0	0	4.0976	12519.8
AT5G18030.1	1	1	1	0	1	1	0	0	1	0	0	0	0	0	0	4.0976	12519.8
AT5G18080.1	1	1	1	0	1	1	0	0	1	0	0	0	0	0	0	4.0976	12519.8
AT5G39740.1	1	1	1	0	1	1	0	0	1	0	0	0	0	0	0	4.0976	12519.8
AT5G44780.1	1	1	1	0	1	1	0	0	1	0	0	0	0	0	0	4.0976	12519.8
AT5G48550.1	1	1	1	0	1	1	0	0	1	0	0	0	0	0	0	4.0976	12519.8
AT5G51080.1	1	1	1	0	1	1	0	0	1	0	0	0	0	0	0	4.0976	12519.8
AT5G53230.1	1	1	1	0	1	1	0	0	1	0	0	0	0	0	0	4.0976	12519.8
AT5G53240.1	1	1	1	0	1	1	0	0	1	0	0	0	0	0	0	4.0976	12519.8
AT5G55880.1	1	1	1	0	1	1	0	0	1	0	0	0	0	0	0	4.0976	12519.8
AT5G60870.1	1	1	1	0	1	1	0	0	1	0	0	0	0	0	0	4.0976	12519.8
AT5G64320.1	1	1	1	0	1	1	0	0	1	0	0	0	0	0	0	4.0976	12519.8
AT5G65450.1	1	1	1	0	1	1	0	0	1	0	0	0	0	0	0	4.0976	12519.8
AT1G53530.1	0	1	1	1	0	0	0	0	1	0	1	0	1	0	GSPmito	4.09532	12454.2
AT4G21300.1	1	1	0	0	1	1	1	1	0	0	0	0	0	0	0	4.09157	12347.2
AT4G11010.1	1	1	0	0	0	1	0	1	0	1	0	0	0	1	GSPmito	4.08803	12246.9
AT5G47435.1	1	0	1	1	1	0	0	1	1	0	0	0	0	0	0	4.08063	12040
AT5G47435.2	1	0	1	1	1	0	0	1	1	0	0	0	0	0	0	4.08063	12040
AT3G14930.3	1	0	1	0	1	0	0	1	1	1	0	0	0	0	0	4.07603	11913.2
AT1G79750.1	1	1	0	0	0	0	0	0	0	1	1	1	1	0	0	4.06958	11737.6
AT3G26760.1	1	1	1	0	1	0	0	0	0	1	1	0	0	0	0	4.06518	11619.3
AT5G66380.1	0	0	1	1	0	0	0	0	0	0	1	1	0	1	0	4.0574	11413
AT1G04640.1	0	0	1	1	0	0	1	0	0	1	0	0	1	1	GSPmito	4.05123	11252
AT3G24535.1	1	1	0	0	1	0	1	1	1	0	0	0	0	0	0	4.04673	11136.1
AT5G47455.4	1	1	0	0	1	0	1	1	1	0	0	0	0	0	0	4.04673	11136.1
AT2G19790.1	1	0	1	0	1	1	0	0	0	0	0	0	0	1	0	4.03957	10953.8
AT1G52620.1	1	1	0	0	0	1	0	1	1	0	0	0	1	0	0	4.03667	10881
AT3G52730.1	0	1	1	1	0	1	1	0	0	0	0	0	0	1	GSPmito	4.02759	10655.9
AT2G01900.1	1	1	1	1	1	0	0	1	0	0	0	0	0	0	0	4.02587	10613.8
AT3G10930.1	1	1	1	1	1	0	0	1	0	0	0	0	0	0	0	4.02587	10613.8
AT2G35010.1	1	1	1	0	1	0	0	1	0	1	0	0	0	0	0	4.02127	10501.9
AT3G28700.1	1	1	1	0	1	0	0	1	0	1	0	0	0	0	0	4.02127	10501.9
AT3G52050.1	1	1	1	0	1	0	0	1	0	1	0	0	0	0	0	4.02127	10501.9
AT3G57190.1	1	1	1	0	1	0	0	1	0	1	0	0	0	0	0	4.02127	10501.9
AT1G14140.1	0	0	1	1	0	0	1	0	1	0	1	1	0	0	GSPmito	4.01869	10439.7
AT4G26770.1	0	0	0	1	0	1	0	0	0	1	1	1	1	0	0	4.00409	10094.6
AT3G07290.1	1	0	1	0	1	1	1	0	1	0	0	0	0	0	0	4.00085	10019.6
AT3G60690.1	1	0	1	0	1	1	1	0	1	0	0	0	0	0	0	4.00085	10019.6
AT4G03690.1	0	0	1	1	0	1	1	1	0	0	0	0	1	0	GSPmito	3.99949	9988.36
AT5G18590.1	1	0	1	0	1	0	0	0	1	0	0	0	0	1	0	3.99473	9879.41
AT5G18590.2	1	0	1	0	1	0	0	0	1	0	0	0	0	1	0	3.99473	9879.41
AT5G15700.1	1	0	0	1	0	0	1	0	0	0	1	1	1	0	GSPmito	3.97743	9493.6
AT3G28580.1	1	0	0	0	0	0	1	0	0	1	1	1	1	0	0	3.97283	9393.6
AT1G02370.1	1	1	1	0	1	1	1	0	0	0	0	0	0	0	0	3.94609	8832.7
AT1G13040.1	1	1	1	0	1	1	1	0	0	0	0	0	0	0	0	3.94609	8832.7
AT1G20300.1	1	1	1	0	1	1	1	0	0	0	0	0	0	0	0	3.94609	8832.7
AT2G34370.1	1	1	1	0	1	1	1	0	0	0	0	0	0	0	GSPmito	3.94609	8832.7
AT3G22670.1	1	1	1	0	1	1	1	0	0	0	0	0	0	0	0	3.94609	8832.7
AT3G46950.1	1	1	1	0	1	1	1	0	0	0	0	0	0	0	GSPmito	3.94609	8832.7
AT4G19220.1	1	1	1	0	1	1	1	0	0	0	0	0	0	0	0	3.94609	8832.7
AT5G15340.1	1	1	1	0	1	1	1	0	0	0	0	0	0	0	GSPmito	3.94609	8832.7
AT1G74750.1	1	0	0	1	1	1	0	0	1	0	0	0	1	0	0	3.94602	8831.19
AT4G29120.1	1	1	1	0	1	0	0	0	0	0	0	0	0	1	0	3.93997	8709.07
AT4G39690.1	1	1	1	0	1	0	0	0	0	0	0	0	0	1	GSPmito	3.93997	8709.07
AT1G07220.1	0	1	1	1	1	1	0	0	1	0	0	0	0	0	0	3.93252	8560.84
AT1G58350.1	0	1	1	1	1	1	0	0	1	0	0	0	0	0	0	3.93252	8560.84
AT3G09210.1	0	1	1	1	1	1	0	0	1	0	0	0	0	0	0	3.93252	8560.84
AT5G67230.1	0	1	1	1	1	1	0	0	1	0	0	0	0	0	0	3.93252	8560.84
AT3G54410.1	0	1	1	0	0	1	1	1	1	0	0	0	0	0	0	3.92642	8441.49
AT1G02150.1	1	1	1	1	0	1	1	0	1	0	0	0	0	0	0	3.90844	8099.14
AT1G52270.1	1	1	1	1	0	1	1	0	1	0	0	0	0	0	0	3.90844	8099.14
AT1G74120.1	1	1	1	1	0	1	1	0	1	0	0	0	0	0	GSPmito	3.90844	8099.14
AT2G02550.1	1	1	1	1	0	1	1	0	1	0	0	0	0	0	0	3.90844	8099.14
AT3G02350.1	1	1	1	1	0	1	1	0	1	0	0	0	0	0	GSN~mito	3.90844	8099.14
AT4G04470.1	1	1	1	1	0	1	1	0	1	0	0	0	0	0	0	3.90844	8099.14
AT5G12260.1	1	1	1	1	0	1	1	0	1	0	0	0	0	0	0	3.90844	8099.14
AT5G39350.1	1	1	1	1	0	1	1	0	1	0	0	0	0	0	0	3.90844	8099.14
AT5G41650.1	1	1	1	1	0	1	1	0	1	0	0	0	0	0	0	3.90844	8099.14
AT5G46920.1	1	1	1	1	0	1	1	0	1	0	0	0	0	0	0	3.90844	8099.14
AT5G49030.1	0	1	0	1	0	0	0	0	0	1	1	1	1	0	0	3.9045	8025.94
AT1G10270.1	1	1	1	0	1	0	1	0	1	0	0	0	0	0	0	3.90126	7966.34
AT1G26740.1	1	1	1	0	1	0	1	0	1	0	0	0	0	0	0	3.90126	7966.34
AT1G69350.1	1	1	1	0	1	0	1	0	1	0	0	0	0	0	0	3.90126	7966.34
AT2G28640.1	1	1	1	0	1	0	1	0	1	0	0	0	0	0	0	3.90126	7966.34
AT2G41250.1	1	1	1	0	1	0	1	0	1	0	0	0	0	0	0	3.90126	7966.34
AT2G44525.1	1	1	1	0	1	0	1	0	1	0	0	0	0	0	0	3.90126	7966.34
AT3G12650.1	1	1	1	0	1	0	1	0	1	0	0	0	0	0	GSPmito	3.90126	7966.34
AT3G21530.1	1	1	1	0	1	0	1	0	1	0	0	0	0	0	0	3.90126	7966.34
AT3G27340.1	1	1	1	0	1	0	1	0	1	0	0	0	0	0	0	3.90126	7966.34
AT3G27620.1	1	1	1	0	1	0	1	0	1	0	0	0	0	0	GSPmito	3.90126	7966.34
AT4G01400.1	1	1	1	0	1	0	1	0	1	0	0	0	0	0	0	3.90126	7966.34
AT4G05030.1	1	1	1	0	1	0	1	0	1	0	0	0	0	0	0	3.90126	7966.34
AT5G27300.1	1	1	1	0	1	0	1	0	1	0	0	0	0	0	0	3.90126	7966.34
AT1G63940.2	1	1	0	1	1	0	0	0	0	1	0	0	0	1	0	3.89778	7902.87
AT5G06750.1	1	0	1	1	0	0	0	1	1	0	1	0	0	0	0	3.87292	7463.14
AT1G48520.1	1	1	1	0	0	0	0	0	0	1	1	0	1	0	0	3.85877	7223.94
AT1G48520.2	1	1	1	0	0	0	0	0	0	1	1	0	1	0	0	3.85877	7223.94
AT1G48520.3	1	1	1	0	0	0	0	0	0	1	1	0	1	0	0	3.85877	7223.94
AT1G78010.1	1	1	1	0	0	0	0	0	0	1	1	0	1	0	0	3.85877	7223.94
AT1G14860.1	1	1	1	0	0	1	0	1	1	0	0	0	0	0	0	3.84598	7014.27
AT1G26500.1	1	1	1	0	0	1	0	1	1	0	0	0	0	0	0	3.84598	7014.27
AT1G44760.1	1	1	1	0	0	1	0	1	1	0	0	0	0	0	0	3.84598	7014.27
AT1G65050.1	1	1	1	0	0	1	0	1	1	0	0	0	0	0	0	3.84598	7014.27
AT2G16580.1	1	1	1	0	0	1	0	1	1	0	0	0	0	0	0	3.84598	7014.27
AT2G21210.1	1	1	1	0	0	1	0	1	1	0	0	0	0	0	0	3.84598	7014.27
AT2G21220.1	1	1	1	0	0	1	0	1	1	0	0	0	0	0	0	3.84598	7014.27
AT2G30500.1	1	1	1	0	0	1	0	1	1	0	0	0	0	0	0	3.84598	7014.27
AT2G44270.1	1	1	1	0	0	1	0	1	1	0	0	0	0	0	0	3.84598	7014.27
AT3G06380.1	1	1	1	0	0	1	0	1	1	0	0	0	0	0	0	3.84598	7014.27
AT3G08670.1	1	1	1	0	0	1	0	1	1	0	0	0	0	0	0	3.84598	7014.27
AT3G14960.1	1	1	1	0	0	1	0	1	1	0	0	0	0	0	0	3.84598	7014.27
AT3G27230.1	1	1	1	0	0	1	0	1	1	0	0	0	0	0	0	3.84598	7014.27
AT3G42450.1	1	1	1	0	0	1	0	1	1	0	0	0	0	0	0	3.84598	7014.27
AT3G50160.1	1	1	1	0	0	1	0	1	1	0	0	0	0	0	0	3.84598	7014.27
AT3G53770.1	1	1	1	0	0	1	0	1	1	0	0	0	0	0	0	3.84598	7014.27
AT3G55940.1	1	1	1	0	0	1	0	1	1	0	0	0	0	0	0	3.84598	7014.27
AT4G13330.1	1	1	1	0	0	1	0	1	1	0	0	0	0	0	0	3.84598	7014.27
AT4G38840.1	1	1	1	0	0	1	0	1	1	0	0	0	0	0	0	3.84598	7014.27
AT4G38860.1	1	1	1	0	0	1	0	1	1	0	0	0	0	0	0	3.84598	7014.27
AT5G03390.1	1	1	1	0	0	1	0	1	1	0	0	0	0	0	0	3.84598	7014.27
AT5G14670.1	1	1	1	0	0	1	0	1	1	0	0	0	0	0	0	3.84598	7014.27
AT5G44060.1	1	1	1	0	0	1	0	1	1	0	0	0	0	0	0	3.84598	7014.27
AT5G52370.1	1	1	1	0	0	1	0	1	1	0	0	0	0	0	0	3.84598	7014.27
AT5G56470.1	1	1	1	0	0	1	0	1	1	0	0	0	0	0	0	3.84598	7014.27
AT4G22510.1	0	0	1	1	1	1	1	0	1	0	0	0	0	0	0	3.83577	6851.26
AT2G46620.1	0	0	0	0	0	1	0	0	1	0	1	1	1	0	0	3.82162	6631.66
AT1G08220.1	1	0	1	1	0	0	1	0	1	0	0	0	0	1	0	3.80557	6391.03
AT4G08940.1	1	1	0	1	1	0	0	1	1	0	0	0	0	0	0	3.80121	6327.24
AT4G25840.1	1	1	0	1	1	0	0	1	1	0	0	0	0	0	0	3.80121	6327.24
AT5G20980.1	1	1	0	1	1	0	0	1	1	0	0	0	0	0	0	3.80121	6327.24
AT3G06200.1	1	1	0	0	1	0	0	1	1	1	0	0	0	0	0	3.79662	6260.59
AT5G59900.1	1	0	1	0	0	1	1	0	1	0	0	0	1	0	0	3.79445	6229.41
AT1G10150.1	0	1	1	1	1	1	1	0	0	0	0	0	0	0	0	3.78101	6039.64
AT1G19710.1	0	1	1	1	1	0	0	0	0	0	0	0	0	1	0	3.77489	5955.11
AT3G60980.1	0	0	1	0	1	1	0	1	1	0	0	0	0	0	0	3.77331	5933.54
AT4G01390.1	0	0	1	0	1	1	0	1	1	0	0	0	0	0	0	3.77331	5933.54
AT1G32580.1	1	1	0	0	1	1	0	0	0	0	0	0	0	1	GSPmito	3.76015	5756.42
AT1G67460.1	1	0	1	1	1	1	0	0	1	0	0	0	0	0	0	3.75533	5692.9
AT3G03290.1	1	0	1	1	1	1	0	0	1	0	0	0	0	0	0	3.75533	5692.9
AT4G12410.1	1	0	1	1	1	1	0	0	1	0	0	0	0	0	0	3.75533	5692.9
AT5G17390.1	1	0	1	1	1	1	0	0	1	0	0	0	0	0	0	3.75533	5692.9
AT3G10610.1	1	1	1	1	0	0	1	0	0	0	0	0	0	1	0	3.75081	5633.94
AT3G21465.1	1	0	1	0	0	1	1	1	1	0	0	0	0	0	0	3.74924	5613.54
AT3G13490.1	1	1	1	0	0	0	1	0	0	1	0	0	0	1	GSPmito	3.74621	5574.59
AT4G39460.1	0	1	0	1	0	0	1	0	1	0	0	1	1	0	GSPmito	3.74058	5502.69
AT3G16010.1	1	1	1	0	0	1	1	0	0	0	0	0	1	0	0	3.73969	5491.47
AT2G43350.1	1	1	1	0	0	0	0	0	0	0	1	0	0	1	0	3.73227	5398.41
AT2G40090.1	0	1	1	0	1	0	1	0	1	1	0	0	0	0	0	3.73158	5389.86
AT1G05900.1	1	0	0	1	0	0	0	0	0	1	1	1	1	0	0	3.72731	5337.2
AT1G05900.2	1	0	0	1	0	0	0	0	0	1	1	1	1	0	0	3.72731	5337.2
AT1G22850.1	1	1	0	0	1	1	1	0	1	0	0	0	0	0	0	3.72144	5265.49
AT1G68430.1	1	1	0	0	1	1	1	0	1	0	0	0	0	0	0	3.72144	5265.49
AT3G19170.1	1	1	0	0	1	1	1	0	1	0	0	0	0	0	GSPmito	3.72144	5265.49
AT5G15280.1	1	1	0	0	1	1	1	0	1	0	0	0	0	0	0	3.72144	5265.49
AT3G53400.1	0	1	1	0	1	1	0	1	0	0	0	0	0	0	0	3.71856	5230.64
AT5G44500.1	0	1	1	0	1	1	0	1	0	0	0	0	0	0	0	3.71856	5230.64
AT1G02780.1	1	1	0	0	1	0	0	0	1	0	0	0	0	1	0	3.71532	5191.79
AT1G63770.2	1	1	0	0	1	0	0	0	1	0	0	0	0	1	0	3.71532	5191.79
AT2G27775.2	1	1	0	0	1	0	0	0	1	0	0	0	0	1	0	3.71532	5191.79
AT1G53580.1	1	1	0	1	0	1	0	0	0	0	1	1	0	0	0	3.70367	5054.43
AT1G73940.1	1	1	1	1	1	1	0	0	0	0	0	0	0	0	0	3.70057	5018.51
AT4G27350.1	1	1	1	1	1	1	0	0	0	0	0	0	0	0	0	3.70057	5018.51
AT4G34780.1	1	1	1	1	1	1	0	0	0	0	0	0	0	0	0	3.70057	5018.51
AT3G05970.1	1	1	0	0	0	1	0	0	0	1	1	1	0	0	0	3.69907	5001.18
AT5G06410.1	1	1	0	0	1	0	0	0	0	0	0	1	1	0	0	3.69779	4986.47
AT1G69020.1	1	1	1	0	1	1	0	0	0	1	0	0	0	0	0	3.69598	4965.64
AT4G21220.1	1	1	1	0	1	1	0	0	0	1	0	0	0	0	0	3.69598	4965.64
AT4G37480.1	1	1	1	0	1	1	0	0	0	1	0	0	0	0	0	3.69598	4965.64
AT1G12620.1	1	1	1	0	0	0	1	0	1	0	0	0	1	0	0	3.69485	4952.83
AT2G07738.1	1	1	1	0	0	1	1	1	0	0	0	0	0	0	0	3.69448	4948.54
AT2G37320.1	1	1	1	0	0	1	1	1	0	0	0	0	0	0	0	3.69448	4948.54
AT5G47460.1	1	1	1	0	0	1	1	1	0	0	0	0	0	0	0	3.69448	4948.54
AT1G06570.1	1	1	1	0	0	0	0	1	0	0	0	0	0	1	GSPmito	3.68836	4879.28
AT1G62730.1	0	1	1	1	0	1	0	1	1	0	0	0	0	0	0	3.6809	4796.24
AT1G74280.1	0	1	1	1	0	1	0	1	1	0	0	0	0	0	0	3.6809	4796.24
AT1G74290.1	0	1	1	1	0	1	0	1	1	0	0	0	0	0	0	3.6809	4796.24
AT2G01505.1	0	1	1	1	0	1	0	1	1	0	0	0	0	0	0	3.6809	4796.24
AT2G05500.1	0	1	1	1	0	1	0	1	1	0	0	0	0	0	0	3.6809	4796.24
AT5G15050.1	0	1	1	1	0	1	0	1	1	0	0	0	0	0	0	3.6809	4796.24
AT5G45790.1	0	1	1	1	0	1	0	1	1	0	0	0	0	0	0	3.6809	4796.24
AT5G64470.2	0	1	1	1	0	1	0	1	1	0	0	0	0	0	0	3.6809	4796.24
AT2G43400.1	1	1	0	0	1	0	0	0	0	0	1	0	1	0	GSPmito	3.67637	4746.5
AT5G58240.1	0	1	1	0	1	0	0	1	1	0	0	0	0	0	0	3.67372	4717.59
AT1G22450.1	0	0	0	0	0	0	0	0	0	0	1	1	1	1	0	3.664	4613.13
AT1G65930.1	0	0	0	0	0	0	0	0	0	0	1	1	1	1	0	3.664	4613.13
AT1G72750.1	0	0	0	0	0	0	0	0	0	0	1	1	1	1	GSPmito	3.664	4613.13
AT2G37410.1	0	0	0	0	0	0	0	0	0	0	1	1	1	1	GSPmito	3.664	4613.13
AT2G37410.2	0	0	0	0	0	0	0	0	0	0	1	1	1	1	GSPmito	3.664	4613.13
AT5G39960.1	1	1	1	1	0	1	0	0	1	1	0	0	0	0	0	3.65832	4553.24
AT1G07210.1	1	1	1	1	1	0	0	0	1	0	0	0	0	0	0	3.65574	4526.27
AT1G09980.1	1	1	1	1	1	0	0	0	1	0	0	0	0	0	0	3.65574	4526.27
AT1G48420.1	1	1	1	1	1	0	0	0	1	0	0	0	0	0	GSPmito	3.65574	4526.27
AT2G21200.1	1	1	1	1	1	0	0	0	1	0	0	0	0	0	0	3.65574	4526.27
AT2G22830.1	1	1	1	1	1	0	0	0	1	0	0	0	0	0	0	3.65574	4526.27
AT3G61530.2	1	1	1	1	1	0	0	0	1	0	0	0	0	0	0	3.65574	4526.27
AT4G17360.1	1	1	1	1	1	0	0	0	1	0	0	0	0	0	0	3.65574	4526.27
AT4G31010.2	1	1	1	1	1	0	0	0	1	0	0	0	0	0	0	3.65574	4526.27
AT5G14550.2	1	1	1	1	1	0	0	0	1	0	0	0	0	0	0	3.65574	4526.27
AT5G53895.1	1	1	1	1	1	0	0	0	1	0	0	0	0	0	0	3.65574	4526.27
AT5G60730.1	1	1	1	1	1	0	0	0	1	0	0	0	0	0	0	3.65574	4526.27
AT5G05200.1	1	1	1	0	1	0	0	0	1	1	0	0	0	0	0	3.65114	4478.59
AT5G20040.1	1	1	1	0	1	0	0	0	1	1	0	0	0	0	0	3.65114	4478.59
AT5G20040.2	1	1	1	0	1	0	0	0	1	1	0	0	0	0	0	3.65114	4478.59
AT5G36950.1	1	1	1	0	1	0	0	0	1	1	0	0	0	0	0	3.65114	4478.59
AT1G30260.1	1	1	1	0	0	0	1	1	1	0	0	0	0	0	0	3.64964	4463.16
AT4G01360.1	1	1	1	0	0	0	1	1	1	0	0	0	0	0	0	3.64964	4463.16
AT5G02740.2	1	1	1	0	0	0	1	1	1	0	0	0	0	0	0	3.64964	4463.16
AT5G57785.1	1	1	1	0	0	0	1	1	1	0	0	0	0	0	0	3.64964	4463.16
AT1G74140.1	1	1	0	1	0	0	0	0	1	0	1	0	1	0	0	3.63872	4352.3
AT2G33150.1	0	0	1	1	0	0	1	0	1	1	0	0	0	1	0	3.63589	4324.04
AT5G11750.1	1	1	0	0	0	1	0	1	0	1	1	0	0	0	0	3.63374	4302.73
AT1G06130.1	1	1	0	0	1	0	0	1	0	0	0	0	1	0	0	3.63246	4290.07
AT1G26550.1	0	0	0	0	0	0	0	1	0	0	1	1	0	1	0	3.61878	4157.05
AT4G01690.1	0	0	1	1	0	0	0	0	0	0	1	1	1	0	GSN~mito	3.60442	4021.78
AT3G58140.1	1	0	0	0	0	0	0	0	0	1	0	1	1	1	GSPmito	3.59751	3958.28
AT1G43560.1	1	0	0	0	0	0	0	0	0	1	1	1	0	1	0	3.59621	3946.44
AT5G53170.1	1	0	0	0	0	0	0	0	0	1	1	1	0	1	GSPmito	3.59621	3946.44
AT2G37550.1	0	1	1	0	0	1	0	0	1	0	0	0	0	1	0	3.595	3935.53
AT4G39880.1	0	1	1	0	0	1	0	0	1	0	0	0	0	1	0	3.595	3935.53
AT5G50280.1	1	0	0	1	0	1	1	0	0	0	1	0	1	0	0	3.58681	3861.96
AT5G23930.1	0	0	1	1	0	1	1	1	1	0	0	0	0	0	GSPmito	3.58415	3838.44
AT3G18630.1	0	1	0	0	0	0	1	0	0	0	1	1	1	0	0	3.57052	3719.83
AT3G59760.2	1	1	0	0	1	0	1	0	0	0	0	0	0	1	GSPmito	3.56381	3662.79
AT1G21710.1	1	0	0	1	0	0	1	0	1	0	0	1	1	0	0	3.56339	3659.26
AT1G22800.1	1	0	1	0	1	0	1	0	1	1	0	0	0	0	0	3.55439	3584.22
AT2G29720.1	1	0	1	0	1	0	0	0	1	0	1	0	0	0	0	3.54045	3470.94
AT1G09820.1	1	1	0	0	0	1	1	0	1	0	0	0	1	0	0	3.51503	3273.66
AT3G63150.1	0	1	1	0	0	0	0	0	1	0	1	0	1	0	0	3.51122	3245.08
AT4G18100.1	1	1	1	1	1	0	1	0	0	0	0	0	0	0	0	3.50423	3193.26
AT5G10700.1	1	1	1	1	1	0	1	0	0	0	0	0	0	0	0	3.50423	3193.26
AT5G46430.2	1	1	1	1	1	0	1	0	0	0	0	0	0	0	0	3.50423	3193.26
AT3G62920.1	1	0	1	1	0	1	0	1	1	0	0	0	0	0	0	3.50372	3189.47
AT4G29540.1	1	1	1	0	1	0	1	0	0	1	0	0	0	0	0	3.49964	3159.63
AT1G53360.1	1	0	1	0	1	0	0	1	1	0	0	0	0	0	0	3.49654	3137.17
AT2G47485.1	1	0	1	0	1	0	0	1	1	0	0	0	0	0	0	3.49654	3137.17
AT4G17550.1	1	1	1	0	0	1	0	0	0	1	0	0	1	0	0	3.48957	3087.24
AT3G54826.1	1	1	1	0	1	0	0	0	0	0	0	0	1	0	GSPmito	3.48699	3068.95
AT3G55605.1	1	1	1	0	1	0	0	0	0	0	0	0	1	0	GSPmito	3.48699	3068.95
AT1G30680.1	1	1	1	0	1	0	0	0	0	0	1	0	0	0	GSPmito	3.48569	3059.77
AT1G46984.1	0	1	1	1	0	0	1	1	1	0	0	0	0	0	0	3.48456	3051.83
AT1G52590.1	1	1	0	1	1	1	0	0	1	0	0	0	0	0	0	3.47592	2991.72
AT1G79490.1	1	1	0	1	1	1	0	0	1	0	0	0	0	0	0	3.47592	2991.72
AT1G30010.1	1	1	0	0	0	1	1	1	1	0	0	0	0	0	0	3.46982	2950.01
AT2G30680.1	1	1	0	0	0	1	1	1	1	0	0	0	0	0	0	3.46982	2950.01
AT1G52370.1	1	1	1	1	0	0	1	0	1	1	0	0	0	0	0	3.46198	2897.22
AT4G39850.1	1	1	1	1	0	0	1	0	1	1	0	0	0	0	0	3.46198	2897.22
AT4G28580.1	1	1	1	1	0	0	0	0	1	0	0	0	1	0	GSPmito	3.44934	2814.07
AT3G21740.1	1	1	1	1	0	1	0	1	0	0	0	0	0	0	0	3.44896	2811.64
AT3G26950.1	1	1	1	1	0	1	0	1	0	0	0	0	0	0	0	3.44896	2811.64
AT5G21950.1	1	1	1	1	0	1	0	1	0	0	0	0	0	0	0	3.44896	2811.64
AT2G36260.1	1	1	1	0	0	0	0	0	1	1	0	0	1	0	0	3.44474	2784.43
AT3G54950.1	1	1	1	0	0	1	0	1	0	1	0	0	0	0	0	3.44436	2782.02
AT5G66960.1	1	1	1	0	0	1	0	1	0	1	0	0	0	0	0	3.44436	2782.02
AT1G36310.1	0	1	1	0	0	1	1	0	0	0	0	0	0	1	0	3.4435	2776.5
AT1G28960.2	1	1	1	0	1	0	0	1	0	0	0	0	0	0	0	3.44178	2765.53
AT1G28960.4	1	1	1	0	1	0	0	1	0	0	0	0	0	0	0	3.44178	2765.53
AT1G62050.1	1	1	1	0	1	0	0	1	0	0	0	0	0	0	0	3.44178	2765.53
AT2G14095.1	1	1	1	0	1	0	0	1	0	0	0	0	0	0	0	3.44178	2765.53
AT3G22450.1	1	1	1	0	1	0	0	1	0	0	0	0	0	0	0	3.44178	2765.53
AT4G02140.1	1	1	1	0	1	0	0	1	0	0	0	0	0	0	0	3.44178	2765.53
AT5G33406.1	1	1	1	0	1	0	0	1	0	0	0	0	0	0	0	3.44178	2765.53
AT5G55700.1	1	1	1	0	1	0	0	1	0	0	0	0	0	0	0	3.44178	2765.53
AT3G04800.1	0	0	0	1	0	1	0	0	0	0	1	1	1	0	GSPmito	3.4246	2658.27
AT3G60100.1	0	0	0	0	0	1	0	0	0	1	1	1	1	0	GSPmito	3.42	2630.26
AT5G40950.1	0	0	0	0	0	1	0	0	0	1	1	1	1	0	0	3.42	2630.26
AT1G18580.1	1	1	1	1	0	0	0	1	1	0	0	0	0	0	0	3.40412	2535.85
AT2G09865.1	1	1	1	1	0	0	0	1	1	0	0	0	0	0	0	3.40412	2535.85
AT2G27330.1	1	1	1	1	0	0	0	1	1	0	0	0	0	0	0	3.40412	2535.85
AT4G23510.1	1	1	1	1	0	0	0	1	1	0	0	0	0	0	0	3.40412	2535.85
AT5G09230.1	1	1	1	1	0	0	0	1	1	0	0	0	0	0	0	3.40412	2535.85
AT5G09230.2	1	1	1	1	0	0	0	1	1	0	0	0	0	0	0	3.40412	2535.85
AT5G44480.1	1	1	1	1	0	0	0	1	1	0	0	0	0	0	0	3.40412	2535.85
AT5G49210.1	1	1	1	1	0	0	0	1	1	0	0	0	0	0	0	3.40412	2535.85
AT5G49210.2	1	1	1	1	0	0	0	1	1	0	0	0	0	0	0	3.40412	2535.85
AT1G03000.1	1	1	1	0	0	0	0	1	1	1	0	0	0	0	0	3.39953	2509.14
AT2G39270.1	1	1	1	0	0	0	0	1	1	1	0	0	0	0	0	3.39953	2509.14
AT2G26800.2	1	0	1	0	0	1	0	0	0	0	1	1	0	0	0	3.399	2506.08
AT1G67730.1	0	0	0	1	0	0	1	0	1	1	1	1	0	0	0	3.39241	2468.37
AT2G34630.1	0	0	0	1	0	0	1	0	1	1	1	1	0	0	0	3.39241	2468.37
AT3G56350.1	0	0	0	0	0	0	0	0	1	1	1	1	1	0	0	3.37516	2372.27
AT1G79950.1	1	1	1	0	0	1	0	0	0	0	0	0	0	1	GSPmito	3.36306	2307.08
AT5G10860.1	1	1	1	0	0	1	0	0	0	0	0	0	0	1	GSPmito	3.36306	2307.08
AT5G14520.1	1	1	1	0	0	1	0	0	0	0	0	0	0	1	0	3.36306	2307.08
AT4G08390.1	1	1	0	0	0	0	1	0	0	0	0	0	1	1	GSPmito	3.35741	2277.23
AT4G08390.2	1	1	0	0	0	0	1	0	0	0	0	0	1	1	0	3.35741	2277.23
AT4G17300.1	1	1	0	0	0	0	1	0	0	0	0	0	1	1	GSPmito	3.35741	2277.23
AT1G18630.1	0	1	1	0	1	1	0	0	1	0	0	0	0	0	0	3.34843	2230.62
AT1G63300.1	0	1	1	0	1	1	0	0	1	0	0	0	0	0	0	3.34843	2230.62
AT1G80700.1	0	1	1	0	1	1	0	0	1	0	0	0	0	0	0	3.34843	2230.62
AT1G80980.1	0	1	1	0	1	1	0	0	1	0	0	0	0	0	0	3.34843	2230.62
AT2G04340.1	0	1	1	0	1	1	0	0	1	0	0	0	0	0	0	3.34843	2230.62
AT4G38120.1	0	1	1	0	1	1	0	0	1	0	0	0	0	0	0	3.34843	2230.62
AT5G03960.1	0	1	1	0	1	1	0	0	1	0	0	0	0	0	0	3.34843	2230.62
AT5G42670.1	0	1	1	0	1	1	0	0	1	0	0	0	0	0	0	3.34843	2230.62
AT1G16740.1	1	0	0	1	1	0	1	0	0	1	1	0	0	0	0	3.34675	2222.06
AT1G47830.1	1	0	1	0	1	0	1	1	0	0	0	0	0	0	0	3.34503	2213.26
AT4G21705.1	1	0	1	0	1	0	1	1	0	0	0	0	0	0	0	3.34503	2213.26
AT5G16290.1	0	1	0	1	0	0	0	0	1	0	0	0	1	1	0	3.34383	2207.14
AT5G16290.2	0	1	0	1	0	0	0	0	1	0	0	0	1	1	0	3.34383	2207.14
AT1G13800.1	1	1	1	0	0	1	1	0	1	0	0	0	0	0	0	3.32435	2110.32
AT1G68350.1	1	1	1	0	0	1	1	0	1	0	0	0	0	0	0	3.32435	2110.32
AT1G79540.1	1	1	1	0	0	1	1	0	1	0	0	0	0	0	0	3.32435	2110.32
AT2G05860.1	1	1	1	0	0	1	1	0	1	0	0	0	0	0	0	3.32435	2110.32
AT3G23460.1	1	1	1	0	0	1	1	0	1	0	0	0	0	0	0	3.32435	2110.32
AT3G42980.1	1	1	1	0	0	1	1	0	1	0	0	0	0	0	0	3.32435	2110.32
AT4G13070.1	1	1	1	0	0	1	1	0	1	0	0	0	0	0	0	3.32435	2110.32
AT4G33990.1	1	1	1	0	0	1	1	0	1	0	0	0	0	0	0	3.32435	2110.32
AT4G39530.1	1	1	1	0	0	1	1	0	1	0	0	0	0	0	0	3.32435	2110.32
AT5G06810.1	1	1	1	0	0	1	1	0	1	0	0	0	0	0	GSPmito	3.32435	2110.32
AT5G36280.1	1	1	1	0	0	1	1	0	1	0	0	0	0	0	0	3.32435	2110.32
AT5G42610.1	1	1	1	0	0	1	1	0	1	0	0	0	0	0	0	3.32435	2110.32
AT5G44220.1	1	1	1	0	0	1	1	0	1	0	0	0	0	0	0	3.32435	2110.32
AT5G62510.1	1	1	1	0	0	1	1	0	1	0	0	0	0	0	0	3.32435	2110.32
AT5G53540.1	0	1	0	0	0	0	0	0	0	1	1	1	1	0	GSPmito	3.32041	2091.25
AT1G51060.1	1	1	1	0	0	0	0	0	1	0	0	0	0	1	0	3.31823	2080.78
AT4G09720.1	1	1	1	0	0	0	0	0	1	0	0	0	0	1	0	3.31823	2080.78
AT4G27230.1	1	1	1	0	0	0	0	0	1	0	0	0	0	1	0	3.31823	2080.78
AT5G13610.1	1	1	1	0	0	0	0	0	1	0	0	0	0	1	GSPmito	3.31823	2080.78
AT5G28060.1	1	1	1	0	0	0	0	0	1	0	0	0	0	1	0	3.31823	2080.78
AT5G32470.1	1	1	1	0	0	0	0	0	1	0	0	0	0	1	0	3.31823	2080.78
AT5G64400.1	1	1	1	0	0	0	0	0	1	0	0	0	0	1	0	3.31823	2080.78
AT1G50200.1	1	1	0	0	1	0	0	0	0	1	0	0	0	1	GSPmito	3.31369	2059.18
AT1G61640.1	1	0	1	1	1	0	0	0	1	1	0	0	0	0	0	3.30888	2036.46
AT1G61640.2	1	0	1	1	1	0	0	0	1	1	0	0	0	0	0	3.30888	2036.46
AT3G16550.1	1	0	1	1	1	0	0	0	1	1	0	0	0	0	0	3.30888	2036.46
AT1G30825.1	1	0	1	1	0	0	1	1	1	0	0	0	0	0	0	3.30738	2029.45
AT2G35480.1	1	0	1	1	0	0	1	1	1	0	0	0	0	0	0	3.30738	2029.45
AT1G02305.1	0	0	0	0	0	1	0	0	0	0	1	1	0	1	0	3.29349	1965.58
AT1G80600.1	0	0	0	0	1	0	1	0	0	0	0	0	1	1	0	3.28474	1926.37
AT3G23295.1	0	1	1	1	1	0	0	1	0	0	0	0	0	0	0	3.2767	1891.02
AT5G42825.1	0	1	1	1	1	0	0	1	0	0	0	0	0	0	0	3.2767	1891.02
AT1G08130.1	1	1	0	0	1	0	0	0	1	0	0	0	1	0	GSPmito	3.26234	1829.51
AT2G39790.1	1	1	0	0	1	0	0	0	1	0	0	0	1	0	GSPmito	3.26234	1829.51
AT1G33270.1	1	1	0	0	1	1	0	1	0	0	0	0	0	0	0	3.26196	1827.93
AT3G52540.1	1	1	0	0	1	1	0	1	0	0	0	0	0	0	0	3.26196	1827.93
AT4G17560.1	1	1	0	1	0	0	0	0	0	1	1	1	0	0	0	3.25721	1808.07
AT5G28420.1	1	1	1	1	0	0	1	1	0	0	0	0	0	0	0	3.25262	1789.04
AT1G20180.1	0	0	1	0	1	1	1	0	1	0	0	0	0	0	0	3.25168	1785.17
AT5G24130.1	0	0	1	0	1	1	1	0	1	0	0	0	0	0	0	3.25168	1785.17
AT5G38700.1	0	0	1	0	1	1	1	0	1	0	0	0	0	0	0	3.25168	1785.17
AT1G07030.1	0	0	0	1	0	0	1	0	0	0	1	1	1	0	GSPmito	3.22826	1691.45
AT1G18320.1	0	0	0	1	0	0	1	0	0	0	1	1	1	0	GSPmito	3.22826	1691.45
AT2G30160.1	0	0	0	1	0	0	1	0	0	0	1	1	1	0	GSPmito	3.22826	1691.45
AT3G09700.1	0	0	0	1	0	0	1	0	0	0	1	1	1	0	0	3.22826	1691.45
AT3G49920.1	0	0	0	1	0	0	1	0	0	0	1	1	1	0	GSPmito	3.22826	1691.45
AT4G27940.1	0	0	0	1	0	0	1	0	0	0	1	1	1	0	GSPmito	3.22826	1691.45
AT5G03030.1	0	0	0	1	0	0	1	0	0	0	1	1	1	0	0	3.22826	1691.45
AT5G13490.1	0	0	0	1	0	0	1	0	0	0	1	1	1	0	GSPmito	3.22826	1691.45
AT2G01390.1	1	1	0	1	0	1	0	1	1	0	0	0	0	0	GSPmito	3.2243	1676.12
AT5G58990.1	1	1	0	1	0	1	0	1	1	0	0	0	0	0	0	3.2243	1676.12
AT3G28510.1	0	0	0	0	0	0	1	0	0	1	1	1	1	0	GSPmito	3.22366	1673.63
AT3G28540.1	0	0	0	0	0	0	1	0	0	1	1	1	1	0	0	3.22366	1673.63
AT4G20150.1	1	0	1	0	0	0	1	0	1	0	0	0	0	1	GSPmito	3.22148	1665.26
AT1G44090.1	1	1	0	0	1	0	0	1	1	0	0	0	0	0	0	3.21712	1648.63
AT2G38810.1	1	1	0	0	1	0	0	1	1	0	0	0	0	0	0	3.21712	1648.63
AT2G38810.2	1	1	0	0	1	0	0	1	1	0	0	0	0	0	0	3.21712	1648.63
AT2G38810.3	1	1	0	0	1	0	0	1	1	0	0	0	0	0	0	3.21712	1648.63
AT5G15980.1	1	1	0	0	1	0	0	1	1	0	0	0	0	0	0	3.21712	1648.63
AT5G18060.1	1	1	0	0	1	0	0	1	1	0	0	0	0	0	0	3.21712	1648.63
AT5G11480.1	0	0	0	1	1	0	0	0	1	1	0	0	0	1	0	3.20337	1597.24
AT5G46020.1	0	1	1	1	0	1	0	0	0	0	0	0	0	1	0	3.19798	1577.54
AT3G18020.1	0	1	1	0	1	1	1	0	0	0	0	0	0	0	0	3.19692	1573.7
AT1G19580.1	0	1	1	0	0	1	0	0	0	1	0	0	0	1	0	3.19338	1560.92
AT3G06320.1	0	1	1	0	0	1	0	0	0	1	0	0	0	1	0	3.19338	1560.92
AT5G49555.1	0	1	1	0	1	0	0	0	0	0	0	0	0	1	GSPmito	3.1908	1551.67
AT1G72970.1	0	0	1	1	0	0	0	0	1	0	1	1	0	0	0	3.18908	1545.53
AT5G23535.1	0	0	0	1	1	0	0	0	0	1	1	1	0	0	0	3.18455	1529.49
AT5G28910.1	0	0	1	1	1	0	1	1	0	0	0	0	0	0	0	3.17995	1513.39
AT5G27540.1	0	1	0	0	0	0	0	0	0	0	1	0	1	1	GSPmito	3.17378	1492.03
AT1G30880.1	1	0	1	0	1	1	0	0	1	0	0	0	0	0	0	3.17124	1483.35
AT2G23390.1	1	0	1	0	1	1	0	0	1	0	0	0	0	0	0	3.17124	1483.35
AT3G16070.1	1	0	1	0	1	1	0	0	1	0	0	0	0	0	0	3.17124	1483.35
AT3G50380.1	1	0	1	0	1	1	0	0	1	0	0	0	0	0	0	3.17124	1483.35
AT3G51010.1	1	0	1	0	1	1	0	0	1	0	0	0	0	0	0	3.17124	1483.35
AT5G45700.1	1	0	1	0	1	1	0	0	1	0	0	0	0	0	0	3.17124	1483.35
AT5G66500.1	1	0	1	0	1	1	0	0	1	0	0	0	0	0	0	3.17124	1483.35
AT1G67350.1	1	1	1	0	0	0	1	0	0	0	0	0	0	1	GSPmito	3.16672	1467.99
AT5G57815.1	0	0	0	0	0	0	0	1	0	0	1	1	1	0	0	3.1658	1464.88
AT1G03360.1	0	1	1	1	0	1	1	0	1	0	0	0	0	0	0	3.15927	1443
AT1G04480.1	0	1	1	1	0	1	1	0	1	0	0	0	0	0	0	3.15927	1443
AT2G33370.1	0	1	1	1	0	1	1	0	1	0	0	0	0	0	0	3.15927	1443
AT3G25140.1	0	1	1	1	0	1	1	0	1	0	0	0	0	0	GSPmito	3.15927	1443
AT3G06650.1	0	1	1	0	0	1	1	0	1	1	0	0	0	0	0	3.15467	1427.8
AT2G05087.1	0	1	1	0	1	0	1	0	1	0	0	0	0	0	0	3.15209	1419.34
AT3G29110.1	0	1	1	0	1	0	1	0	1	0	0	0	0	0	0	3.15209	1419.34
AT4G35410.1	0	1	1	0	1	0	1	0	1	0	0	0	0	0	0	3.15209	1419.34
AT1G09570.1	0	1	1	0	0	0	0	0	1	1	0	0	0	1	0	3.14855	1407.82
AT2G07698.1	1	0	0	0	0	0	0	0	0	1	1	1	1	0	GSPmito	3.14322	1390.67
AT3G49680.1	1	0	0	0	0	0	0	0	0	1	1	1	1	0	GSN~mito	3.14322	1390.67
AT3G54210.1	1	0	0	0	0	0	0	0	0	1	1	1	1	0	0	3.14322	1390.67
AT4G03205.1	1	0	0	0	0	0	0	0	0	1	1	1	1	0	0	3.14322	1390.67
AT2G47830.2	1	0	1	0	1	0	0	0	0	1	0	0	1	0	0	3.14013	1380.78
AT2G20585.1	1	1	0	0	0	1	0	0	1	0	0	0	0	1	0	3.13841	1375.33
AT5G65000.1	1	1	0	0	0	1	0	0	1	0	0	0	0	1	0	3.13841	1375.33
AT1G72040.1	1	1	0	0	0	1	0	0	0	0	1	1	0	0	0	3.11958	1316.99
AT1G06560.1	1	1	1	0	1	1	0	0	0	0	0	0	0	0	0	3.11648	1307.63
AT1G06920.1	1	1	1	0	1	1	0	0	0	0	0	0	0	0	0	3.11648	1307.63
AT1G50760.1	1	1	1	0	1	1	0	0	0	0	0	0	0	0	0	3.11648	1307.63
AT1G56690.1	1	1	1	0	1	1	0	0	0	0	0	0	0	0	0	3.11648	1307.63
AT1G71730.1	1	1	1	0	1	1	0	0	0	0	0	0	0	0	0	3.11648	1307.63
AT2G39680.1	1	1	1	0	1	1	0	0	0	0	0	0	0	0	0	3.11648	1307.63
AT2G46190.1	1	1	1	0	1	1	0	0	0	0	0	0	0	0	0	3.11648	1307.63
AT3G15590.1	1	1	1	0	1	1	0	0	0	0	0	0	0	0	GSPmito	3.11648	1307.63
AT3G53440.1	1	1	1	0	1	1	0	0	0	0	0	0	0	0	0	3.11648	1307.63
AT5G48330.1	1	1	1	0	1	1	0	0	0	0	0	0	0	0	GSPmito	3.11648	1307.63
AT3G20390.1	1	1	0	1	0	0	0	0	0	0	0	0	1	1	0	3.11189	1293.86
AT2G16710.1	1	0	1	1	0	0	0	0	1	1	0	0	1	0	0	3.10247	1266.11
AT3G06483.1	0	0	0	0	0	0	1	0	0	0	1	1	0	1	0	3.09715	1250.69
AT3G46560.1	0	0	0	0	0	0	1	0	0	0	1	1	0	1	GSPmito	3.09715	1250.69
AT5G48810.1	0	0	0	0	0	0	1	0	0	0	1	1	0	1	0	3.09715	1250.69
AT5G50810.1	0	0	0	0	0	0	1	0	0	0	1	1	0	1	GSPmito	3.09715	1250.69
AT2G03030.1	0	1	1	0	0	1	0	1	1	0	0	0	0	0	0	3.09681	1249.71
AT3G27590.1	0	1	1	0	0	1	0	1	1	0	0	0	0	0	0	3.09681	1249.71
AT3G44580.1	0	1	1	0	0	1	0	1	1	0	0	0	0	0	0	3.09681	1249.71
AT1G29300.1	1	1	1	1	0	1	0	0	1	0	0	0	0	0	0	3.07883	1199.03
AT2G20810.1	1	1	1	1	0	1	0	0	1	0	0	0	0	0	0	3.07883	1199.03
AT2G27285.1	1	1	1	1	0	1	0	0	1	0	0	0	0	0	0	3.07883	1199.03
AT2G31290.1	1	1	1	1	0	1	0	0	1	0	0	0	0	0	0	3.07883	1199.03
AT3G45020.1	1	1	1	1	0	1	0	0	1	0	0	0	0	0	0	3.07883	1199.03
AT3G56030.1	1	1	1	1	0	1	0	0	1	0	0	0	0	0	0	3.07883	1199.03
AT4G00290.1	1	1	1	1	0	1	0	0	1	0	0	0	0	0	0	3.07883	1199.03
AT4G25720.1	1	1	1	1	0	1	0	0	1	0	0	0	0	0	0	3.07883	1199.03
AT4G36110.1	1	1	1	1	0	1	0	0	1	0	0	0	0	0	0	3.07883	1199.03
AT2G40300.1	1	1	0	0	0	0	0	0	1	0	1	1	0	0	GSN~mito	3.07475	1187.81
AT1G31817.1	1	1	1	0	0	1	0	0	1	1	0	0	0	0	0	3.07423	1186.4
AT1G63270.1	1	1	1	0	0	1	0	0	1	1	0	0	0	0	0	3.07423	1186.4
AT5G58370.1	1	1	1	0	0	1	0	0	1	1	0	0	0	0	0	3.07423	1186.4
AT5G67220.1	1	1	1	0	0	1	0	0	1	1	0	0	0	0	0	3.07423	1186.4
AT1G04590.1	1	1	1	0	1	0	0	0	1	0	0	0	0	0	0	3.07165	1179.37
AT1G04590.2	1	1	1	0	1	0	0	0	1	0	0	0	0	0	0	3.07165	1179.37
AT1G04670.1	1	1	1	0	1	0	0	0	1	0	0	0	0	0	0	3.07165	1179.37
AT1G10630.1	1	1	1	0	1	0	0	0	1	0	0	0	0	0	0	3.07165	1179.37
AT1G16570.1	1	1	1	0	1	0	0	0	1	0	0	0	0	0	0	3.07165	1179.37
AT1G19840.1	1	1	1	0	1	0	0	0	1	0	0	0	0	0	0	3.07165	1179.37
AT1G26180.1	1	1	1	0	1	0	0	0	1	0	0	0	0	0	0	3.07165	1179.37
AT1G29420.1	1	1	1	0	1	0	0	0	1	0	0	0	0	0	0	3.07165	1179.37
AT1G29460.1	1	1	1	0	1	0	0	0	1	0	0	0	0	0	0	3.07165	1179.37
AT1G29780.1	1	1	1	0	1	0	0	0	1	0	0	0	0	0	0	3.07165	1179.37
AT1G29810.1	1	1	1	0	1	0	0	0	1	0	0	0	0	0	0	3.07165	1179.37
AT1G44890.1	1	1	1	0	1	0	0	0	1	0	0	0	0	0	0	3.07165	1179.37
AT1G52750.1	1	1	1	0	1	0	0	0	1	0	0	0	0	0	0	3.07165	1179.37
AT1G53460.1	1	1	1	0	1	0	0	0	1	0	0	0	0	0	0	3.07165	1179.37
AT1G55870.1	1	1	1	0	1	0	0	0	1	0	0	0	0	0	0	3.07165	1179.37
AT1G57610.1	1	1	1	0	1	0	0	0	1	0	0	0	0	0	0	3.07165	1179.37
AT1G57610.2	1	1	1	0	1	0	0	0	1	0	0	0	0	0	0	3.07165	1179.37
AT1G62110.1	1	1	1	0	1	0	0	0	1	0	0	0	0	0	GSPmito	3.07165	1179.37
AT1G65170.1	1	1	1	0	1	0	0	0	1	0	0	0	0	0	0	3.07165	1179.37
AT1G69210.1	1	1	1	0	1	0	0	0	1	0	0	0	0	0	0	3.07165	1179.37
AT1G72190.1	1	1	1	0	1	0	0	0	1	0	0	0	0	0	0	3.07165	1179.37
AT1G75590.1	1	1	1	0	1	0	0	0	1	0	0	0	0	0	0	3.07165	1179.37
AT2G12345.1	1	1	1	0	1	0	0	0	1	0	0	0	0	0	0	3.07165	1179.37
AT2G17525.1	1	1	1	0	1	0	0	0	1	0	0	0	0	0	0	3.07165	1179.37
AT2G20710.1	1	1	1	0	1	0	0	0	1	0	0	0	0	0	0	3.07165	1179.37
AT2G22410.1	1	1	1	0	1	0	0	0	1	0	0	0	0	0	0	3.07165	1179.37
AT2G23370.1	1	1	1	0	1	0	0	0	1	0	0	0	0	0	GSPmito	3.07165	1179.37
AT2G25870.1	1	1	1	0	1	0	0	0	1	0	0	0	0	0	0	3.07165	1179.37
AT2G37510.1	1	1	1	0	1	0	0	0	1	0	0	0	0	0	0	3.07165	1179.37
AT2G40240.1	1	1	1	0	1	0	0	0	1	0	0	0	0	0	0	3.07165	1179.37
AT3G03830.1	1	1	1	0	1	0	0	0	1	0	0	0	0	0	0	3.07165	1179.37
AT3G03850.1	1	1	1	0	1	0	0	0	1	0	0	0	0	0	0	3.07165	1179.37
AT3G15280.1	1	1	1	0	1	0	0	0	1	0	0	0	0	0	0	3.07165	1179.37
AT3G18240.1	1	1	1	0	1	0	0	0	1	0	0	0	0	0	0	3.07165	1179.37
AT3G18240.2	1	1	1	0	1	0	0	0	1	0	0	0	0	0	0	3.07165	1179.37
AT3G25520.1	1	1	1	0	1	0	0	0	1	0	0	0	0	0	0	3.07165	1179.37
AT3G32190.1	1	1	1	0	1	0	0	0	1	0	0	0	0	0	0	3.07165	1179.37
AT3G44920.1	1	1	1	0	1	0	0	0	1	0	0	0	0	0	0	3.07165	1179.37
AT3G52570.1	1	1	1	0	1	0	0	0	1	0	0	0	0	0	0	3.07165	1179.37
AT3G56410.1	1	1	1	0	1	0	0	0	1	0	0	0	0	0	0	3.07165	1179.37
AT3G58150.1	1	1	1	0	1	0	0	0	1	0	0	0	0	0	0	3.07165	1179.37
AT3G60950.1	1	1	1	0	1	0	0	0	1	0	0	0	0	0	0	3.07165	1179.37
AT3G61030.1	1	1	1	0	1	0	0	0	1	0	0	0	0	0	0	3.07165	1179.37
AT3G62000.1	1	1	1	0	1	0	0	0	1	0	0	0	0	0	0	3.07165	1179.37
AT4G02230.1	1	1	1	0	1	0	0	0	1	0	0	0	0	0	0	3.07165	1179.37
AT4G07493.1	1	1	1	0	1	0	0	0	1	0	0	0	0	0	0	3.07165	1179.37
AT4G11270.1	1	1	1	0	1	0	0	0	1	0	0	0	0	0	0	3.07165	1179.37
AT4G13230.1	1	1	1	0	1	0	0	0	1	0	0	0	0	0	0	3.07165	1179.37
AT4G17940.1	1	1	1	0	1	0	0	0	1	0	0	0	0	0	0	3.07165	1179.37
AT4G21190.1	1	1	1	0	1	0	0	0	1	0	0	0	0	0	0	3.07165	1179.37
AT4G21460.1	1	1	1	0	1	0	0	0	1	0	0	0	0	0	0	3.07165	1179.37
AT4G31010.1	1	1	1	0	1	0	0	0	1	0	0	0	0	0	0	3.07165	1179.37
AT4G34570.1	1	1	1	0	1	0	0	0	1	0	0	0	0	0	0	3.07165	1179.37
AT4G39030.1	1	1	1	0	1	0	0	0	1	0	0	0	0	0	0	3.07165	1179.37
AT5G08710.1	1	1	1	0	1	0	0	0	1	0	0	0	0	0	GSPmito	3.07165	1179.37
AT5G17460.1	1	1	1	0	1	0	0	0	1	0	0	0	0	0	0	3.07165	1179.37
AT5G22100.1	1	1	1	0	1	0	0	0	1	0	0	0	0	0	GSN~mito	3.07165	1179.37
AT5G28590.1	1	1	1	0	1	0	0	0	1	0	0	0	0	0	0	3.07165	1179.37
AT5G42330.1	1	1	1	0	1	0	0	0	1	0	0	0	0	0	0	3.07165	1179.37
AT5G46110.1	1	1	1	0	1	0	0	0	1	0	0	0	0	0	0	3.07165	1179.37
AT5G52930.1	1	1	1	0	1	0	0	0	1	0	0	0	0	0	0	3.07165	1179.37
AT5G54320.1	1	1	1	0	1	0	0	0	1	0	0	0	0	0	0	3.07165	1179.37
AT5G54450.1	1	1	1	0	1	0	0	0	1	0	0	0	0	0	0	3.07165	1179.37
AT5G55890.1	1	1	1	0	1	0	0	0	1	0	0	0	0	0	0	3.07165	1179.37
AT5G61800.1	1	1	1	0	1	0	0	0	1	0	0	0	0	0	0	3.07165	1179.37
AT5G62270.1	1	1	1	0	1	0	0	0	1	0	0	0	0	0	0	3.07165	1179.37
AT1G17560.1	1	1	0	0	0	0	1	0	1	1	0	0	1	0	GSPmito	3.06858	1171.05
AT2G25830.1	1	1	0	0	0	0	1	0	1	1	1	0	0	0	0	3.06727	1167.55
AT1G70350.1	1	1	0	0	1	0	1	1	0	0	0	0	0	0	0	3.06562	1163.11
AT5G27460.1	1	1	0	0	1	0	1	1	0	0	0	0	0	0	0	3.06562	1163.11
AT2G31350.1	1	1	0	0	0	1	0	1	0	0	0	0	1	0	0	3.05555	1136.46
AT2G30200.2	1	0	0	0	0	0	1	0	0	1	0	1	0	1	0	3.03066	1073.15
AT1G80770.1	1	1	0	1	1	0	0	0	1	1	0	0	0	0	0	3.02946	1070.19
AT4G01690.2	0	0	1	0	0	0	0	0	0	0	1	1	1	0	0	3.02033	1047.92
AT1G11710.1	1	0	1	0	1	1	1	0	0	0	0	0	0	0	0	3.01974	1046.5
AT5G38037.1	1	0	1	0	1	1	1	0	0	0	0	0	0	0	0	3.01974	1046.5
AT2G19860.1	1	0	0	0	0	0	0	0	0	0	1	1	0	1	GSPmito	3.01671	1039.24
AT2G18020.1	1	0	1	0	0	1	0	0	0	1	0	0	0	1	GSN~mito	3.0162	1038
AT4G36130.1	1	0	1	0	0	1	0	0	0	1	0	0	0	1	0	3.0162	1038
AT1G07180.1	1	0	1	0	1	0	0	0	0	0	0	0	0	1	GSPmito	3.01362	1031.85
AT4G23900.1	1	1	1	1	0	0	0	1	0	1	0	0	0	0	GSPmito	3.0025	1005.78
AT1G49410.1	0	1	1	1	0	0	1	0	0	0	0	0	0	1	GSPmito	3.00164	1003.78
AT3G60550.1	0	0	1	0	0	1	1	1	1	0	0	0	0	0	0	3.00006	1000.15
AT5G45550.1	0	0	1	0	0	1	1	1	1	0	0	0	0	0	0	3.00006	1000.15
AT5G61400.1	0	1	1	0	0	1	1	0	0	0	0	0	1	0	0	2.99052	978.399
AT2G18210.1	1	0	1	1	0	1	1	0	1	0	0	0	0	0	0	2.98208	959.586
AT1G78630.1	0	0	0	1	0	0	0	0	0	1	1	1	1	0	0	2.97814	950.914
AT2G22780.1	0	0	0	1	0	0	0	0	0	1	1	1	1	0	GSN~mito	2.97814	950.914
AT4G11160.1	0	0	0	1	0	0	0	0	0	1	1	1	1	0	GSPmito	2.97814	950.914
AT5G09660.1	0	0	0	1	0	0	0	0	0	1	1	1	1	0	GSN~mito	2.97814	950.914
AT5G11670.1	0	0	0	1	0	0	0	0	0	1	1	1	1	0	0	2.97814	950.914
AT5G25880.1	0	0	0	1	0	0	0	0	0	1	1	1	1	0	0	2.97814	950.914
AT1G33330.1	1	0	1	0	0	1	1	0	1	1	0	0	0	0	0	2.97748	949.477
AT2G17360.1	1	0	1	1	0	0	0	0	1	0	0	0	0	1	0	2.97596	946.155
AT5G58420.1	1	0	1	1	0	0	0	0	1	0	0	0	0	1	0	2.97596	946.155
AT1G28690.1	1	0	1	0	1	0	1	0	1	0	0	0	0	0	0	2.9749	943.851
AT3G04130.1	1	0	1	0	1	0	1	0	1	0	0	0	0	0	0	2.9749	943.851
AT5G19650.1	1	0	1	0	1	0	1	0	1	0	0	0	0	0	0	2.9749	943.851
AT3G23820.1	0	1	0	1	0	1	0	0	1	0	0	0	0	1	0	2.97333	940.427
AT5G50930.1	0	1	0	0	1	1	1	0	1	0	0	0	0	0	0	2.97227	938.137
AT1G62590.1	1	0	1	0	0	1	0	0	1	0	0	0	1	0	0	2.96484	922.228
AT5G65560.1	1	0	1	0	0	1	0	0	1	0	0	0	1	0	0	2.96484	922.228
AT4G33140.1	0	0	0	1	1	0	1	1	1	0	0	0	0	0	0	2.9553	902.186
AT5G27660.1	1	0	1	0	0	0	0	0	0	1	1	1	0	0	GSPmito	2.95254	896.474
AT4G37500.1	0	1	1	1	1	1	0	0	0	0	0	0	0	0	0	2.9514	894.134
AT4G19540.1	0	1	1	0	1	1	0	0	0	1	0	0	0	0	0	2.9468	884.715
AT4G01380.1	0	1	1	0	0	1	1	1	0	0	0	0	0	0	0	2.94531	881.668
AT2G17720.1	0	1	1	0	0	0	0	1	0	0	0	0	0	1	0	2.93918	869.328
AT1G01290.1	1	1	1	0	1	0	1	0	0	0	0	0	0	0	0	2.92014	832.041
AT1G32415.1	1	1	1	0	1	0	1	0	0	0	0	0	0	0	0	2.92014	832.041
AT2G07722.1	1	1	1	0	1	0	1	0	0	0	0	0	0	0	0	2.92014	832.041
AT3G11460.1	1	1	1	0	1	0	1	0	0	0	0	0	0	0	GSPmito	2.92014	832.041
AT3G13420.1	1	1	1	0	1	0	1	0	0	0	0	0	0	0	0	2.92014	832.041
AT4G05136.1	1	1	1	0	1	0	1	0	0	0	0	0	0	0	0	2.92014	832.041
AT5G18390.1	1	1	1	0	1	0	1	0	0	0	0	0	0	0	0	2.92014	832.041
AT1G26160.1	1	0	0	1	1	1	0	1	0	0	0	0	0	0	0	2.91969	831.179
AT1G25240.1	1	0	1	0	0	1	0	1	1	0	0	0	0	0	0	2.91963	831.051
AT1G71850.1	1	0	1	0	0	1	0	1	1	0	0	0	0	0	0	2.91963	831.051
AT3G26930.1	1	0	1	0	0	1	0	1	1	0	0	0	0	0	0	2.91963	831.051
AT3G59460.1	1	0	1	0	0	1	0	1	1	0	0	0	0	0	0	2.91963	831.051
AT1G47260.1	1	1	1	0	0	0	0	0	0	1	0	0	0	1	GSPmito	2.9166	825.285
AT5G41480.1	1	1	1	0	0	0	0	0	0	1	0	0	0	1	GSPmito	2.9166	825.285
AT1G66520.1	1	0	0	0	1	0	0	0	1	1	0	0	1	0	0	2.91547	823.135
AT5G66360.2	0	1	1	1	0	1	0	0	1	1	0	0	0	0	0	2.90915	811.239
AT1G43880.1	0	1	1	1	1	0	0	0	1	0	0	0	0	0	0	2.90657	806.432
AT1G06290.1	0	1	1	0	0	0	1	1	1	0	0	0	0	0	0	2.90047	795.189
AT1G20240.1	0	1	1	0	0	0	1	1	1	0	0	0	0	0	0	2.90047	795.189
AT1G49630.1	1	1	0	0	1	1	0	0	1	0	0	0	0	0	GSPmito	2.89183	779.525
AT2G27800.1	1	1	0	0	1	1	0	0	1	0	0	0	0	0	0	2.89183	779.525
AT3G03590.1	1	1	0	0	1	1	0	0	1	0	0	0	0	0	0	2.89183	779.525
AT4G16410.1	1	1	0	0	1	1	0	0	1	0	0	0	0	0	0	2.89183	779.525
AT4G39300.1	1	1	0	0	1	1	0	0	1	0	0	0	0	0	0	2.89183	779.525
AT4G39300.2	1	1	0	0	1	1	0	0	1	0	0	0	0	0	0	2.89183	779.525
AT5G03370.1	1	1	0	0	1	1	0	0	1	0	0	0	0	0	0	2.89183	779.525
AT3G60510.1	1	1	1	0	0	0	0	0	1	0	0	1	0	0	GSPmito	2.88536	768.004
AT1G04985.1	1	1	1	1	0	0	1	0	1	0	0	0	0	0	0	2.88249	762.939
AT3G60770.1	1	1	1	1	0	0	1	0	1	0	0	0	0	0	0	2.88249	762.939
AT2G23940.1	0	0	0	1	0	1	1	0	1	0	0	0	0	1	0	2.87658	752.626
AT3G01790.1	1	1	0	1	0	1	0	0	0	1	1	0	0	0	0	2.86659	735.514
AT1G15810.1	1	1	1	0	0	0	0	0	1	0	0	0	1	0	0	2.86524	733.238
AT1G62910.1	1	1	1	0	0	0	0	0	1	0	0	0	1	0	0	2.86524	733.238
AT1G63150.1	1	1	1	0	0	0	0	0	1	0	0	0	1	0	0	2.86524	733.238
AT3G23830.1	1	1	1	0	0	0	0	0	1	0	0	0	1	0	GSPmito	2.86524	733.238
AT3G23830.2	1	1	1	0	0	0	0	0	1	0	0	0	1	0	GSPmito	2.86524	733.238
AT4G16700.1	1	1	1	0	0	0	0	0	1	0	0	0	1	0	0	2.86524	733.238
AT2G02280.1	1	1	1	0	0	1	0	1	0	0	0	0	0	0	0	2.86487	732.603
AT2G34570.1	1	1	1	0	0	1	0	1	0	0	0	0	0	0	0	2.86487	732.603
AT3G08510.1	1	1	1	0	0	1	0	1	0	0	0	0	0	0	0	2.86487	732.603
AT4G19850.1	1	1	1	0	0	1	0	1	0	0	0	0	0	0	0	2.86487	732.603
AT4G29440.1	1	1	1	0	0	1	0	1	0	0	0	0	0	0	0	2.86487	732.603
AT5G13060.1	1	1	1	0	0	1	0	1	0	0	0	0	0	0	0	2.86487	732.603
AT5G58540.1	1	1	1	0	0	1	0	1	0	0	0	0	0	0	0	2.86487	732.603
AT3G25660.1	1	1	0	0	1	0	0	0	0	1	0	0	1	0	0	2.86071	725.625
AT1G53600.1	0	0	1	1	1	1	1	0	0	0	0	0	0	0	0	2.85466	715.577
AT1G50460.1	0	0	0	1	0	0	0	0	0	0	1	1	0	1	GSPmito	2.85163	710.612
AT2G33220.1	0	0	0	1	0	0	0	0	0	0	1	1	0	1	GSPmito	2.85163	710.612
AT3G21390.1	0	0	0	1	0	0	0	0	0	0	1	1	0	1	GSPmito	2.85163	710.612
AT1G17530.1	0	0	0	0	0	1	0	0	0	0	1	1	1	0	GSPmito	2.84051	692.641
AT1G62430.1	0	0	0	0	0	1	0	0	0	0	1	1	1	0	0	2.84051	692.641
AT4G22340.1	0	0	0	0	0	1	0	0	0	0	1	1	1	0	0	2.84051	692.641
AT3G27280.1	0	0	0	1	0	0	0	0	0	0	1	0	1	1	GSPmito	2.83151	678.444
AT3G27280.2	0	0	0	1	0	0	0	0	0	0	1	0	1	1	0	2.83151	678.444
AT5G40770.1	0	0	0	1	0	0	0	0	0	0	1	0	1	1	GSPmito	2.83151	678.444
AT1G09400.1	1	1	1	0	0	0	0	1	1	0	0	0	0	0	0	2.82003	660.745
AT1G25420.1	1	1	1	0	0	0	0	1	1	0	0	0	0	0	0	2.82003	660.745
AT1G27160.1	1	1	1	0	0	0	0	1	1	0	0	0	0	0	0	2.82003	660.745
AT1G52315.1	1	1	1	0	0	0	0	1	1	0	0	0	0	0	0	2.82003	660.745
AT1G54700.1	1	1	1	0	0	0	0	1	1	0	0	0	0	0	0	2.82003	660.745
AT1G58180.1	1	1	1	0	0	0	0	1	1	0	0	0	0	0	GSPmito	2.82003	660.745
AT1G68180.1	1	1	1	0	0	0	0	1	1	0	0	0	0	0	0	2.82003	660.745
AT2G42180.1	1	1	1	0	0	0	0	1	1	0	0	0	0	0	0	2.82003	660.745
AT2G44510.1	1	1	1	0	0	0	0	1	1	0	0	0	0	0	0	2.82003	660.745
AT3G03150.1	1	1	1	0	0	0	0	1	1	0	0	0	0	0	0	2.82003	660.745
AT3G11090.1	1	1	1	0	0	0	0	1	1	0	0	0	0	0	0	2.82003	660.745
AT3G13590.1	1	1	1	0	0	0	0	1	1	0	0	0	0	0	0	2.82003	660.745
AT3G24640.1	1	1	1	0	0	0	0	1	1	0	0	0	0	0	0	2.82003	660.745
AT3G29370.1	1	1	1	0	0	0	0	1	1	0	0	0	0	0	0	2.82003	660.745
AT3G32896.1	1	1	1	0	0	0	0	1	1	0	0	0	0	0	0	2.82003	660.745
AT3G54380.1	1	1	1	0	0	0	0	1	1	0	0	0	0	0	0	2.82003	660.745
AT4G16740.1	1	1	1	0	0	0	0	1	1	0	0	0	0	0	0	2.82003	660.745
AT5G05530.1	1	1	1	0	0	0	0	1	1	0	0	0	0	0	0	2.82003	660.745
AT5G20370.1	1	1	1	0	0	0	0	1	1	0	0	0	0	0	0	2.82003	660.745
AT5G28237.2	1	1	1	0	0	0	0	1	1	0	0	0	0	0	0	2.82003	660.745
AT5G41680.1	1	1	1	0	0	0	0	1	1	0	0	0	0	0	0	2.82003	660.745
AT5G44785.1	1	1	1	0	0	0	0	1	1	0	0	0	0	0	0	2.82003	660.745
AT5G44785.2	1	1	1	0	0	0	0	1	1	0	0	0	0	0	0	2.82003	660.745
AT5G47770.1	1	1	1	0	0	0	0	1	1	0	0	0	0	0	GSPmito	2.82003	660.745
AT5G50760.1	1	1	1	0	0	0	0	1	1	0	0	0	0	0	0	2.82003	660.745
AT5G55140.1	1	1	1	0	0	0	0	1	1	0	0	0	0	0	0	2.82003	660.745
AT1G50450.1	0	0	1	1	1	0	1	0	1	0	0	0	0	0	0	2.80982	645.389
AT1G49880.1	0	0	0	0	0	0	0	0	1	0	1	1	1	0	GSPmito	2.79567	624.703
AT3G49070.1	1	0	0	0	1	1	1	0	1	0	0	0	0	0	0	2.79508	623.855
AT5G39980.1	0	0	0	1	0	0	1	0	1	0	1	0	1	0	0	2.7928	620.584
AT1G11610.1	1	0	1	0	0	0	1	0	1	0	0	1	0	0	0	2.78862	614.635
AT2G31670.1	1	0	1	1	1	1	0	0	0	0	0	0	0	0	0	2.77422	594.593
AT1G56350.1	1	0	1	0	1	1	0	0	0	1	0	0	0	0	0	2.76962	588.329
AT5G17400.1	0	1	0	1	0	0	1	0	0	0	1	1	0	0	GSPmito	2.75816	573.007
AT5G19760.1	0	1	0	1	0	0	1	0	0	0	1	1	0	0	GSPmito	2.75816	573.007
AT2G28700.1	0	0	1	0	1	0	0	1	1	0	0	0	0	0	0	2.74737	558.94
AT2G15000.2	1	1	0	0	1	1	1	0	0	0	0	0	0	0	0	2.74032	549.952
AT3G09870.1	1	1	0	0	1	1	1	0	0	0	0	0	0	0	0	2.74032	549.952
AT2G25710.1	0	1	1	0	0	1	0	0	0	1	1	0	0	0	0	2.7391	548.399
AT3G13110.1	1	1	0	0	1	0	0	0	0	0	0	0	0	1	GSPmito	2.7342	542.255
AT1G31630.1	1	0	1	1	1	0	0	0	1	0	0	0	0	0	0	2.72939	536.272
AT4G28005.1	1	0	0	0	1	0	0	1	0	0	0	1	0	0	0	2.72623	532.387
AT1G33750.1	1	0	1	0	0	0	1	1	1	0	0	0	0	0	0	2.72329	528.796
AT1G48635.1	1	0	1	0	0	0	1	1	1	0	0	0	0	0	0	2.72329	528.796
AT2G10390.1	0	1	0	0	0	1	1	1	1	0	0	0	0	0	0	2.72065	525.594
AT1G14810.1	1	0	0	1	0	0	0	1	0	1	0	0	0	1	GSPmito	2.71981	524.583
AT4G15640.1	0	1	0	0	0	0	0	1	1	0	0	0	0	1	GSPmito	2.71453	518.238
AT1G47765.1	1	1	0	1	0	1	1	0	1	0	0	0	0	0	0	2.70267	504.278
AT1G54120.1	1	1	0	1	0	1	1	0	1	0	0	0	0	0	0	2.70267	504.278
AT1G77660.1	1	1	0	1	0	1	1	0	1	0	0	0	0	0	0	2.70267	504.278
AT3G46870.1	1	1	0	1	0	1	1	0	1	0	0	0	0	0	0	2.70267	504.278
AT1G51650.1	1	1	0	1	0	0	0	0	1	0	0	0	0	1	GSPmito	2.69655	497.22
AT4G40030.1	1	1	0	1	0	0	0	0	1	0	0	0	0	1	0	2.69655	497.22
AT5G10980.1	1	1	0	1	0	0	0	0	1	0	0	0	0	1	0	2.69655	497.22
AT1G28395.1	1	1	0	0	1	0	1	0	1	0	0	0	0	0	0	2.69549	496.01
AT1G28395.2	1	1	0	0	1	0	1	0	1	0	0	0	0	0	0	2.69549	496.01
AT1G28395.3	1	1	0	0	1	0	1	0	1	0	0	0	0	0	0	2.69549	496.01
AT3G10420.1	1	1	0	0	1	0	1	0	1	0	0	0	0	0	0	2.69549	496.01
AT3G11560.1	1	1	0	0	1	0	1	0	1	0	0	0	0	0	0	2.69549	496.01
AT3G29450.1	1	1	0	0	1	0	1	0	1	0	0	0	0	0	0	2.69549	496.01
AT4G17310.1	1	1	0	0	1	0	1	0	1	0	0	0	0	0	0	2.69549	496.01
AT4G32915.1	1	1	0	0	1	0	1	0	1	0	0	0	0	0	0	2.69549	496.01
AT4G34265.1	1	1	0	0	1	0	1	0	1	0	0	0	0	0	0	2.69549	496.01
AT4G34265.2	1	1	0	0	1	0	1	0	1	0	0	0	0	0	0	2.69549	496.01
AT5G47455.1	1	1	0	0	1	0	1	0	1	0	0	0	0	0	0	2.69549	496.01
AT5G47455.2	1	1	0	0	1	0	1	0	1	0	0	0	0	0	0	2.69549	496.01
AT5G47455.3	1	1	0	0	1	0	1	0	1	0	0	0	0	0	0	2.69549	496.01
AT5G47455.5	1	1	0	0	1	0	1	0	1	0	0	0	0	0	0	2.69549	496.01
AT5G47455.6	1	1	0	0	1	0	1	0	1	0	0	0	0	0	0	2.69549	496.01
AT5G65040.1	0	1	1	0	1	0	0	1	0	0	0	0	0	0	0	2.69261	492.727
AT2G39290.1	1	1	0	0	0	0	0	0	1	1	0	0	0	1	GSPmito	2.69195	491.983
AT1G53580.2	1	1	0	1	0	0	0	0	0	0	1	1	0	0	0	2.67772	476.128
AT1G75330.1	1	1	0	1	0	0	0	0	0	0	1	1	0	0	GSN~mito	2.67772	476.128
AT1G44740.1	1	1	1	1	1	0	0	0	0	0	0	0	0	0	0	2.67463	472.744
AT2G06908.1	1	1	1	1	1	0	0	0	0	0	0	0	0	0	0	2.67463	472.744
AT3G13550.1	1	1	1	1	1	0	0	0	0	0	0	0	0	0	GSN~mito	2.67463	472.744
AT3G61010.1	1	1	1	1	1	0	0	0	0	0	0	0	0	0	0	2.67463	472.744
AT5G25752.1	1	1	1	1	1	0	0	0	0	0	0	0	0	0	0	2.67463	472.744
AT3G24320.1	1	1	1	0	1	0	0	0	0	1	0	0	0	0	GSPmito	2.67003	467.764
AT4G09730.1	1	1	1	0	1	0	0	0	0	1	0	0	0	0	0	2.67003	467.764
AT5G03905.1	1	1	1	0	1	0	0	0	0	1	0	0	0	0	0	2.67003	467.764
AT5G51690.1	1	1	1	0	1	0	0	0	0	1	0	0	0	0	0	2.67003	467.764
AT5G54290.1	0	0	1	0	0	1	0	0	1	0	0	0	0	1	0	2.66865	466.282
AT4G36515.1	1	1	1	0	0	0	1	1	0	0	0	0	0	0	0	2.66853	466.153
AT3G26115.1	0	1	1	1	0	0	0	1	1	0	0	0	0	0	0	2.65495	451.806
AT3G33080.1	0	1	1	1	0	0	0	1	1	0	0	0	0	0	0	2.65495	451.806
AT4G18060.1	0	1	1	1	0	0	0	1	1	0	0	0	0	0	0	2.65495	451.806
AT5G57270.1	0	1	1	1	0	0	0	1	1	0	0	0	0	0	0	2.65495	451.806
AT5G57270.2	0	1	1	1	0	0	0	1	1	0	0	0	0	0	0	2.65495	451.806
AT5G57270.3	0	1	1	1	0	0	0	1	1	0	0	0	0	0	0	2.65495	451.806
AT5G39865.1	0	1	1	0	0	0	0	1	1	1	0	0	0	0	0	2.65035	447.047
AT5G07320.1	0	0	0	0	0	0	1	0	0	0	1	1	1	0	GSPmito	2.64417	440.726
AT5G15090.1	0	0	0	0	0	0	1	0	0	0	1	1	1	0	0	2.64417	440.726
AT5G51050.1	0	0	0	0	0	0	1	0	0	0	1	1	1	0	GSPmito	2.64417	440.726
AT5G61810.1	0	0	0	0	0	0	1	0	0	0	1	1	1	0	GSPmito	2.64417	440.726
AT5G13070.1	0	0	1	1	0	0	0	0	0	0	0	0	1	1	0	2.64213	438.662
AT3G22470.1	0	0	1	0	1	0	1	0	0	0	0	0	1	0	0	2.64107	437.594
AT1G16510.1	1	1	0	0	0	1	0	1	1	0	0	0	0	0	0	2.64021	436.731
AT1G19830.1	1	1	0	0	0	1	0	1	1	0	0	0	0	0	0	2.64021	436.731
AT1G22680.1	1	1	0	0	0	1	0	1	1	0	0	0	0	0	0	2.64021	436.731
AT1G79130.1	1	1	0	0	0	1	0	1	1	0	0	0	0	0	0	2.64021	436.731
AT3G52330.1	1	1	0	0	0	1	0	1	1	0	0	0	0	0	0	2.64021	436.731
AT5G10990.1	1	1	0	0	0	1	0	1	1	0	0	0	0	0	0	2.64021	436.731
AT2G01260.1	0	1	1	0	0	1	0	0	0	0	0	0	0	1	0	2.61389	411.045
AT3G03060.1	0	0	0	1	0	1	0	0	0	1	1	1	0	0	0	2.60764	405.169
AT1G12140.1	0	0	1	0	0	0	0	0	1	0	1	1	0	0	0	2.60499	402.706
AT3G02060.1	1	0	0	0	0	0	1	0	1	1	0	0	0	1	0	2.5952	393.734
AT1G16890.2	1	0	0	0	0	1	0	1	0	0	0	0	0	1	0	2.58218	382.104
AT1G06310.1	0	1	1	0	0	1	1	0	1	0	0	0	0	0	0	2.57518	375.99
AT1G71210.1	0	1	1	0	0	1	1	0	1	0	0	0	0	0	0	2.57518	375.99
AT3G03370.1	0	1	1	0	0	1	1	0	1	0	0	0	0	0	0	2.57518	375.99
AT3G05390.1	0	1	1	0	0	1	1	0	1	0	0	0	0	0	0	2.57518	375.99
AT3G18970.1	0	1	1	0	0	1	1	0	1	0	0	0	0	0	0	2.57518	375.99
AT5G56400.1	0	1	1	0	0	1	1	0	1	0	0	0	0	0	0	2.57518	375.99
AT1G12840.1	0	1	1	0	0	0	0	0	1	0	0	0	0	1	0	2.56905	370.728
AT1G26750.1	0	1	1	0	0	0	0	0	1	0	0	0	0	1	0	2.56905	370.728
AT2G39770.1	0	1	1	0	0	0	0	0	1	0	0	0	0	1	0	2.56905	370.728
AT4G02990.1	0	1	1	0	0	0	0	0	1	0	0	0	0	1	GSPmito	2.56905	370.728
AT5G65810.1	0	1	1	0	0	0	0	0	1	0	0	0	0	1	0	2.56905	370.728
AT1G69520.1	0	0	0	1	0	0	0	0	1	1	1	1	0	0	0	2.5628	365.427
AT1G04910.1	0	0	1	1	0	0	1	1	1	0	0	0	0	0	0	2.55821	361.581
AT5G20060.1	1	1	0	0	0	0	0	0	0	0	0	1	0	1	0	2.54792	353.116
AT3G03010.1	1	0	1	1	0	0	0	0	1	0	0	1	0	0	0	2.5431	349.22
AT5G14300.1	0	0	0	1	0	0	0	0	1	1	1	0	1	0	GSPmito	2.54268	348.885
AT5G27270.1	1	1	0	0	0	1	1	0	0	0	0	0	1	0	0	2.53392	341.916
AT3G20480.1	0	1	0	1	0	1	1	0	1	1	0	0	0	0	0	2.53299	341.184
AT2G43430.2	1	0	1	1	0	0	0	0	1	0	0	0	1	0	GSPmito	2.52298	333.411
AT1G17650.1	1	0	1	0	1	0	0	1	0	0	0	0	0	0	0	2.51542	327.66
AT3G16020.1	1	0	1	0	1	0	0	1	0	0	0	0	0	0	0	2.51542	327.66
AT3G19550.1	1	0	1	0	1	0	0	1	0	0	0	0	0	0	0	2.51542	327.66
AT3G61880.1	1	1	0	0	0	0	1	0	1	0	0	1	0	0	0	2.5092	323.001
AT1G18360.1	1	1	0	1	1	1	0	0	0	0	0	0	0	0	0	2.49481	312.469
AT1G27385.1	1	1	0	1	1	1	0	0	0	0	0	0	0	0	0	2.49481	312.469
AT1G01220.1	1	1	1	0	0	1	0	0	1	0	0	0	0	0	0	2.49474	312.421
AT1G06270.1	1	1	1	0	0	1	0	0	1	0	0	0	0	0	0	2.49474	312.421
AT1G09590.1	1	1	1	0	0	1	0	0	1	0	0	0	0	0	0	2.49474	312.421
AT1G09690.1	1	1	1	0	0	1	0	0	1	0	0	0	0	0	0	2.49474	312.421
AT1G17830.1	1	1	1	0	0	1	0	0	1	0	0	0	0	0	0	2.49474	312.421
AT1G57660.1	1	1	1	0	0	1	0	0	1	0	0	0	0	0	0	2.49474	312.421
AT1G58420.1	1	1	1	0	0	1	0	0	1	0	0	0	0	0	0	2.49474	312.421
AT1G72700.1	1	1	1	0	0	1	0	0	1	0	0	0	0	0	0	2.49474	312.421
AT1G79220.1	1	1	1	0	0	1	0	0	1	0	0	0	0	0	GSPmito	2.49474	312.421
AT2G30760.1	1	1	1	0	0	1	0	0	1	0	0	0	0	0	0	2.49474	312.421
AT2G36230.1	1	1	1	0	0	1	0	0	1	0	0	0	0	0	GSN~mito	2.49474	312.421
AT2G43310.1	1	1	1	0	0	1	0	0	1	0	0	0	0	0	0	2.49474	312.421
AT3G01740.1	1	1	1	0	0	1	0	0	1	0	0	0	0	0	0	2.49474	312.421
AT3G03840.1	1	1	1	0	0	1	0	0	1	0	0	0	0	0	0	2.49474	312.421
AT3G11350.1	1	1	1	0	0	1	0	0	1	0	0	0	0	0	0	2.49474	312.421
AT3G29796.1	1	1	1	0	0	1	0	0	1	0	0	0	0	0	0	2.49474	312.421
AT3G42400.1	1	1	1	0	0	1	0	0	1	0	0	0	0	0	0	2.49474	312.421
AT3G46630.1	1	1	1	0	0	1	0	0	1	0	0	0	0	0	0	2.49474	312.421
AT3G60050.1	1	1	1	0	0	1	0	0	1	0	0	0	0	0	0	2.49474	312.421
AT4G34770.1	1	1	1	0	0	1	0	0	1	0	0	0	0	0	0	2.49474	312.421
AT4G38870.1	1	1	1	0	0	1	0	0	1	0	0	0	0	0	0	2.49474	312.421
AT5G03830.1	1	1	1	0	0	1	0	0	1	0	0	0	0	0	0	2.49474	312.421
AT5G08310.1	1	1	1	0	0	1	0	0	1	0	0	0	0	0	0	2.49474	312.421
AT5G09580.1	1	1	1	0	0	1	0	0	1	0	0	0	0	0	0	2.49474	312.421
AT5G10950.1	1	1	1	0	0	1	0	0	1	0	0	0	0	0	0	2.49474	312.421
AT5G12190.1	1	1	1	0	0	1	0	0	1	0	0	0	0	0	GSN~mito	2.49474	312.421
AT5G14290.1	1	1	1	0	0	1	0	0	1	0	0	0	0	0	0	2.49474	312.421
AT5G16520.1	1	1	1	0	0	1	0	0	1	0	0	0	0	0	0	2.49474	312.421
AT5G28410.1	1	1	1	0	0	1	0	0	1	0	0	0	0	0	0	2.49474	312.421
AT5G40830.1	1	1	1	0	0	1	0	0	1	0	0	0	0	0	0	2.49474	312.421
AT5G55520.1	1	1	1	0	0	1	0	0	1	0	0	0	0	0	0	2.49474	312.421
AT5G55920.1	1	1	1	0	0	1	0	0	1	0	0	0	0	0	0	2.49474	312.421
AT5G61710.1	1	1	1	0	0	1	0	0	1	0	0	0	0	0	0	2.49474	312.421
AT5G63150.1	1	1	1	0	0	1	0	0	1	0	0	0	0	0	0	2.49474	312.421
AT5G64950.1	1	1	1	0	0	1	0	0	1	0	0	0	0	0	GSPmito	2.49474	312.421
AT2G01740.1	1	1	0	0	0	0	1	0	1	0	0	0	1	0	0	2.48909	308.379
AT1G27610.1	1	1	0	0	0	1	1	1	0	0	0	0	0	0	0	2.48871	308.112
AT5G07610.1	1	1	0	0	0	1	1	1	0	0	0	0	0	0	0	2.48871	308.112
AT5G15810.1	0	1	1	0	0	0	0	1	0	0	0	0	1	0	0	2.4862	306.339
AT5G50130.2	1	1	1	1	0	0	1	0	0	1	0	0	0	0	0	2.48087	302.599
AT2G42450.1	1	0	1	1	0	0	0	1	1	0	0	0	0	0	0	2.47777	300.448
AT5G44880.1	1	0	1	1	0	0	0	1	1	0	0	0	0	0	0	2.47777	300.448
AT2G13720.1	0	1	0	1	0	1	0	1	1	0	0	0	0	0	0	2.47513	298.629
AT3G42490.1	0	1	0	1	0	1	0	1	1	0	0	0	0	0	0	2.47513	298.629
AT5G08620.1	0	0	0	1	0	1	1	0	0	1	0	0	0	1	0	2.47496	298.508
AT2G19870.1	1	1	1	0	0	0	0	0	0	1	0	0	1	0	0	2.46362	290.818
AT4G19210.1	0	0	0	0	0	1	0	0	0	1	1	0	0	1	0	2.45641	286.029
AT4G31500.1	1	0	0	0	0	0	1	0	0	0	0	1	0	1	GSPmito	2.45117	282.599
AT1G72890.1	1	1	0	1	1	0	0	0	1	0	0	0	0	0	0	2.44997	281.82
AT4G35250.1	1	1	0	1	1	0	0	0	1	0	0	0	0	0	0	2.44997	281.82
AT1G50000.1	1	1	0	0	1	0	0	0	1	1	0	0	0	0	0	2.44537	278.851
AT3G54900.1	1	1	0	0	1	0	0	0	1	1	0	0	0	0	0	2.44537	278.851
AT5G64150.1	1	1	0	0	1	0	0	0	1	1	0	0	0	0	0	2.44537	278.851
AT1G68845.1	1	1	0	0	0	0	1	1	1	0	0	0	0	0	0	2.44387	277.891
AT2G16810.1	1	1	0	0	0	0	1	1	1	0	0	0	0	0	0	2.44387	277.891
AT2G19750.1	1	0	1	0	0	1	0	0	0	0	0	0	0	1	0	2.43671	273.342
AT3G52040.1	1	0	1	0	0	1	0	0	0	0	0	0	0	1	0	2.43671	273.342
AT3G09650.1	1	0	0	0	0	0	1	0	0	0	0	0	1	1	0	2.43105	269.806
AT3G45770.1	1	0	0	0	0	0	1	0	0	0	0	0	1	1	GSPmito	2.43105	269.806
AT1G02270.1	1	1	1	1	0	0	0	1	0	0	0	0	0	0	0	2.42301	264.856
AT1G21475.1	1	1	1	1	0	0	0	1	0	0	0	0	0	0	0	2.42301	264.856
AT1G70895.1	1	1	1	1	0	0	0	1	0	0	0	0	0	0	0	2.42301	264.856
AT3G16280.1	1	1	1	1	0	0	0	1	0	0	0	0	0	0	0	2.42301	264.856
AT4G01580.1	1	1	1	1	0	0	0	1	0	0	0	0	0	0	0	2.42301	264.856
AT4G01915.3	1	1	1	1	0	0	0	1	0	0	0	0	0	0	0	2.42301	264.856
AT5G28237.1	1	1	1	1	0	0	0	1	0	0	0	0	0	0	0	2.42301	264.856
AT1G62085.1	0	0	1	0	1	1	0	0	1	0	0	0	0	0	GSPmito	2.42207	264.284
AT2G32790.1	0	0	1	0	1	1	0	0	1	0	0	0	0	0	0	2.42207	264.284
AT5G47630.1	1	1	1	0	0	0	0	1	0	1	0	0	0	0	GSPmito	2.41841	262.066
AT1G03860.1	0	0	0	1	0	0	0	0	1	0	0	0	1	1	GSPmito	2.41748	261.502
AT1G03860.3	0	0	0	1	0	0	0	0	1	0	0	0	1	1	0	2.41748	261.502
AT5G58710.1	0	0	0	1	0	0	0	0	1	0	0	0	1	1	0	2.41748	261.502
AT3G09060.1	0	0	0	0	1	0	1	0	1	0	0	0	1	0	0	2.41642	260.866
AT5G60790.1	0	0	0	0	0	0	0	0	1	1	1	0	0	1	0	2.41157	257.973
AT2G07696.1	0	0	0	1	0	0	1	0	0	1	1	1	0	0	0	2.4113	257.808
AT2G46320.1	0	0	0	1	0	0	0	0	0	0	1	1	1	0	GSPmito	2.39865	250.409
AT3G10110.1	0	0	0	1	0	0	0	0	0	0	1	1	1	0	GSPmito	2.39865	250.409
AT5G67500.1	0	0	0	1	0	0	0	0	0	0	1	1	1	0	GSPmito	2.39865	250.409
AT3G07160.1	1	0	1	0	0	1	1	0	1	0	0	0	0	0	0	2.39799	250.031
AT4G07310.1	1	0	1	0	0	1	1	0	1	0	0	0	0	0	0	2.39799	250.031
AT5G47360.1	1	0	1	0	0	1	1	0	1	0	0	0	0	0	0	2.39799	250.031
AT5G56310.1	1	0	1	0	0	1	1	0	1	0	0	0	0	0	0	2.39799	250.031
AT1G31190.1	1	0	0	1	0	1	0	0	0	1	0	0	0	1	0	2.39452	248.039
AT4G32520.1	1	0	0	1	0	1	0	0	0	1	0	0	0	1	0	2.39452	248.039
AT1G43910.1	0	0	0	0	0	0	0	0	0	1	1	1	1	0	0	2.39405	247.771
AT1G50090.1	0	0	0	0	0	0	0	0	0	1	1	1	1	0	0	2.39405	247.771
AT1G50110.1	0	0	0	0	0	0	0	0	0	1	1	1	1	0	GSN~mito	2.39405	247.771
AT1G51310.1	0	0	0	0	0	0	0	0	0	1	1	1	1	0	0	2.39405	247.771
AT2G18190.1	0	0	0	0	0	0	0	0	0	1	1	1	1	0	0	2.39405	247.771
AT2G18193.1	0	0	0	0	0	0	0	0	0	1	1	1	1	0	0	2.39405	247.771
AT2G19900.1	0	0	0	0	0	0	0	0	0	1	1	1	1	0	0	2.39405	247.771
AT2G27760.1	0	0	0	0	0	0	0	0	0	1	1	1	1	0	0	2.39405	247.771
AT2G47020.2	0	0	0	0	0	0	0	0	0	1	1	1	1	0	0	2.39405	247.771
AT3G19710.1	0	0	0	0	0	0	0	0	0	1	1	1	1	0	GSN~mito	2.39405	247.771
AT3G55630.1	0	0	0	0	0	0	0	0	0	1	1	1	1	0	0	2.39405	247.771
AT3G55630.2	0	0	0	0	0	0	0	0	0	1	1	1	1	0	0	2.39405	247.771
AT3G55630.3	0	0	0	0	0	0	0	0	0	1	1	1	1	0	0	2.39405	247.771
AT4G05380.1	0	0	0	0	0	0	0	0	0	1	1	1	1	0	GSPmito	2.39405	247.771
AT4G27680.1	0	0	0	0	0	0	0	0	0	1	1	1	1	0	GSPmito	2.39405	247.771
AT5G08415.1	0	0	0	0	0	0	0	0	0	1	1	1	1	0	0	2.39405	247.771
AT5G40010.1	0	0	0	0	0	0	0	0	0	1	1	1	1	0	GSPmito	2.39405	247.771
AT1G14400.1	1	0	1	0	0	0	0	0	1	0	0	0	0	1	0	2.39187	246.531
AT1G14400.2	1	0	1	0	0	0	0	0	1	0	0	0	0	1	0	2.39187	246.531
AT3G10260.3	1	0	1	0	0	0	0	0	1	0	0	0	0	1	0	2.39187	246.531
AT4G23885.1	1	0	1	0	0	0	0	0	1	0	0	0	0	1	GSPmito	2.39187	246.531
AT5G66550.1	1	0	1	0	0	0	0	0	1	0	0	0	0	1	0	2.39187	246.531
AT5G46210.1	0	1	0	0	0	1	0	0	1	0	0	0	0	1	0	2.38923	245.039
AT1G12160.1	1	0	1	0	0	0	0	0	0	0	1	1	0	0	0	2.37305	236.073
AT1G22060.1	0	1	1	0	1	1	0	0	0	0	0	0	0	0	0	2.36731	232.977
AT2G18440.1	0	1	1	0	1	1	0	0	0	0	0	0	0	0	0	2.36731	232.977
AT3G02840.1	0	1	1	0	1	1	0	0	0	0	0	0	0	0	0	2.36731	232.977
AT3G09410.1	0	1	1	0	1	1	0	0	0	0	0	0	0	0	0	2.36731	232.977
AT3G09410.2	0	1	1	0	1	1	0	0	0	0	0	0	0	0	0	2.36731	232.977
AT3G22230.1	0	1	1	0	1	1	0	0	0	0	0	0	0	0	0	2.36731	232.977
AT4G15000.1	0	1	1	0	1	1	0	0	0	0	0	0	0	0	0	2.36731	232.977
AT4G20440.1	0	1	1	0	1	1	0	0	0	0	0	0	0	0	0	2.36731	232.977
AT4G25290.1	0	1	1	0	1	1	0	0	0	0	0	0	0	0	0	2.36731	232.977
AT4G34140.1	0	1	1	0	1	1	0	0	0	0	0	0	0	0	0	2.36731	232.977
AT4G39020.1	0	1	1	0	1	1	0	0	0	0	0	0	0	0	0	2.36731	232.977
AT4G05020.1	0	1	0	1	0	0	0	0	0	0	0	0	1	1	GSPmito	2.36272	230.524
AT2G17420.1	0	1	0	0	0	0	0	0	0	1	0	0	1	1	0	2.35812	228.096
AT2G23220.1	0	1	0	1	0	0	1	0	1	0	0	1	0	0	0	2.34412	220.862
AT1G09410.1	1	1	1	0	0	1	1	0	0	0	0	0	0	0	0	2.34323	220.412
AT1G31470.1	1	1	1	0	0	1	1	0	0	0	0	0	0	0	0	2.34323	220.412
AT1G41880.1	1	1	1	0	0	1	1	0	0	0	0	0	0	0	0	2.34323	220.412
AT1G43760.1	1	1	1	0	0	1	1	0	0	0	0	0	0	0	0	2.34323	220.412
AT1G77360.1	1	1	1	0	0	1	1	0	0	0	0	0	0	0	0	2.34323	220.412
AT2G19280.1	1	1	1	0	0	1	1	0	0	0	0	0	0	0	GSPmito	2.34323	220.412
AT2G23430.1	1	1	1	0	0	1	1	0	0	0	0	0	0	0	0	2.34323	220.412
AT3G49240.1	1	1	1	0	0	1	1	0	0	0	0	0	0	0	GSPmito	2.34323	220.412
AT3G52410.1	1	1	1	0	0	1	1	0	0	0	0	0	0	0	0	2.34323	220.412
AT4G02750.1	1	1	1	0	0	1	1	0	0	0	0	0	0	0	GSPmito	2.34323	220.412
AT5G11310.1	1	1	1	0	0	1	1	0	0	0	0	0	0	0	0	2.34323	220.412
AT5G43210.1	1	1	1	0	0	1	1	0	0	0	0	0	0	0	0	2.34323	220.412
AT1G74230.1	1	1	1	0	0	0	0	0	0	0	0	0	0	1	GSPmito	2.33711	217.327
AT4G13850.1	1	1	1	0	0	0	0	0	0	0	0	0	0	1	GSPmito	2.33711	217.327
AT5G47570.1	1	1	1	0	0	0	0	0	0	0	0	0	0	1	0	2.33711	217.327
AT5G61030.1	1	1	1	0	0	0	0	0	0	0	0	0	0	1	GSPmito	2.33711	217.327
AT4G20360.1	1	0	0	1	0	0	0	0	0	1	1	1	0	0	GSN~mito	2.33086	214.22
AT5G47190.1	1	0	0	1	0	0	0	0	0	1	1	1	0	0	0	2.33086	214.22
AT1G10220.1	0	1	1	1	0	1	0	0	1	0	0	0	0	0	0	2.32966	213.628
AT1G61050.1	0	1	1	1	0	1	0	0	1	0	0	0	0	0	0	2.32966	213.628
AT1G62010.1	0	1	1	1	0	1	0	0	1	0	0	0	0	0	GSPmito	2.32966	213.628
AT1G75110.1	0	1	1	1	0	1	0	0	1	0	0	0	0	0	0	2.32966	213.628
AT2G28110.1	0	1	1	1	0	1	0	0	1	0	0	0	0	0	0	2.32966	213.628
AT3G01660.1	0	1	1	1	0	1	0	0	1	0	0	0	0	0	0	2.32966	213.628
AT5G23370.1	0	1	1	1	0	1	0	0	1	0	0	0	0	0	0	2.32966	213.628
AT5G49460.1	0	1	1	0	0	1	0	0	1	1	0	0	0	0	0	2.32506	211.377
AT5G66860.1	0	1	1	0	0	1	0	0	1	1	0	0	0	0	GSPmito	2.32506	211.377
AT1G11060.1	0	1	1	0	1	0	0	0	1	0	0	0	0	0	0	2.32248	210.125
AT1G18350.1	0	1	1	0	1	0	0	0	1	0	0	0	0	0	0	2.32248	210.125
AT1G71310.3	0	1	1	0	1	0	0	0	1	0	0	0	0	0	0	2.32248	210.125
AT2G03480.1	0	1	1	0	1	0	0	0	1	0	0	0	0	0	0	2.32248	210.125
AT2G17680.1	0	1	1	0	1	0	0	0	1	0	0	0	0	0	0	2.32248	210.125
AT3G05710.1	0	1	1	0	1	0	0	0	1	0	0	0	0	0	0	2.32248	210.125
AT3G05710.2	0	1	1	0	1	0	0	0	1	0	0	0	0	0	0	2.32248	210.125
AT3G06440.1	0	1	1	0	1	0	0	0	1	0	0	0	0	0	0	2.32248	210.125
AT3G62530.1	0	1	1	0	1	0	0	0	1	0	0	0	0	0	GSPmito	2.32248	210.125
AT4G08895.1	0	1	1	0	1	0	0	0	1	0	0	0	0	0	0	2.32248	210.125
AT4G10730.1	0	1	1	0	1	0	0	0	1	0	0	0	0	0	0	2.32248	210.125
AT4G13040.1	0	1	1	0	1	0	0	0	1	0	0	0	0	0	0	2.32248	210.125
AT5G26980.1	0	1	1	0	1	0	0	0	1	0	0	0	0	0	GSN~mito	2.32248	210.125
AT5G37950.1	0	1	1	0	1	0	0	0	1	0	0	0	0	0	0	2.32248	210.125
AT1G23465.1	0	1	0	0	0	0	0	0	1	0	1	0	1	0	0	2.30546	202.049
AT3G23020.1	0	1	0	0	0	0	0	0	1	0	1	0	1	0	0	2.30546	202.049
AT3G24360.1	1	1	0	1	1	0	1	0	0	0	0	0	0	0	0	2.29847	198.823
AT1G15260.1	1	1	1	0	0	0	1	0	1	0	0	0	0	0	0	2.2984	198.792
AT1G48800.1	1	1	1	0	0	0	1	0	1	0	0	0	0	0	0	2.2984	198.792
AT1G53490.1	1	1	1	0	0	0	1	0	1	0	0	0	0	0	0	2.2984	198.792
AT1G66345.1	1	1	1	0	0	0	1	0	1	0	0	0	0	0	0	2.2984	198.792
AT1G67340.1	1	1	1	0	0	0	1	0	1	0	0	0	0	0	0	2.2984	198.792
AT1G70080.1	1	1	1	0	0	0	1	0	1	0	0	0	0	0	0	2.2984	198.792
AT1G76280.1	1	1	1	0	0	0	1	0	1	0	0	0	0	0	0	2.2984	198.792
AT2G22710.1	1	1	1	0	0	0	1	0	1	0	0	0	0	0	0	2.2984	198.792
AT2G26790.1	1	1	1	0	0	0	1	0	1	0	0	0	0	0	0	2.2984	198.792
AT3G13880.1	1	1	1	0	0	0	1	0	1	0	0	0	0	0	GSPmito	2.2984	198.792
AT3G18160.1	1	1	1	0	0	0	1	0	1	0	0	0	0	0	0	2.2984	198.792
AT3G22360.1	1	1	1	0	0	0	1	0	1	0	0	0	0	0	GSPmito	2.2984	198.792
AT4G20230.1	1	1	1	0	0	0	1	0	1	0	0	0	0	0	0	2.2984	198.792
AT5G02740.1	1	1	1	0	0	0	1	0	1	0	0	0	0	0	0	2.2984	198.792
AT5G18950.1	1	1	1	0	0	0	1	0	1	0	0	0	0	0	0	2.2984	198.792
AT2G37585.1	1	0	0	1	0	1	0	1	1	0	0	0	0	0	0	2.29795	198.586
AT1G15040.2	1	0	0	0	0	1	0	1	1	1	0	0	0	0	0	2.29335	196.494
AT5G38290.1	1	0	0	0	0	1	0	1	1	1	0	0	0	0	0	2.29335	196.494
AT5G54090.1	1	0	0	0	0	1	0	1	1	1	0	0	0	0	0	2.29335	196.494
AT5G61230.1	1	0	0	0	0	1	0	1	1	1	0	0	0	0	0	2.29335	196.494
AT2G26550.1	1	0	0	0	1	0	0	1	1	0	0	0	0	0	0	2.29077	195.33
AT4G19430.1	1	0	0	0	1	0	0	1	1	0	0	0	0	0	0	2.29077	195.33
AT1G02890.1	1	1	0	0	0	1	0	0	0	1	0	0	1	0	GSPmito	2.2838	192.222
AT1G29900.1	1	1	0	0	0	1	0	0	0	1	1	0	0	0	0	2.2825	191.646
AT1G06130.2	1	1	0	0	1	0	0	0	0	0	0	0	1	0	0	2.28122	191.083
AT5G02050.1	1	1	0	0	1	0	0	0	0	0	0	0	1	0	GSPmito	2.28122	191.083
AT5G06580.1	1	1	0	0	1	0	0	0	0	0	0	0	1	0	GSPmito	2.28122	191.083
AT4G24160.1	0	1	0	1	0	0	1	1	1	0	0	0	0	0	0	2.27879	190.017
AT5G43820.1	0	0	1	0	1	1	1	0	0	0	0	0	0	0	0	2.27057	186.452
AT1G16460.1	0	0	0	0	0	0	0	0	0	0	1	1	0	1	0	2.26754	185.158
AT1G61570.1	0	0	0	0	0	0	0	0	0	0	1	1	0	1	GSPmito	2.26754	185.158
AT2G19080.1	0	0	0	0	0	0	0	0	0	0	1	1	0	1	GSPmito	2.26754	185.158
AT3G01910.1	0	0	0	0	0	0	0	0	0	0	1	1	0	1	0	2.26754	185.158
AT3G52300.1	0	0	0	0	0	0	0	0	0	0	1	1	0	1	GSPmito	2.26754	185.158
AT4G23010.1	0	0	0	0	0	0	0	0	0	0	1	1	0	1	0	2.26754	185.158
AT4G29130.1	0	0	0	0	0	0	0	0	0	0	1	1	0	1	GSPmito	2.26754	185.158
AT1G24793.1	0	0	1	0	0	1	0	0	0	1	0	0	0	1	0	2.26703	184.938
AT1G24880.1	0	0	1	0	0	1	0	0	0	1	0	0	0	1	0	2.26703	184.938
AT3G03100.1	0	0	0	1	0	0	1	0	0	0	1	0	0	1	GSPmito	2.26467	183.937
AT1G48490.1	0	0	1	0	1	0	0	0	0	0	0	0	0	1	0	2.26444	183.842
AT5G19040.1	0	1	1	1	0	0	0	1	0	1	0	0	0	0	0	2.25333	179.196
AT2G16600.1	0	0	0	0	0	0	0	0	0	0	1	0	1	1	0	2.24742	176.776
AT2G18940.1	0	0	0	0	0	0	0	0	0	0	1	0	1	1	0	2.24742	176.776
AT1G73120.1	1	1	0	1	0	1	0	1	0	0	0	0	0	0	0	2.24319	175.061
AT2G40790.1	1	1	0	0	0	0	0	0	1	1	1	0	0	0	0	2.23767	172.849
AT1G33270.2	1	1	0	0	1	0	0	1	0	0	0	0	0	0	0	2.23601	172.191
AT5G65620.1	1	1	0	0	1	0	0	1	0	0	0	0	0	0	0	2.23601	172.191
AT1G10420.1	0	0	1	1	0	1	1	0	1	0	0	0	0	0	0	2.23291	170.967
AT3G62810.1	0	0	1	1	0	1	1	0	1	0	0	0	0	0	0	2.23291	170.967
AT5G51090.1	0	0	1	1	0	1	1	0	1	0	0	0	0	0	0	2.23291	170.967
AT5G58970.1	0	0	0	0	0	0	1	0	1	0	1	1	0	0	0	2.22883	169.367
AT3G13670.1	0	0	1	1	0	0	0	0	1	0	0	0	0	1	0	2.22679	168.574
AT2G10975.1	0	0	1	0	1	0	1	0	1	0	0	0	0	0	0	2.22573	168.163
AT3G02780.1	1	0	0	0	0	1	0	0	1	0	0	0	0	1	0	2.21205	162.949
AT5G47040.1	0	0	1	0	0	0	0	0	0	1	1	1	0	0	0	2.20337	159.722
AT1G16530.1	1	1	0	1	0	0	0	1	1	0	0	0	0	0	0	2.19836	157.89
AT1G10910.1	0	1	0	0	0	0	1	0	1	0	0	0	0	1	0	2.1929	155.918
AT1G15490.1	1	0	1	0	1	1	0	0	0	0	0	0	0	0	0	2.19013	154.928
AT1G49650.1	1	0	1	0	1	1	0	0	0	0	0	0	0	0	0	2.19013	154.928
AT3G11030.1	1	0	1	0	1	1	0	0	0	0	0	0	0	0	0	2.19013	154.928
AT4G10880.1	1	0	1	0	1	1	0	0	0	0	0	0	0	0	0	2.19013	154.928
AT4G28330.1	1	0	1	0	1	1	0	0	0	0	0	0	0	0	0	2.19013	154.928
AT5G03190.1	1	0	1	0	1	1	0	0	0	0	0	0	0	0	0	2.19013	154.928
AT5G11870.1	1	0	1	0	1	1	0	0	0	0	0	0	0	0	0	2.19013	154.928
AT2G05710.1	1	0	0	0	0	0	0	0	0	1	0	0	1	1	GSPmito	2.18093	151.682
AT2G22360.1	1	0	0	0	0	0	0	0	0	1	0	0	1	1	0	2.18093	151.682
AT3G55400.1	1	0	0	0	0	0	0	0	0	1	0	0	1	1	GSPmito	2.18093	151.682
AT4G31460.1	1	0	0	0	0	0	0	0	0	1	1	0	0	1	GSPmito	2.17963	151.228
AT1G51590.1	0	1	1	1	0	1	1	0	0	0	0	0	0	0	0	2.17815	150.714
AT2G45690.1	0	1	1	1	0	1	1	0	0	0	0	0	0	0	0	2.17815	150.714
AT3G02010.1	0	1	1	1	0	1	1	0	0	0	0	0	0	0	GSPmito	2.17815	150.714
AT5G08490.1	0	1	1	1	0	1	1	0	0	0	0	0	0	0	0	2.17815	150.714
AT5G52470.1	0	1	1	1	0	0	0	0	0	0	0	0	0	1	0	2.17203	148.604
AT1G07060.1	0	1	1	0	1	0	1	0	0	0	0	0	0	0	0	2.17097	148.242
AT1G23450.1	0	1	1	0	1	0	1	0	0	0	0	0	0	0	0	2.17097	148.242
AT1G77010.1	0	1	1	0	1	0	1	0	0	0	0	0	0	0	0	2.17097	148.242
AT4G02170.1	0	1	1	0	1	0	1	0	0	0	0	0	0	0	0	2.17097	148.242
AT3G28857.1	0	0	1	0	0	1	0	1	1	0	0	0	0	0	0	2.17046	148.066
AT3G59880.1	0	0	1	0	0	1	0	1	1	0	0	0	0	0	0	2.17046	148.066
AT5G18790.1	0	1	1	0	0	0	0	0	0	1	0	0	0	1	0	2.16743	147.039
AT3G26220.1	1	0	0	1	0	0	1	0	1	0	0	1	0	0	0	2.16694	146.872
AT3G48290.1	1	0	0	1	0	0	1	0	1	0	0	1	0	0	0	2.16694	146.872
AT3G48310.1	1	0	0	1	0	0	1	0	1	0	0	1	0	0	0	2.16694	146.872
AT3G48320.1	1	0	0	1	0	0	1	0	1	0	0	1	0	0	0	2.16694	146.872
AT4G13310.1	1	0	0	1	0	0	1	0	1	0	0	1	0	0	0	2.16694	146.872
AT4G13310.2	1	0	0	1	0	0	1	0	1	0	0	1	0	0	0	2.16694	146.872
AT4G20240.1	1	0	0	1	0	0	1	0	1	0	0	1	0	0	0	2.16694	146.872
AT5G24950.1	1	0	0	1	0	0	1	0	1	0	0	1	0	0	0	2.16694	146.872
AT1G74050.1	1	1	0	0	0	1	0	0	0	0	0	0	0	1	0	2.15729	143.646
AT1G74060.1	1	1	0	0	0	1	0	0	0	0	0	0	0	1	0	2.15729	143.646
AT1G35250.1	1	0	1	1	0	1	0	0	1	0	0	0	0	0	0	2.15247	142.061
AT1G63060.1	1	0	1	1	0	1	0	0	1	0	0	0	0	0	0	2.15247	142.061
AT3G54020.1	1	0	1	1	0	1	0	0	1	0	0	0	0	0	0	2.15247	142.061
AT4G14380.1	1	0	1	1	0	1	0	0	1	0	0	0	0	0	0	2.15247	142.061
AT4G36500.1	1	0	1	1	0	1	0	0	1	0	0	0	0	0	0	2.15247	142.061
AT5G60340.1	1	0	1	1	0	1	0	0	1	0	0	0	0	0	0	2.15247	142.061
AT1G63250.1	1	0	1	0	0	1	0	0	1	1	0	0	0	0	0	2.14788	140.565
AT3G51190.1	1	0	1	0	0	1	0	0	1	1	0	0	0	0	0	2.14788	140.565
AT1G75760.1	1	0	1	0	1	0	0	0	1	0	0	0	0	0	0	2.14529	139.732
AT2G32230.1	1	0	1	0	1	0	0	0	1	0	0	0	0	0	0	2.14529	139.732
AT2G36810.1	1	0	1	0	1	0	0	0	1	0	0	0	0	0	0	2.14529	139.732
AT3G07200.1	1	0	1	0	1	0	0	0	1	0	0	0	0	0	0	2.14529	139.732
AT3G19220.1	1	0	1	0	1	0	0	0	1	0	0	0	0	0	0	2.14529	139.732
AT3G54780.2	1	0	1	0	1	0	0	0	1	0	0	0	0	0	0	2.14529	139.732
AT3G62380.1	1	0	1	0	1	0	0	0	1	0	0	0	0	0	0	2.14529	139.732
AT5G12340.1	1	0	1	0	1	0	0	0	1	0	0	0	0	0	0	2.14529	139.732
AT3G15130.1	0	1	0	0	1	1	0	0	1	0	0	0	0	0	0	2.14266	138.886
AT5G14320.1	1	0	0	0	0	0	1	0	1	1	0	0	1	0	GSN~mito	2.14222	138.746
AT1G48060.1	0	1	1	1	0	0	1	0	1	0	0	0	0	0	0	2.13332	135.931
AT4G30500.1	0	1	1	1	0	0	1	0	1	0	0	0	0	0	0	2.13332	135.931
AT3G14510.1	0	1	1	0	0	0	1	0	1	1	0	0	0	0	0	2.12872	134.499
AT1G02820.1	1	1	0	0	0	1	1	0	1	0	0	0	0	0	0	2.11858	131.395
AT1G22830.1	1	1	0	0	0	1	1	0	1	0	0	0	0	0	0	2.11858	131.395
AT1G36763.1	1	1	0	0	0	1	1	0	1	0	0	0	0	0	0	2.11858	131.395
AT3G16890.1	1	1	0	0	0	1	1	0	1	0	0	0	0	0	0	2.11858	131.395
AT3G48250.1	1	1	0	0	0	1	1	0	1	0	0	0	0	0	0	2.11858	131.395
AT3G61360.1	1	1	0	0	0	1	1	0	1	0	0	0	0	0	0	2.11858	131.395
AT5G62660.1	1	1	0	0	0	1	1	0	1	0	0	0	0	0	0	2.11858	131.395
AT1G13340.1	0	1	1	0	0	1	0	1	0	0	0	0	0	0	0	2.1157	130.526
AT1G64450.1	0	1	1	0	0	1	0	1	0	0	0	0	0	0	0	2.1157	130.526
AT2G20390.1	0	1	1	0	0	1	0	1	0	0	0	0	0	0	0	2.1157	130.526
AT4G33310.1	0	1	1	0	0	1	0	1	0	0	0	0	0	0	0	2.1157	130.526
AT1G63440.1	0	1	1	0	0	0	0	0	1	0	1	0	0	0	0	2.11477	130.248
AT1G08880.1	1	1	0	0	0	0	0	0	1	0	0	0	0	1	0	2.11246	129.556
AT1G54690.1	1	1	0	0	0	0	0	0	1	0	0	0	0	1	0	2.11246	129.556
AT2G20585.2	1	1	0	0	0	0	0	0	1	0	0	0	0	1	0	2.11246	129.556
AT4G30620.1	1	1	0	0	0	0	0	0	1	0	0	0	0	1	0	2.11246	129.556
AT5G65360.1	1	1	0	0	0	0	0	0	1	0	0	0	0	1	0	2.11246	129.556
AT5G67510.1	1	1	0	0	0	0	0	0	1	0	0	0	0	1	0	2.11246	129.556
AT1G24360.1	1	0	0	1	1	0	0	0	1	1	0	0	0	0	GSN~mito	2.10311	126.797
AT1G58300.1	1	1	1	1	0	1	0	0	0	0	0	0	0	0	0	2.09772	125.232
AT2G20835.1	1	1	1	1	0	1	0	0	0	0	0	0	0	0	0	2.09772	125.232
AT2G42310.1	1	1	1	1	0	1	0	0	0	0	0	0	0	0	GSPmito	2.09772	125.232
AT5G40720.1	1	1	1	1	0	1	0	0	0	0	0	0	0	0	0	2.09772	125.232
AT5G66260.1	1	1	1	1	0	1	0	0	0	0	0	0	0	0	0	2.09772	125.232
AT5G12040.1	1	1	0	0	0	0	0	0	0	0	1	1	0	0	0	2.09363	124.06
AT1G44160.1	1	1	1	0	0	1	0	0	0	1	0	0	0	0	0	2.09312	123.913
AT2G41700.1	1	1	1	0	0	1	0	0	0	1	0	0	0	0	0	2.09312	123.913
AT3G47750.1	1	1	1	0	0	1	0	0	0	1	0	0	0	0	0	2.09312	123.913
AT1G06810.1	1	1	1	0	1	0	0	0	0	0	0	0	0	0	0	2.09054	123.179
AT1G08845.1	1	1	1	0	1	0	0	0	0	0	0	0	0	0	0	2.09054	123.179
AT1G28510.1	1	1	1	0	1	0	0	0	0	0	0	0	0	0	0	2.09054	123.179
AT1G28960.1	1	1	1	0	1	0	0	0	0	0	0	0	0	0	GSPmito	2.09054	123.179
AT1G28960.3	1	1	1	0	1	0	0	0	0	0	0	0	0	0	0	2.09054	123.179
AT1G31640.1	1	1	1	0	1	0	0	0	0	0	0	0	0	0	0	2.09054	123.179
AT1G68820.1	1	1	1	0	1	0	0	0	0	0	0	0	0	0	0	2.09054	123.179
AT2G01510.1	1	1	1	0	1	0	0	0	0	0	0	0	0	0	0	2.09054	123.179
AT2G21970.1	1	1	1	0	1	0	0	0	0	0	0	0	0	0	0	2.09054	123.179
AT2G40935.2	1	1	1	0	1	0	0	0	0	0	0	0	0	0	0	2.09054	123.179
AT2G43120.1	1	1	1	0	1	0	0	0	0	0	0	0	0	0	GSN~mito	2.09054	123.179
AT3G53440.2	1	1	1	0	1	0	0	0	0	0	0	0	0	0	0	2.09054	123.179
AT4G21020.1	1	1	1	0	1	0	0	0	0	0	0	0	0	0	0	2.09054	123.179
AT4G33905.1	1	1	1	0	1	0	0	0	0	0	0	0	0	0	0	2.09054	123.179
AT4G34310.2	1	1	1	0	1	0	0	0	0	0	0	0	0	0	0	2.09054	123.179
AT4G38660.1	1	1	1	0	1	0	0	0	0	0	0	0	0	0	0	2.09054	123.179
AT5G02130.1	1	1	1	0	1	0	0	0	0	0	0	0	0	0	0	2.09054	123.179
AT5G20380.1	1	1	1	0	1	0	0	0	0	0	0	0	0	0	0	2.09054	123.179
AT5G54560.1	1	1	1	0	1	0	0	0	0	0	0	0	0	0	0	2.09054	123.179
AT5G61420.1	1	1	1	0	1	0	0	0	0	0	0	0	0	0	0	2.09054	123.179
AT4G19070.1	0	0	0	0	1	1	0	0	0	0	0	0	0	1	0	2.08462	121.514
AT3G12600.1	0	0	1	1	0	0	1	0	0	0	0	0	0	1	0	2.07528	118.928
AT1G27550.1	0	1	1	0	0	0	0	1	1	0	0	0	0	0	0	2.07086	117.723
AT1G62305.1	0	1	1	0	0	0	0	1	1	0	0	0	0	0	0	2.07086	117.723
AT1G62305.2	0	1	1	0	0	0	0	1	1	0	0	0	0	0	0	2.07086	117.723
AT2G40910.2	0	1	1	0	0	0	0	1	1	0	0	0	0	0	0	2.07086	117.723
AT3G26115.2	0	1	1	0	0	0	0	1	1	0	0	0	0	0	0	2.07086	117.723
AT3G28917.1	0	1	1	0	0	0	0	1	1	0	0	0	0	0	0	2.07086	117.723
AT4G04925.1	0	1	1	0	0	0	0	1	1	0	0	0	0	0	0	2.07086	117.723
AT4G12210.1	0	1	1	0	0	0	0	1	1	0	0	0	0	0	0	2.07086	117.723
AT5G20220.1	0	1	1	0	0	0	0	1	1	0	0	0	0	0	0	2.07086	117.723
AT5G25190.1	0	1	1	0	0	0	0	1	1	0	0	0	0	0	0	2.07086	117.723
AT5G36900.1	0	1	1	0	0	0	0	1	1	0	0	0	0	0	0	2.07086	117.723
AT5G64240.1	0	1	1	0	0	0	0	1	1	0	0	0	0	0	0	2.07086	117.723
AT4G28010.1	0	0	1	0	0	1	1	0	0	0	0	0	1	0	0	2.06416	115.921
AT1G04340.1	1	0	0	0	0	1	1	0	0	0	0	0	0	1	0	2.06055	114.96
AT5G43460.1	1	0	0	0	0	1	1	0	0	0	0	0	0	1	0	2.06055	114.96
AT5G54900.1	0	0	1	0	0	0	0	0	0	0	0	0	1	1	0	2.05804	114.298
AT1G43610.1	1	1	1	1	0	0	0	0	1	0	0	0	0	0	0	2.05288	112.949
AT1G75600.1	1	1	1	1	0	0	0	0	1	0	0	0	0	0	0	2.05288	112.949
AT3G01920.1	1	1	1	1	0	0	0	0	1	0	0	0	0	0	0	2.05288	112.949
AT3G25805.1	1	1	1	1	0	0	0	0	1	0	0	0	0	0	0	2.05288	112.949
AT3G58520.1	1	1	1	1	0	0	0	0	1	0	0	0	0	0	0	2.05288	112.949
AT4G00100.1	1	1	1	1	0	0	0	0	1	0	0	0	0	0	0	2.05288	112.949
AT4G20760.1	1	1	1	1	0	0	0	0	1	0	0	0	0	0	0	2.05288	112.949
AT4G21060.1	1	1	1	1	0	0	0	0	1	0	0	0	0	0	0	2.05288	112.949
AT4G39955.1	1	1	1	1	0	0	0	0	1	0	0	0	0	0	0	2.05288	112.949
AT5G12910.1	1	1	1	1	0	0	0	0	1	0	0	0	0	0	0	2.05288	112.949
AT5G61140.1	1	1	1	1	0	0	0	0	1	0	0	0	0	0	0	2.05288	112.949
AT5G63100.1	1	1	1	1	0	0	0	0	1	0	0	0	0	0	0	2.05288	112.949
AT5G64600.1	1	1	1	1	0	0	0	0	1	0	0	0	0	0	0	2.05288	112.949
AT3G10140.1	1	1	1	0	0	0	0	0	1	1	0	0	0	0	GSPmito	2.04828	111.759
AT5G58370.2	1	1	1	0	0	0	0	0	1	1	0	0	0	0	0	2.04828	111.759
AT5G65165.1	1	1	1	0	0	0	0	0	1	1	0	0	0	0	GSPmito	2.04828	111.759
AT5G66360.1	1	1	1	0	0	0	0	0	1	1	0	0	0	0	0	2.04828	111.759
AT3G51050.1	0	0	0	1	0	1	0	0	1	0	0	0	0	1	0	2.04697	111.422
AT5G51510.1	0	0	0	1	0	1	0	0	1	0	0	0	0	1	0	2.04697	111.422
AT1G74400.1	0	0	0	0	1	1	1	0	1	0	0	0	0	0	0	2.04591	111.151
AT3G26320.1	0	0	1	0	0	0	1	0	1	0	0	1	0	0	0	2.03944	109.508
AT2G41670.1	0	0	0	1	1	0	1	0	0	0	0	0	1	0	0	2.01939	104.567
AT3G29230.1	0	0	1	0	0	1	1	1	0	0	0	0	0	0	0	2.01895	104.46
AT5G44140.1	0	0	0	1	0	0	0	0	0	1	0	0	1	1	GSPmito	2.01585	103.718
AT3G16080.1	1	0	0	0	0	0	1	0	1	0	0	0	0	1	0	2.01571	103.684
AT5G20290.1	1	0	0	0	0	0	1	0	1	0	0	0	0	1	0	2.01571	103.684
AT1G68930.1	1	0	1	1	0	1	1	0	0	0	0	0	0	0	0	2.00097	100.224
AT3G02190.1	1	0	1	1	0	1	1	0	0	0	0	0	0	0	0	2.00097	100.224
AT3G25820.1	1	0	1	0	1	0	1	0	0	0	0	0	0	0	0	1.99379	98.5802
AT3G25830.1	1	0	1	0	1	0	1	0	0	0	0	0	0	0	0	1.99379	98.5802
AT3G46040.1	0	1	0	1	0	1	0	0	0	0	0	0	0	1	0	1.99221	98.2226
AT4G22310.1	0	1	0	1	0	1	0	0	0	0	0	0	0	1	GSPmito	1.99221	98.2226
AT5G11820.1	0	1	0	0	1	1	1	0	0	0	0	0	0	0	0	1.99115	97.9834
AT5G42390.1	0	1	0	0	0	1	0	0	0	1	0	0	0	1	GSPmito	1.98761	97.1879
AT2G32220.1	0	1	0	0	1	0	0	0	0	0	0	0	0	1	0	1.98503	96.612
AT3G16780.1	0	1	0	0	1	0	0	0	0	0	0	0	0	1	0	1.98503	96.612
AT3G27570.1	0	1	0	0	1	0	0	0	0	0	0	0	0	1	0	1.98503	96.612
AT1G62930.1	1	0	1	0	0	1	0	0	0	0	0	0	1	0	0	1.98372	96.3218
AT1G63400.1	1	0	1	0	0	1	0	0	0	0	0	0	1	0	0	1.98372	96.3218
AT4G28060.1	0	0	0	1	0	0	0	0	1	0	1	1	0	0	GSPmito	1.98331	96.2299
AT1G01240.1	0	0	1	1	1	0	0	0	1	0	0	0	0	0	0	1.98021	95.5461
AT1G01240.2	0	0	1	1	1	0	0	0	1	0	0	0	0	0	0	1.98021	95.5461
AT1G01240.3	0	0	1	1	1	0	0	0	1	0	0	0	0	0	0	1.98021	95.5461
AT3G12040.1	0	0	0	1	0	0	1	0	1	1	1	0	0	0	GSN~mito	1.97584	94.5884
AT1G02910.1	1	0	0	0	1	1	0	0	1	0	0	0	0	0	0	1.96548	92.3581
AT1G56560.1	1	0	0	0	1	1	0	0	1	0	0	0	0	0	0	1.96548	92.3581
AT2G18500.1	1	0	0	0	1	1	0	0	1	0	0	0	0	0	0	1.96548	92.3581
AT5G62720.2	1	0	0	0	1	1	0	0	1	0	0	0	0	0	0	1.96548	92.3581
AT4G19900.1	0	1	1	0	0	0	1	0	0	0	0	0	1	0	0	1.96457	92.1653
AT5G05690.1	1	0	1	1	0	0	1	0	1	0	0	0	0	0	0	1.95614	90.3931
AT1G15010.1	0	1	0	1	0	1	1	0	1	0	0	0	0	0	0	1.9535	89.8458
AT4G24300.1	0	1	0	1	0	1	1	0	1	0	0	0	0	0	0	1.9535	89.8458
AT3G14310.1	0	1	0	1	0	0	0	0	1	0	0	0	0	1	0	1.94738	88.5884
AT5G41210.1	0	1	0	1	0	0	0	0	1	0	0	0	0	1	0	1.94738	88.5884
AT1G26950.1	1	0	1	0	0	1	0	1	0	0	0	0	0	0	0	1.93851	86.7988
AT2G40680.1	1	0	1	0	0	1	0	1	0	0	0	0	0	0	0	1.93851	86.7988
AT5G02700.1	1	0	1	0	0	1	0	1	0	0	0	0	0	0	0	1.93851	86.7988
AT2G13360.1	0	1	0	1	0	0	0	0	0	0	1	1	0	0	0	1.92855	84.8303
AT2G13360.2	0	1	0	1	0	0	0	0	0	0	1	1	0	0	0	1.92855	84.8303
AT5G07800.1	0	1	0	1	0	0	0	0	0	0	1	1	0	0	0	1.92855	84.8303
AT2G15420.1	0	1	1	1	1	0	0	0	0	0	0	0	0	0	0	1.92545	84.2275
AT2G19160.1	0	1	1	1	1	0	0	0	0	0	0	0	0	0	0	1.92545	84.2275
AT1G28210.1	0	1	1	0	1	0	0	0	0	1	0	0	0	0	GSPmito	1.92085	83.3402
AT1G28210.2	0	1	1	0	1	0	0	0	0	1	0	0	0	0	GSPmito	1.92085	83.3402
AT2G29320.1	0	1	1	0	1	0	0	0	0	1	0	0	0	0	0	1.92085	83.3402
AT3G09680.1	0	1	1	0	1	0	0	0	0	1	0	0	0	0	0	1.92085	83.3402
AT4G04180.1	0	1	1	0	1	0	0	0	0	1	0	0	0	0	0	1.92085	83.3402
AT3G30310.1	0	1	1	0	0	0	1	1	0	0	0	0	0	0	0	1.91936	83.0532
AT5G46025.1	0	1	1	0	0	0	1	1	0	0	0	0	0	0	0	1.91936	83.0532
AT2G42070.1	1	1	0	0	1	1	0	0	0	0	0	0	0	0	0	1.91072	81.4172
AT3G50790.1	1	1	0	0	1	1	0	0	0	0	0	0	0	0	0	1.91072	81.4172
AT4G03200.1	1	1	0	0	1	1	0	0	0	0	0	0	0	0	0	1.91072	81.4172
AT4G09780.1	1	1	0	0	1	1	0	0	0	0	0	0	0	0	0	1.91072	81.4172
AT5G15870.1	1	1	0	0	1	1	0	0	0	0	0	0	0	0	0	1.91072	81.4172
AT1G69720.1	1	1	1	1	0	0	1	0	0	0	0	0	0	0	0	1.90138	79.6849
AT2G05220.1	1	1	1	1	0	0	1	0	0	0	0	0	0	0	0	1.90138	79.6849
AT3G47840.1	1	1	1	1	0	0	1	0	0	0	0	0	0	0	0	1.90138	79.6849
AT5G04800.1	1	1	1	1	0	0	1	0	0	0	0	0	0	0	0	1.90138	79.6849
AT5G04800.2	1	1	1	1	0	0	1	0	0	0	0	0	0	0	0	1.90138	79.6849
AT5G50130.1	1	1	1	0	0	0	1	0	0	1	0	0	0	0	0	1.89678	78.8455
AT5G53070.1	1	1	1	0	0	0	1	0	0	1	0	0	0	0	0	1.89678	78.8455
AT4G14420.1	0	0	0	1	0	1	1	0	0	0	0	0	0	1	0	1.89547	78.6077
AT4G36910.1	0	0	0	1	0	1	1	0	0	0	0	0	0	1	0	1.89547	78.6077
AT1G10000.1	1	0	1	0	0	0	0	1	1	0	0	0	0	0	0	1.89368	78.2851
AT1G12960.1	1	0	1	0	0	0	0	1	1	0	0	0	0	0	0	1.89368	78.2851
AT2G18890.1	1	0	1	0	0	0	0	1	1	0	0	0	0	0	0	1.89368	78.2851
AT3G27890.1	1	0	1	0	0	0	0	1	1	0	0	0	0	0	0	1.89368	78.2851
AT2G45330.1	0	1	0	0	0	1	0	1	1	0	0	0	0	0	0	1.89104	77.8112
AT5G16890.1	0	1	0	0	0	1	0	1	1	0	0	0	0	0	0	1.89104	77.8112
AT5G39860.1	0	1	0	0	0	1	0	1	1	0	0	0	0	0	0	1.89104	77.8112
AT1G73710.1	1	1	1	0	0	0	0	0	0	0	0	0	1	0	0	1.88413	76.5827
AT5G06180.1	0	1	1	1	0	0	0	0	1	1	0	0	0	0	0	1.8832	76.4188
AT5G06180.2	0	1	1	1	0	0	0	0	1	1	0	0	0	0	0	1.8832	76.4188
AT1G16330.1	1	1	0	1	0	1	0	0	1	0	0	0	0	0	0	1.87306	74.6554
AT1G52490.1	1	1	0	1	0	1	0	0	1	0	0	0	0	0	0	1.87306	74.6554
AT2G22520.1	1	1	0	1	0	1	0	0	1	0	0	0	0	0	0	1.87306	74.6554
AT2G46110.1	1	1	0	1	0	1	0	0	1	0	0	0	0	0	GSPmito	1.87306	74.6554
AT5G13340.1	1	1	0	1	0	1	0	0	1	0	0	0	0	0	0	1.87306	74.6554
AT5G54690.1	1	1	0	1	0	1	0	0	1	0	0	0	0	0	0	1.87306	74.6554
AT1G77930.1	1	1	0	0	0	1	0	0	1	1	0	0	0	0	0	1.86846	73.869
AT1G09320.1	1	1	0	0	1	0	0	0	1	0	0	0	0	0	0	1.86588	73.4313
AT1G49630.2	1	1	0	0	1	0	0	0	1	0	0	0	0	0	0	1.86588	73.4313
AT1G49630.3	1	1	0	0	1	0	0	0	1	0	0	0	0	0	0	1.86588	73.4313
AT1G51150.1	1	1	0	0	1	0	0	0	1	0	0	0	0	0	0	1.86588	73.4313
AT1G65080.1	1	1	0	0	1	0	0	0	1	0	0	0	0	0	GSN~mito	1.86588	73.4313
AT3G07425.1	1	1	0	0	1	0	0	0	1	0	0	0	0	0	0	1.86588	73.4313
AT3G25110.1	1	1	0	0	1	0	0	0	1	0	0	0	0	0	0	1.86588	73.4313
AT3G49620.1	1	1	0	0	1	0	0	0	1	0	0	0	0	0	0	1.86588	73.4313
AT4G04790.1	1	1	0	0	1	0	0	0	1	0	0	0	0	0	0	1.86588	73.4313
AT4G08280.1	1	1	0	0	1	0	0	0	1	0	0	0	0	0	0	1.86588	73.4313
AT4G13680.1	1	1	0	0	1	0	0	0	1	0	0	0	0	0	0	1.86588	73.4313
AT4G21880.1	1	1	0	0	1	0	0	0	1	0	0	0	0	0	0	1.86588	73.4313
AT5G54440.1	1	1	0	0	1	0	0	0	1	0	0	0	0	0	0	1.86588	73.4313
AT1G11680.1	0	0	0	1	0	0	1	0	1	0	0	0	0	1	0	1.85063	70.8974
AT1G27000.1	0	0	0	1	0	0	1	0	1	0	0	0	0	1	0	1.85063	70.8974
AT1G32090.1	0	0	0	1	0	0	1	0	1	0	0	0	0	1	0	1.85063	70.8974
AT3G61070.1	0	0	0	1	0	0	1	0	1	0	0	0	0	1	0	1.85063	70.8974
AT3G10050.1	1	1	0	1	0	0	0	0	0	1	0	0	1	0	GSN~mito	1.84194	69.4934
AT3G18880.1	1	1	0	1	0	0	0	0	0	1	0	0	1	0	0	1.84194	69.4934
AT3G01790.2	1	1	0	1	0	0	0	0	0	1	1	0	0	0	0	1.84064	69.2855
AT1G06660.1	1	1	1	0	0	0	0	1	0	0	0	0	0	0	0	1.83892	69.0113
AT1G11730.1	1	1	1	0	0	0	0	1	0	0	0	0	0	0	0	1.83892	69.0113
AT1G67980.2	1	1	1	0	0	0	0	1	0	0	0	0	0	0	0	1.83892	69.0113
AT2G03460.1	1	1	1	0	0	0	0	1	0	0	0	0	0	0	0	1.83892	69.0113
AT2G04845.1	1	1	1	0	0	0	0	1	0	0	0	0	0	0	0	1.83892	69.0113
AT3G26480.1	1	1	1	0	0	0	0	1	0	0	0	0	0	0	0	1.83892	69.0113
AT3G32903.1	1	1	1	0	0	0	0	1	0	0	0	0	0	0	0	1.83892	69.0113
AT3G60960.1	1	1	1	0	0	0	0	1	0	0	0	0	0	0	GSPmito	1.83892	69.0113
AT5G11190.1	1	1	1	0	0	0	0	1	0	0	0	0	0	0	0	1.83892	69.0113
AT5G50565.1	1	1	1	0	0	0	0	1	0	0	0	0	0	0	0	1.83892	69.0113
AT5G50665.1	1	1	1	0	0	0	0	1	0	0	0	0	0	0	0	1.83892	69.0113
AT5G64380.1	1	1	1	0	0	0	0	1	0	0	0	0	0	0	0	1.83892	69.0113
AT1G14560.1	0	0	0	1	0	0	1	0	0	0	1	1	0	0	GSPmito	1.83181	67.8899
AT2G07671.1	0	0	0	0	0	0	1	0	0	1	1	1	0	0	0	1.82721	67.1747
AT1G60770.1	1	0	0	1	0	1	0	0	0	0	0	0	0	1	GSPmito	1.81503	65.3174
AT1G72020.1	1	0	0	1	0	1	0	0	0	0	0	0	0	1	GSPmito	1.81503	65.3174
AT1G20350.1	0	0	0	0	0	0	0	0	0	0	1	1	1	0	GSPmito	1.81456	65.2469
AT1G50400.1	0	0	0	0	0	0	0	0	0	0	1	1	1	0	GSPmito	1.81456	65.2469
AT1G50480.1	0	0	0	0	0	0	0	0	0	0	1	1	1	0	0	1.81456	65.2469
AT1G54340.1	0	0	0	0	0	0	0	0	0	0	1	1	1	0	0	1.81456	65.2469
AT1G67690.1	0	0	0	0	0	0	0	0	0	0	1	1	1	0	GSPmito	1.81456	65.2469
AT3G57090.1	0	0	0	0	0	0	0	0	0	0	1	1	1	0	GSPmito	1.81456	65.2469
AT4G22340.2	0	0	0	0	0	0	0	0	0	0	1	1	1	0	0	1.81456	65.2469
AT4G25835.1	0	0	0	0	0	0	0	0	0	0	1	1	1	0	GSPmito	1.81456	65.2469
AT4G30250.1	0	0	0	0	0	0	0	0	0	0	1	1	1	0	0	1.81456	65.2469
AT5G12390.1	0	0	0	0	0	0	0	0	0	0	1	1	1	0	0	1.81456	65.2469
AT5G57480.1	0	0	0	0	0	0	0	0	0	0	1	1	1	0	0	1.81456	65.2469
AT2G39140.1	1	0	0	0	0	1	0	0	0	1	0	0	0	1	0	1.81043	64.6293
AT3G10690.1	1	0	0	0	0	1	0	0	0	1	0	0	0	1	GSPmito	1.81043	64.6293
AT3G53580.1	1	0	0	0	0	1	0	0	0	1	0	0	0	1	0	1.81043	64.6293
AT1G17345.1	0	0	0	1	1	1	0	0	1	0	0	0	0	0	0	1.80039	63.1529
AT5G52240.1	0	1	0	0	0	0	0	0	0	0	0	1	0	1	0	1.79874	62.9136
AT3G12080.1	1	1	0	1	0	0	0	1	0	1	0	0	0	0	0	1.79673	62.6229
AT5G62575.1	0	0	0	0	0	0	0	1	1	0	0	0	0	1	GSPmito	1.78817	61.4008
AT5G62575.2	0	0	0	0	0	0	0	1	1	0	0	0	0	1	0	1.78817	61.4008
AT1G77760.1	0	1	0	0	0	0	0	0	0	0	1	0	0	1	0	1.77732	59.8859
AT3G14420.3	0	0	1	1	0	0	0	0	1	0	0	0	1	0	0	1.77381	59.4029
AT4G16000.1	0	0	1	1	0	1	0	1	0	0	0	0	0	0	0	1.77343	59.3515
AT5G62060.1	0	0	1	1	0	1	0	1	0	0	0	0	0	0	0	1.77343	59.3515
AT2G23070.1	1	0	0	1	0	0	0	0	1	0	0	0	0	1	0	1.77019	58.9107
AT3G06310.1	0	0	0	0	0	0	0	1	0	0	1	1	0	0	0	1.76935	58.7962
AT5G46680.1	1	0	0	0	1	0	1	0	1	0	0	0	0	0	0	1.76914	58.7672
AT3G26330.1	0	1	0	0	0	0	1	0	1	0	0	1	0	0	0	1.76003	57.5481
AT2G21710.1	1	0	0	0	0	1	0	0	1	0	1	0	0	0	GSPmito	1.75777	57.2491
AT1G47840.1	1	0	0	1	0	0	0	0	0	0	1	1	0	0	0	1.75137	56.4116
AT3G20040.1	1	0	0	1	0	0	0	0	0	0	1	1	0	0	GSPmito	1.75137	56.4116
AT1G13810.1	1	0	1	1	1	0	0	0	0	0	0	0	0	0	0	1.74827	56.0107
AT4G19270.1	1	0	1	1	1	0	0	0	0	0	0	0	0	0	0	1.74827	56.0107
AT1G76760.1	1	0	0	0	0	0	0	0	0	1	1	1	0	0	0	1.74677	55.8174
AT3G11630.1	1	0	0	0	0	0	0	0	0	1	1	1	0	0	GSN~mito	1.74677	55.8174
AT3G54660.1	1	0	0	0	0	0	0	0	0	1	1	1	0	0	GSPmito	1.74677	55.8174
AT5G06290.1	1	0	0	0	0	0	0	0	0	1	1	1	0	0	0	1.74677	55.8174
AT5G16860.1	0	1	0	1	1	1	0	0	0	0	0	0	0	0	0	1.74563	55.6716
AT5G22970.1	0	1	0	1	1	1	0	0	0	0	0	0	0	0	0	1.74563	55.6716
AT1G20470.1	0	1	1	0	0	1	0	0	1	0	0	0	0	0	0	1.74557	55.6631
AT1G20550.1	0	1	1	0	0	1	0	0	1	0	0	0	0	0	0	1.74557	55.6631
AT1G23230.1	0	1	1	0	0	1	0	0	1	0	0	0	0	0	0	1.74557	55.6631
AT1G30835.1	0	1	1	0	0	1	0	0	1	0	0	0	0	0	0	1.74557	55.6631
AT1G34440.1	0	1	1	0	0	1	0	0	1	0	0	0	0	0	0	1.74557	55.6631
AT1G61255.1	0	1	1	0	0	1	0	0	1	0	0	0	0	0	0	1.74557	55.6631
AT1G71240.1	0	1	1	0	0	1	0	0	1	0	0	0	0	0	0	1.74557	55.6631
AT2G03220.1	0	1	1	0	0	1	0	0	1	0	0	0	0	0	GSN~mito	1.74557	55.6631
AT2G03300.1	0	1	1	0	0	1	0	0	1	0	0	0	0	0	0	1.74557	55.6631
AT2G11010.1	0	1	1	0	0	1	0	0	1	0	0	0	0	0	0	1.74557	55.6631
AT2G13070.1	0	1	1	0	0	1	0	0	1	0	0	0	0	0	0	1.74557	55.6631
AT2G25680.1	0	1	1	0	0	1	0	0	1	0	0	0	0	0	GSPmito	1.74557	55.6631
AT2G28910.1	0	1	1	0	0	1	0	0	1	0	0	0	0	0	0	1.74557	55.6631
AT2G44010.1	0	1	1	0	0	1	0	0	1	0	0	0	0	0	0	1.74557	55.6631
AT2G44600.1	0	1	1	0	0	1	0	0	1	0	0	0	0	0	0	1.74557	55.6631
AT2G45750.1	0	1	1	0	0	1	0	0	1	0	0	0	0	0	0	1.74557	55.6631
AT3G01320.1	0	1	1	0	0	1	0	0	1	0	0	0	0	0	0	1.74557	55.6631
AT3G07890.1	0	1	1	0	0	1	0	0	1	0	0	0	0	0	0	1.74557	55.6631
AT3G18720.1	0	1	1	0	0	1	0	0	1	0	0	0	0	0	0	1.74557	55.6631
AT3G19920.1	0	1	1	0	0	1	0	0	1	0	0	0	0	0	0	1.74557	55.6631
AT3G22380.1	0	1	1	0	0	1	0	0	1	0	0	0	0	0	0	1.74557	55.6631
AT3G26360.1	0	1	1	0	0	1	0	0	1	0	0	0	0	0	0	1.74557	55.6631
AT3G49720.1	0	1	1	0	0	1	0	0	1	0	0	0	0	0	0	1.74557	55.6631
AT3G50150.1	0	1	1	0	0	1	0	0	1	0	0	0	0	0	0	1.74557	55.6631
AT3G51400.1	0	1	1	0	0	1	0	0	1	0	0	0	0	0	0	1.74557	55.6631
AT3G55160.1	0	1	1	0	0	1	0	0	1	0	0	0	0	0	0	1.74557	55.6631
AT3G58800.1	0	1	1	0	0	1	0	0	1	0	0	0	0	0	0	1.74557	55.6631
AT3G62460.1	0	1	1	0	0	1	0	0	1	0	0	0	0	0	GSPmito	1.74557	55.6631
AT5G07240.1	0	1	1	0	0	1	0	0	1	0	0	0	0	0	0	1.74557	55.6631
AT5G40680.1	0	1	1	0	0	1	0	0	1	0	0	0	0	0	0	1.74557	55.6631
AT5G43880.1	0	1	1	0	0	1	0	0	1	0	0	0	0	0	0	1.74557	55.6631
AT5G46070.1	0	1	1	0	0	1	0	0	1	0	0	0	0	0	0	1.74557	55.6631
AT5G54890.1	0	1	1	0	0	1	0	0	1	0	0	0	0	0	0	1.74557	55.6631
AT5G63050.1	0	1	1	0	0	1	0	0	1	0	0	0	0	0	0	1.74557	55.6631
AT5G64240.2	0	1	1	0	0	1	0	0	1	0	0	0	0	0	0	1.74557	55.6631
AT1G45110.1	1	0	1	0	1	0	0	0	0	1	0	0	0	0	0	1.74367	55.4207
AT2G30440.1	1	0	1	0	1	0	0	0	0	1	0	0	0	0	0	1.74367	55.4207
AT4G12130.1	1	0	1	0	1	0	0	0	0	1	0	0	0	0	0	1.74367	55.4207
AT1G31940.1	1	0	1	0	0	0	1	1	0	0	0	0	0	0	0	1.74217	55.2299
AT2G38420.1	1	0	1	0	0	0	1	1	0	0	0	0	0	0	0	1.74217	55.2299
AT5G46140.1	1	0	1	0	0	0	1	1	0	0	0	0	0	0	0	1.74217	55.2299
AT1G05670.1	0	1	0	0	0	0	1	0	1	0	0	0	1	0	0	1.73991	54.9431
AT3G58970.1	0	1	0	0	0	0	1	0	1	0	0	0	1	0	0	1.73991	54.9431
AT5G06280.1	0	1	0	0	0	1	1	1	0	0	0	0	0	0	0	1.73954	54.8955
AT1G75560.1	0	1	0	0	0	0	0	1	0	0	0	0	0	1	0	1.73342	54.1272
AT5G29070.1	0	0	1	1	0	0	0	1	1	0	0	0	0	0	0	1.7286	53.53
AT1G74970.1	1	0	0	0	0	0	0	0	0	1	1	0	1	0	GSN~mito	1.72665	53.2906
AT3G51020.1	1	1	0	1	0	1	1	0	0	0	0	0	0	0	0	1.72156	52.6692
AT4G34810.1	1	1	0	1	0	1	1	0	0	0	0	0	0	0	0	1.72156	52.6692
AT5G40610.1	1	1	0	0	0	1	1	0	0	1	0	0	0	0	0	1.71696	52.1143
AT1G10590.3	1	1	0	1	0	0	0	0	0	0	0	0	0	1	0	1.71543	51.932
AT1G22410.1	1	1	0	1	0	0	0	0	0	0	0	0	0	1	0	1.71543	51.932
AT3G56430.1	1	1	0	1	0	0	0	0	0	0	0	0	0	1	GSPmito	1.71543	51.932
AT2G15000.1	1	1	0	0	1	0	1	0	0	0	0	0	0	0	0	1.71438	51.8055
AT3G10420.2	1	1	0	0	1	0	1	0	0	0	0	0	0	0	0	1.71438	51.8055
AT3G13674.1	1	1	0	0	1	0	1	0	0	0	0	0	0	0	0	1.71438	51.8055
AT5G11630.1	1	1	0	0	1	0	1	0	0	0	0	0	0	0	0	1.71438	51.8055
AT4G22760.1	1	0	0	0	0	1	0	1	1	0	0	0	0	0	0	1.71386	51.7439
AT5G65850.1	1	0	0	0	0	1	0	1	1	0	0	0	0	0	0	1.71386	51.7439
AT2G25710.2	0	1	1	0	0	0	0	0	0	1	1	0	0	0	0	1.71315	51.6593
AT1G53000.1	1	1	0	0	0	0	0	0	0	1	0	0	0	1	GSPmito	1.71084	51.3849
AT4G25050.1	1	1	0	0	0	0	0	0	0	1	0	0	0	1	0	1.71084	51.3849
[truncated: 30,069 more rows]
