# Supplementary material for: Integrative Identification of Arabidopsis Mitochondrial Proteome and Its Function Exploitation through Protein Interaction Network
Source: PLoS One. 2011 Jan 31;6(1):e16022. doi: 10.1371/journal.pone.0016022 (PMC3031521; doi:10.1371/journal.pone.0016022)
Supplement: Data S2 — AtGenExpress microarray profiles for co-expression inferring. Twenty-four datasets containing 1,027 AtGenExpress microarray profiles were used for the analysis of gene co-expression that as a predictor s14. (XLS) [file pone.0016022.s002.xls]

## Sheet: AtGenExpress chips for analysis
Submission Number	Experiment Name	Experimental Goals	Experimental Variables	Author (Organization)	Number of Slides	Number of Replicate Sets	Number of BioSamples
ME00319	AtGenExpress: Expression Atlas of Arabidopsis Development	multicellular organismal development	genotype	Detlef Weigel , Jan Lohmann , Markus Schmid	237	79	79
ME00325	AtGenExpress: Cold stress time course	response to cold	cold stress ,time ,root,shoot	Cecilia D`Angelo , Joachim Kilian , Joerg Kudla , Oliver Batistic , Stefan Weinl	52	26	26
ME00326	AtGenExpress: Genotoxic stress time course	response to DNA damage stimulus	bleomycin plus mitomycin ,root ,shoot	Holger Puchta,I-Peng Chen(AtGenExpress)	52	26	26
ME00327	AtGenExpress: Osmotic stress time course	response to osmotic stress	time , mannitol , root , shoot	Cecilia D`Angelo , Joachim Kilian , Joerg Kudla , Oliver Batistic , Stefan Weinl	52	26	26
ME00328	AtGenExpress: Salt stress time course	response to salt stress	salt , root , shoot	Cecilia D`Angelo , Joachim Kilian , Joerg Kudla , Oliver Batistic , Stefan Weinl	52	26	26
ME00329	AtGenExpress: UV-B stress time course	response to UV-B	UV-B light , time , root , shoot	Jakub Horak , Klaus Harter	60	30	30
ME00330	AtGenExpress: Wounding stress time course	response to wounding	time , root , wounding , shoot	Dierk Wanke , Klaus Harter	60	30	30
ME00333	AtGenExpress: ABA time course in wildtype seedling	response to abscisic acid stimulus	abscisic acid	Hideki Goda , Shigeo Yoshida , Yukihisa Shimada	12	6	6
ME00334	AtGenExpress: ACC time course in wildtype seedling	response to 1-Aminocyclopropane-1-carboxylic Acid	1-Aminocyclopropane-1-carboxylic Acid	Hideki Goda , Shigeo Yoshida , Yukihisa Shimada	12	6	6
ME00335	AtGenExpress: Brassinolide time course in wildtype	response to brassinosteroid stimulus	brassinolide	Hideki Goda , Shigeo Yoshida , Yukihisa Shimada	24	12	12
ME00336	AtGenExpress: IAA time course in wildtype seedling	response to auxin stimulus	indole acetic acid	Hideki Goda , Shigeo Yoshida , Yukihisa Shimada	12	6	6
ME00337	AtGenExpress: Methyl Jasmonate time course in wildtype	response to jasmonic acid stimulus	methyl-jasmonate	Hideki Goda , Shigeo Yoshida , Yukihisa Shimada	12	6	6
ME00338	AtGenExpress: Drought stress time course	response to water deprivation	time , root , drought stress , shoot	Cecilia D`Angelo , Joachim Kilian , Joerg Kudla , Oliver Batistic , Stefan Weinl	60	30	30
ME00339	AtGenExpress: Heat stress time course	response to heat	cultured cell , time , heat , root , shoot	Lutz Nover , Pascal von Koskull-Döring	94	47	47
ME00340	AtGenExpress: Oxidative stress time course	response to oxidative stress	time , root , methyl viologen , shoot	Andrea Ditzer , Dorothea Bartels , Hans-Hubert Kirch	52	26	26
ME00343	AtGenExpress: GA3 time course in wildtype and ga1-5 mutant seedlings	response to gibberellic acid stimulus	gibberellin	Hideki Goda , Shigeo Yoshida , Yukihisa Shimada	24	12	12
ME00344	AtGenExpress: Zeatin time course in wildtype seedlings	response to cytokinin stimulus	zeatin	Hideki Goda , Shigeo Yoshida , Yukihisa Shimada	12	6	6
ME00345	AtGenExpress: Light treatments	response to light stimulus	far-red light , UV-B light , white light , UV-A light , blue light , red light	Thomas Kretsch	48	16	16
ME00347	AtGenExpress: Response to sulfate limitation	cellular response to sulfate starvation	sulfate , time	Akiko Maruyama , Hideki Takahashi	22	11	11
ME00349	AtGenExpress: Comparison of plant hormone-related mutants	hormone-mediated signaling	genotype	Hideki Goda , Shigeo Yoshida , Yukihisa Shimada	8	4	4
ME00350	AtGenExpress: Basic hormone treatment of seeds	response to gibberellic acid stimulus	gibberellin	Mikihiro Ogawa , Shinjiro Yamaguchi , Weiqiang Li , Yuji Kamiya	12	6	6
ME00356	AtGenExpress: Cytokinin treatment of seedlings	response to cytokinin stimulus	cytokinin , ARR22-ox	Takatoshi Kiba , Takeshi Mizuno	12	4	4
ME00359	AtGenExpress: Effect of brassinosteroid inhibitors on seedlings	brassinosteroid biosynthetic process	brassinazole 91 , time , brassinazole 220	Hideki Goda , Shigeo Yoshida , Tadao Asami , Yukihisa Shimada	16	8	8
ME00374	AtGenExpress: Ecotypes	regulation of transcription	genotype	Detlef Weigel , Jan Lohmann , Janne Lempe , Markus Schmid , Sureshkumar Balasubramanian	30	10	10
Total					1027	459	459
