# Supplementary material for: Integrative Identification of Arabidopsis Mitochondrial Proteome and Its Function Exploitation through Protein Interaction Network
Source: PLoS One. 2011 Jan 31;6(1):e16022. doi: 10.1371/journal.pone.0016022 (PMC3031521; doi:10.1371/journal.pone.0016022)
Supplement: Data S3 — Gold-standard positives (GSPmito) and gold-standard negatives (GSN∼mito) information. This file contains GSPmito dataset and GSN∼mito dataset. Gold-standard positives (GSPmito) were generated from five experimental sets, including AmiGO, GFP assay, MS_MS assay, TAIR, and UniProt. Meanwhile, Gold-standard non-mitochondrial proteins GSN∼mito was generated from SwissProt, including proteins localized at cell plate, cytoskeleton, cytosol, endoplasmic reticulum, extra cellular, Golgi apparatus, nucleus, peroxisome, plasma membrane, plastid and vacuole. All original downloaded and collected data sets have been verified through TAIR annotation manually. (XLS) [file pone.0016022.s003.xls]

## Sheet: Nonredundant GSP
Highly creditable Arabidopsis Mitochondrial proteins(GSP:894 proteins)
protein	Symbol	Function
AT1G01170.1
AT1G02390.1
AT1G02410.1
AT1G02890.1
AT1G02930.1
AT1G02940.1
AT1G03090.1
AT1G03090.2
AT1G03860.1
AT1G04070.1
AT1G04630.1
AT1G04640.1
AT1G06520.1
AT1G06530.1
AT1G06570.1
AT1G07025.1
AT1G07030.1
AT1G07180.1
AT1G07510.1
AT1G07900.1
AT1G07930.1
AT1G07940.1
AT1G08130.1
AT1G08480.1
AT1G09210.1
AT1G10060.1
AT1G10060.2
AT1G10680.1
AT1G10760.1
AT1G11630.1
AT1G11860.1
AT1G11860.2
AT1G11870.1
AT1G13560.1
AT1G14140.1
AT1G14560.1
AT1G14610.1
AT1G14810.1
AT1G14830.1
AT1G14980.1
AT1G15120.1
AT1G15220.1
AT1G15390.1
AT1G15690.1
AT1G15870.1
AT1G16700.1
AT1G16870.1
AT1G17350.1
AT1G17530.1
AT1G17560.1
AT1G17960.1
AT1G18130.1
AT1G18320.1
AT1G18600.1
AT1G19140.1
AT1G20350.1
AT1G20430.1
AT1G20630.1
AT1G20720.1
AT1G21150.1
AT1G22520.1
AT1G22660.1
AT1G22840.1
AT1G23100.1
AT1G23800.1
AT1G24180.1
AT1G25380.1
AT1G26460.1
AT1G26710.1
AT1G27390.1
AT1G28210.1
AT1G28210.2
AT1G28960.1
AT1G29310.1
AT1G29880.1
AT1G29960.1
AT1G30680.1
AT1G32050.1
AT1G32350.1
AT1G32470.1
AT1G32580.1
AT1G34065.1
AT1G35940.1
AT1G45332.1
AT1G47260.1
AT1G47420.1
AT1G47580.1
AT1G47640.1
AT1G48030.1
AT1G48030.2
AT1G48420.1
AT1G49140.1
AT1G49410.1
AT1G49530.1
AT1G49630.1
AT1G49670.1
AT1G49880.1
AT1G50200.1
AT1G50400.1
AT1G50460.1
AT1G50500.1
AT1G50840.1
AT1G50940.1
AT1G51390.1
AT1G51650.1
AT1G51980.1
AT1G52560.1
AT1G52960.1
AT1G53000.1
AT1G53240.1
AT1G53530.1
AT1G53760.1
AT1G54220.1
AT1G54990.1
AT1G55160.1
AT1G55545.1
AT1G55550.1
AT1G55860.1
AT1G55890.1
AT1G55900.1
AT1G56340.1
AT1G56380.1
AT1G58180.1
AT1G58230.1
AT1G59720.1
AT1G59900.1
AT1G60770.1
AT1G61570.1
AT1G61870.1
AT1G61960.1
AT1G61970.1
AT1G61980.1
AT1G61990.1
AT1G62010.1
AT1G62085.1
AT1G62110.1
AT1G62120.1
AT1G62150.1
AT1G62490.1
AT1G62750.1
AT1G63380.1
AT1G63940.1
AT1G63940.4
AT1G64210.1
AT1G64220.1
AT1G64960.1
AT1G65290.1
AT1G66470.1
AT1G67350.1
AT1G67630.1
AT1G67690.1
AT1G67785.1
AT1G68730.1
AT1G68990.1
AT1G69220.1
AT1G70190.1
AT1G70320.1
AT1G71260.1
AT1G72020.1
AT1G72170.1
AT1G72270.1
AT1G72330.1
AT1G72420.1
AT1G72750.1
AT1G72820.1
AT1G73260.1
AT1G74120.1
AT1G74230.1
AT1G74240.1
AT1G74260.1
AT1G74360.1
AT1G75510.1
AT1G77750.1
AT1G78120.1
AT1G78180.1
AT1G78930.1
AT1G79010.1
AT1G79220.1
AT1G79230.1
AT1G79430.1
AT1G79440.1
AT1G79900.1
AT1G79940.1
AT1G79950.1
AT1G80230.1
AT1G80720.1
AT1G80900.1
AT2G01090.1
AT2G01390.1
AT2G01910.1
AT2G02050.1
AT2G02510.1
AT2G03050.1
AT2G04190.1
AT2G04540.1
AT2G04842.1
AT2G05080.1
AT2G05710.1
AT2G07675.1
AT2G07679.1
AT2G07698.1
AT2G07707.1
AT2G07725.1
AT2G11270.1
AT2G13560.1
AT2G14120.1
AT2G14170.1
AT2G15620.1
AT2G16460.1
AT2G17130.1
AT2G17270.1
AT2G18450.1
AT2G18700.1
AT2G19080.1
AT2G19280.1
AT2G19680.1
AT2G19860.1
AT2G20360.1
AT2G20420.1
AT2G20510.1
AT2G20530.1
AT2G20800.1
AT2G20860.1
AT2G21640.1
AT2G21710.1
AT2G22290.1
AT2G22500.1
AT2G23370.1
AT2G24180.1
AT2G24915.1
AT2G25680.1
AT2G25840.1
AT2G26080.1
AT2G26240.1
AT2G26330.1
AT2G26360.1
AT2G27730.1
AT2G28180.1
AT2G29080.1
AT2G29530.1
AT2G29990.1
AT2G30160.1
AT2G30720.1
AT2G30920.1
AT2G30970.1
AT2G31170.1
AT2G31490.1
AT2G33210.1
AT2G33220.1
AT2G33820.1
AT2G34370.1
AT2G34520.1
AT2G34620.1
AT2G34730.1
AT2G35120.1
AT2G35240.1
AT2G35370.1
AT2G36000.1
AT2G36000.2
AT2G36070.1
AT2G37410.1
AT2G37410.2
AT2G37890.1
AT2G38400.1
AT2G38660.1
AT2G38670.1
AT2G39290.1
AT2G39790.1
AT2G39795.1
AT2G40765.1
AT2G40800.1
AT2G40890.1
AT2G41380.1
AT2G42210.1
AT2G42210.4
AT2G42310.1
AT2G43400.1
AT2G43430.1
AT2G43430.2
AT2G43750.1
AT2G43780.1
AT2G44020.1
AT2G44350.1
AT2G44350.2
AT2G44520.1
AT2G44620.1
AT2G45030.1
AT2G45060.1
AT2G45250.1
AT2G46110.1
AT2G46320.1
AT2G46320.2
AT2G46320.3
AT2G46390.1
AT2G46455.1
AT2G46470.1
AT2G46505.1
AT2G46540.1
AT2G47380.1
AT2G47490.1
AT2G47510.1
AT2G47690.1
AT2G47770.1
AT3G01020.1
AT3G01280.1
AT3G01800.1
AT3G02010.1
AT3G02090.2
AT3G02660.1
AT3G03070.1
AT3G03100.1
AT3G03600.1
AT3G03910.1
AT3G04800.1
AT3G05290.1
AT3G05780.1
AT3G06050.1
AT3G06790.1
AT3G06850.1
AT3G07480.1
AT3G07770.1
AT3G08580.1
AT3G08580.2
AT3G08610.1
AT3G08860.1
AT3G08980.1
AT3G09810.1
AT3G10110.1
AT3G10140.1
AT3G10160.1
AT3G10260.1
AT3G10270.1
AT3G10370.1
AT3G10570.1
AT3G10690.1
AT3G10860.1
AT3G10920.1
AT3G11460.1
AT3G11670.1
AT3G12110.1
AT3G12260.1
AT3G12580.1
AT3G12650.1
AT3G13110.1
AT3G13160.1
AT3G13250.1
AT3G13470.1
AT3G13490.1
AT3G13770.1
AT3G13860.1
AT3G13880.1
AT3G13930.1
AT3G14270.1
AT3G15000.1
AT3G15020.1
AT3G15090.1
AT3G15590.1
AT3G15640.1
AT3G15660.1
AT3G16230.1
AT3G16480.1
AT3G17240.1
AT3G17240.2
AT3G17240.3
AT3G17465.1
AT3G17910.1
AT3G17970.1
AT3G18040.1
AT3G18410.1
AT3G18870.1
AT3G19170.1
AT3G19480.1
AT3G20000.1
AT3G20040.1
AT3G20240.1
AT3G20540.1
AT3G20970.1
AT3G21390.1
AT3G22200.1
AT3G22300.1
AT3G22330.1
AT3G22360.1
AT3G22370.1
AT3G23630.1
AT3G23830.1
AT3G23830.2
AT3G23990.1
AT3G24000.1
AT3G24320.1
AT3G25120.1
AT3G25140.1
AT3G25740.1
AT3G26560.1
AT3G26780.1
AT3G27070.1
AT3G27080.1
AT3G27240.1
AT3G27280.1
AT3G27380.1
AT3G27560.1
AT3G27620.1
AT3G28510.1
AT3G28520.1
AT3G28560.1
AT3G29800.1
AT3G30420.1
AT3G30775.1
AT3G31980.1
AT3G42100.1
AT3G43350.1
AT3G43410.1
AT3G44330.1
AT3G44370.1
AT3G45300.1
AT3G45420.1
AT3G45770.1
AT3G46100.1
AT3G46430.1
AT3G46520.1
AT3G46560.1
AT3G46950.1
AT3G47450.1
AT3G47520.1
AT3G47833.1
AT3G47930.1
AT3G48110.1
AT3G48680.1
AT3G48850.1
AT3G48870.1
AT3G49240.1
AT3G49920.1
AT3G50930.1
AT3G51690.1
AT3G52200.1
AT3G52300.1
AT3G52530.1
AT3G52730.1
AT3G53940.1
AT3G54110.1
AT3G54660.1
AT3G54826.1
AT3G55010.1
AT3G55250.1
AT3G55400.1
AT3G55410.1
AT3G55440.1
AT3G55605.1
AT3G55640.1
AT3G56430.1
AT3G57090.1
AT3G57785.1
AT3G58140.1
AT3G58610.1
AT3G58840.1
AT3G59650.1
AT3G59760.1
AT3G59760.2
AT3G59760.3
AT3G59820.1
AT3G60100.1
AT3G60190.1
AT3G60400.1
AT3G60510.1
AT3G60960.1
AT3G61440.1
AT3G61530.1
AT3G62400.1
AT3G62460.1
AT3G62530.1
AT3G62650.1
AT3G62650.2
AT3G62790.1
AT3G62880.1
AT4G00530.1
AT4G00570.1
AT4G00600.1
AT4G00860.1
AT4G01100.1
AT4G01180.1
AT4G01950.1
AT4G02480.1
AT4G02580.1
AT4G02750.1
AT4G02930.1
AT4G02990.1
AT4G03115.1
AT4G03690.1
AT4G03916.1
AT4G04080.1
AT4G04320.1
AT4G04320.2
AT4G04870.1
AT4G05020.1
AT4G05340.1
AT4G05380.1
AT4G05450.1
AT4G05590.1
AT4G07670.1
AT4G08390.1
AT4G08870.1
AT4G10040.1
AT4G10750.1
AT4G11010.1
AT4G11060.1
AT4G11120.1
AT4G11160.1
AT4G11170.1
AT4G11440.1
AT4G11600.1
AT4G11610.1
AT4G12240.1
AT4G12590.1
AT4G13850.1
AT4G14230.1
AT4G14605.1
AT4G14695.1
AT4G14790.1
AT4G15010.1
AT4G15010.2
AT4G15010.3
AT4G15640.1
AT4G15940.1
AT4G16160.1
AT4G16450.1
AT4G16940.1
AT4G17300.1
AT4G17740.1
AT4G19650.1
AT4G20090.1
AT4G20150.1
AT4G20830.1
AT4G20930.1
AT4G21090.1
AT4G21090.2
AT4G21105.1
AT4G21150.1
AT4G22220.1
AT4G22310.1
AT4G22690.1
AT4G23290.1
AT4G23660.1
AT4G23660.2
AT4G23885.1
AT4G23900.1
AT4G24190.1
AT4G24200.1
AT4G24280.1
AT4G24570.1
AT4G25100.1
AT4G25200.1
AT4G25835.1
AT4G26180.1
AT4G26210.1
AT4G26210.2
AT4G26910.1
AT4G26910.2
AT4G26910.3
AT4G26970.1
AT4G27580.1
AT4G27585.1
AT4G27680.1
AT4G27880.1
AT4G27940.1
AT4G28060.1
AT4G28220.1
AT4G28360.1
AT4G28390.1
AT4G28510.1
AT4G28580.1
AT4G28620.1
AT4G28630.1
AT4G29130.1
AT4G29430.1
AT4G29480.1
AT4G30930.1
AT4G31210.1
AT4G31460.1
AT4G31500.1
AT4G31810.1
AT4G31930.1
AT4G32360.1
AT4G32470.1
AT4G32605.1
AT4G32610.1
AT4G33010.1
AT4G33650.1
AT4G33760.1
AT4G34030.1
AT4G34200.1
AT4G35090.1
AT4G35260.1
AT4G35650.1
AT4G35730.1
AT4G35830.1
AT4G35850.1
AT4G36400.1
AT4G36680.1
AT4G37040.1
AT4G37910.1
AT4G37930.1
AT4G38070.1
AT4G38160.1
AT4G38160.2
AT4G38640.1
AT4G39460.1
AT4G39660.1
AT4G39690.1
AT4G39740.1
AT5G01340.1
AT5G01630.1
AT5G02050.1
AT5G02660.1
AT5G02810.1
AT5G03290.1
AT5G04130.1
AT5G04860.1
AT5G05370.1
AT5G05990.1
AT5G06440.1
AT5G06580.1
AT5G06810.1
AT5G07320.1
AT5G07440.1
AT5G07900.1
AT5G08040.1
AT5G08060.1
AT5G08300.1
AT5G08530.1
AT5G08660.1
AT5G08670.1
AT5G08680.1
AT5G08690.1
AT5G08710.1
AT5G08720.1
AT5G08740.1
AT5G09300.1
AT5G09420.1
AT5G09470.1
AT5G09590.1
AT5G09600.1
AT5G09690.1
AT5G09690.2
AT5G09690.3
AT5G09840.1
AT5G09950.1
AT5G10860.1
AT5G11690.1
AT5G11770.1
AT5G12290.1
AT5G13230.1
AT5G13420.1
AT5G13430.1
AT5G13440.1
AT5G13450.1
AT5G13490.1
AT5G13610.1
AT5G13630.1
AT5G14040.1
AT5G14210.1
AT5G14300.1
AT5G14590.1
AT5G14660.1
AT5G14770.1
AT5G14780.1
AT5G15340.1
AT5G15640.1
AT5G15700.1
AT5G16715.1
AT5G17400.1
AT5G18070.1
AT5G18170.1
AT5G18250.1
AT5G19760.1
AT5G19950.1
AT5G20080.1
AT5G20090.1
AT5G22800.1
AT5G23040.1
AT5G23060.1
AT5G23140.1
AT5G23250.1
AT5G23300.1
AT5G23930.1
AT5G24650.1
AT5G24850.1
AT5G25450.1
AT5G25940.1
AT5G26200.1
AT5G26780.1
AT5G26780.2
AT5G26780.3
AT5G26830.1
AT5G26860.1
AT5G26910.1
AT5G27280.1
AT5G27540.1
AT5G27660.1
AT5G27760.1
AT5G34780.1
AT5G35630.1
AT5G37510.1
AT5G37510.2
AT5G38710.1
AT5G39410.1
AT5G39800.1
AT5G39840.1
AT5G40000.1
AT5G40010.1
AT5G40080.1
AT5G40650.1
AT5G40660.1
AT5G40770.1
AT5G40810.1
AT5G40930.1
AT5G41350.1
AT5G41480.1
AT5G41670.1
AT5G41685.1
AT5G41970.1
AT5G42150.1
AT5G42390.1
AT5G43430.1
AT5G43970.1
AT5G44090.1
AT5G44140.1
AT5G45113.1
AT5G45560.1
AT5G46160.1
AT5G46160.2
AT5G46800.1
AT5G47030.1
AT5G47250.1
AT5G47320.1
AT5G47580.1
AT5G47590.1
AT5G47630.1
AT5G47690.1
AT5G47770.1
AT5G47890.1
AT5G48030.1
AT5G48330.1
AT5G48970.1
AT5G49555.1
AT5G50160.1
AT5G50240.1
AT5G50370.1
AT5G50810.1
AT5G50850.1
AT5G50920.1
AT5G50950.1
AT5G50950.2
AT5G51050.1
AT5G51220.1
AT5G51440.1
AT5G52060.1
AT5G52520.1
AT5G52840.1
AT5G53170.1
AT5G53350.1
AT5G53540.1
AT5G53880.1
AT5G54100.1
AT5G54770.1
AT5G54780.1
AT5G55070.1
AT5G55200.1
AT5G55580.1
AT5G55660.1
AT5G55740.1
AT5G56030.1
AT5G56450.1
AT5G56500.1
AT5G56940.1
AT5G57300.1
AT5G57440.1
AT5G57490.1
AT5G58270.1
AT5G58330.1
AT5G59370.1
AT5G59880.1
AT5G60640.1
AT5G61030.1
AT5G61310.1
AT5G61790.1
AT5G61810.1
AT5G61880.1
AT5G61880.2
AT5G62050.1
AT5G62480.1
AT5G62530.1
AT5G62575.1
AT5G63400.1
AT5G63510.1
AT5G64050.1
AT5G64210.1
AT5G64560.2
AT5G64950.1
AT5G64990.1
AT5G65165.1
AT5G65720.1
AT5G65750.1
AT5G66510.1
AT5G66760.1
AT5G66860.1
AT5G67500.1
AT5G67590.1

## Sheet: GSN(SwissProt)
GSN: nonmitochondrial proteins collected from SUBA database (http://www.plantenergy.uwa.edu.au/applications/suba/index.php)
protein	Symbol	Function
AT1G10070.1
AT1G50110.1
AT1G74970.1
AT1G75330.1
AT2G22780.1
AT2G25080.1
AT2G30390.1
AT2G32720.1
AT2G40300.1
AT2G45440.1
AT3G10850.1
AT3G11050.1
AT3G11630.1
AT3G12040.1
AT3G19710.1
AT3G24170.1
AT3G49680.1
AT3G56090.1
AT3G60880.1
AT4G01690.1
AT4G20360.1
AT4G24830.1
AT4G38740.1
AT5G01600.1
AT5G09660.1
AT5G42740.1
AT5G47840.1
AT5G53560.1
AT1G01040.1
AT1G01340.1
AT1G01620.1
AT1G02090.1
AT1G02140.1
AT1G02340.1
AT1G02580.1
AT1G02790.1
AT1G02840.1
AT1G02920.1
AT1G03130.1
AT1G03190.1
AT1G03445.1
AT1G03630.1
AT1G03680.1
AT1G03800.1
AT1G03970.1
AT1G04100.1
AT1G04240.1
AT1G04250.1
AT1G04270.1
AT1G04370.1
AT1G04410.1
AT1G04550.1
AT1G05160.1
AT1G05180.1
AT1G05250.1
AT1G05260.1
AT1G05300.1
AT1G05460.1
AT1G06040.1
AT1G06680.1
AT1G06760.1
AT1G07320.1
AT1G07370.1
AT1G07570.1
AT1G07640.1
AT1G07745.1
AT1G07810.1
AT1G07890.1
AT1G08420.1
AT1G08450.1
AT1G08520.1
AT1G08830.1
AT1G09100.1
AT1G09420.1
AT1G09530.1
AT1G09560.1
AT1G09760.1
AT1G09780.1
AT1G09790.1
AT1G09830.1
AT1G09940.1
AT1G10430.1
AT1G10460.1
AT1G10470.1
AT1G10490.1
AT1G10550.1
AT1G10960.1
AT1G10970.1
AT1G11545.1
AT1G11820.1
AT1G11890.1
AT1G12360.1
AT1G12560.1
AT1G12610.1
AT1G12920.1
AT1G13060.1
AT1G13260.1
AT1G13590.1
AT1G13960.1
AT1G13980.1
AT1G14030.1
AT1G14070.1
AT1G14080.1
AT1G14110.1
AT1G14540.1
AT1G14550.1
AT1G14720.1
AT1G15050.1
AT1G15100.1
AT1G15310.1
AT1G15500.1
AT1G15580.1
AT1G15700.1
AT1G15880.1
AT1G15990.1
AT1G16190.1
AT1G16240.1
AT1G16470.1
AT1G17220.1
AT1G17770.1
AT1G17810.1
AT1G18100.1
AT1G18690.1
AT1G18860.1
AT1G18970.1
AT1G18980.1
AT1G19050.1
AT1G19220.1
AT1G19350.1
AT1G19350.4
AT1G19350.5
AT1G19610.1
AT1G19640.1
AT1G19730.1
AT1G19780.1
AT1G19850.1
AT1G19910.1
AT1G20050.1
AT1G20090.1
AT1G20190.1
AT1G20340.1
AT1G20810.1
AT1G21310.1
AT1G21340.1
AT1G21720.1
AT1G21750.1
AT1G21880.1
AT1G22070.1
AT1G22770.1
AT1G22920.1
AT1G23190.1
AT1G23410.1
AT1G23740.1
AT1G24110.1
AT1G24260.1
AT1G24280.1
AT1G24360.1
AT1G24490.1
AT1G24510.1
AT1G25440.1
AT1G26310.1
AT1G26670.1
AT1G26770.1
AT1G26790.1
AT1G26840.1
AT1G26870.1
AT1G27450.1
AT1G27770.1
AT1G27950.1
AT1G27970.1
AT1G27980.1
AT1G28050.1
AT1G28310.1
AT1G28360.1
AT1G28370.1
AT1G28490.1
AT1G29160.1
AT1G29280.1
AT1G29860.1
AT1G29920.1
AT1G29930.1
AT1G30330.1
AT1G30380.1
AT1G30650.1
AT1G30870.1
AT1G30950.1
AT1G31120.1
AT1G31180.1
AT1G31220.1
AT1G31260.1
AT1G31860.1
AT1G32170.1
AT1G32200.1
AT1G32640.1
AT1G32900.1
AT1G34170.1
AT1G34310.1
AT1G34390.1
AT1G34410.1
AT1G34510.1
AT1G34790.1
AT1G35240.1
AT1G35520.1
AT1G35540.1
AT1G42970.1
AT1G43170.1
AT1G43850.1
AT1G43950.1
AT1G44575.1
AT1G44970.1
AT1G45145.1
AT1G47250.1
AT1G47655.1
AT1G48160.1
AT1G48410.1
AT1G48600.1
AT1G48850.1
AT1G48900.1
AT1G49130.1
AT1G49190.1
AT1G49240.1
AT1G49570.1
AT1G49710.1
AT1G50250.1
AT1G50320.1
AT1G50430.1
AT1G50590.1
AT1G50640.1
AT1G50920.1
AT1G51700.1
AT1G51950.1
AT1G52400.1
AT1G52570.1
AT1G52830.1
AT1G52880.1
AT1G52890.1
AT1G53170.1
AT1G53300.1
AT1G53540.1
AT1G53750.1
AT1G53850.1
AT1G55020.1
AT1G55180.1
AT1G55490.1
AT1G55520.1
AT1G55600.1
AT1G55610.1
AT1G55670.1
AT1G55910.1
AT1G56010.1
AT1G58290.1
AT1G59750.1
AT1G59830.1
AT1G59940.1
AT1G60160.1
AT1G60950.1
AT1G60960.1
AT1G61070.1
AT1G61580.1
AT1G61700.1
AT1G62180.1
AT1G62300.1
AT1G62360.1
AT1G62640.1
AT1G62710.1
AT1G62800.1
AT1G62980.1
AT1G63030.1
AT1G63650.1
AT1G63970.1
AT1G64000.1
AT1G64620.1
AT1G64970.1
AT1G65080.1
AT1G65260.1
AT1G65310.1
AT1G65480.1
AT1G65620.1
AT1G65680.1
AT1G66100.1
AT1G66340.1
AT1G66550.1
AT1G66560.1
AT1G66600.1
AT1G67090.1
AT1G67710.1
AT1G67740.1
AT1G67970.1
AT1G68150.1
AT1G68190.1
AT1G68210.1
AT1G68520.1
AT1G68850.1
AT1G69120.1
AT1G69310.1
AT1G69490.1
AT1G69530.1
AT1G69570.1
AT1G69740.1
AT1G69810.1
AT1G69960.1
AT1G70300.1
AT1G70510.1
AT1G70730.1
AT1G70980.1
AT1G71230.1
AT1G71692.1
AT1G71695.1
AT1G71990.1
AT1G72260.1
AT1G72280.1
AT1G72370.1
AT1G72550.1
AT1G72610.1
AT1G73100.1
AT1G73190.1
AT1G73600.1
AT1G73730.1
AT1G73870.1
AT1G74000.1
AT1G74020.1
AT1G74380.1
AT1G74420.1
AT1G74700.1
AT1G74710.1
AT1G74790.1
AT1G74820.1
AT1G74890.1
AT1G74920.1
AT1G75040.1
AT1G75080.1
AT1G75280.1
AT1G75490.1
AT1G75540.1
AT1G75630.1
AT1G75750.1
AT1G75830.1
AT1G75840.1
AT1G76100.1
AT1G76450.1
AT1G76490.1
AT1G76930.1
AT1G77090.1
AT1G77100.1
AT1G77120.1
AT1G77140.1
AT1G77440.1
AT1G77510.1
AT1G77850.1
AT1G77920.1
AT1G78600.1
AT1G78680.1
AT1G79040.1
AT1G79050.1
AT1G79500.1
AT1G79590.1
AT1G79650.1
AT1G79810.1
AT1G79840.1
AT1G79850.1
AT1G80050.1
AT1G80300.1
AT1G80390.1
AT1G80560.1
AT1G80590.1
AT1G80840.1
AT2G01200.1
AT2G01630.1
AT2G01760.1
AT2G01850.1
AT2G01950.1
AT2G02100.1
AT2G02120.1
AT2G02130.1
AT2G02140.1
AT2G02220.1
AT2G02380.1
AT2G02390.1
AT2G02930.1
AT2G02950.1
AT2G03090.1
AT2G03210.1
AT2G03220.1
AT2G03340.1
AT2G03670.1
AT2G03710.1
AT2G04032.1
AT2G04400.1
AT2G04530.1
AT2G04780.1
AT2G04880.1
AT2G05840.1
AT2G06850.1
AT2G13650.1
AT2G14260.1
AT2G14610.1
AT2G14620.1
AT2G14750.1
AT2G15010.1
AT2G15350.1
AT2G15370.1
AT2G15390.1
AT2G15400.1
AT2G15430.1
AT2G15570.1
AT2G16510.1
AT2G16780.1
AT2G16850.1
AT2G17120.1
AT2G17370.1
AT2G17800.1
AT2G18020.1
AT2G18140.1
AT2G18150.1
AT2G18230.1
AT2G18710.1
AT2G18800.1
AT2G18980.1
AT2G19500.1
AT2G19520.1
AT2G20260.1
AT2G20750.1
AT2G21160.1
AT2G21790.1
AT2G21900.1
AT2G21940.1
AT2G22240.1
AT2G22420.1
AT2G22430.1
AT2G22540.1
AT2G22630.1
AT2G22670.1
AT2G22740.1
AT2G22800.1
AT2G22860.1
AT2G22900.1
AT2G23320.1
AT2G23380.1
AT2G23930.1
AT2G23980.1
AT2G24200.1
AT2G24570.1
AT2G24610.1
AT2G24740.1
AT2G24790.1
AT2G24800.1
AT2G25000.1
AT2G25060.1
AT2G25110.1
AT2G25180.1
AT2G25810.1
AT2G25930.1
AT2G25940.1
AT2G26010.1
AT2G26020.1
AT2G26230.1
AT2G26350.1
AT2G26930.1
AT2G26990.1
AT2G27020.1
AT2G27050.1
AT2G27070.1
AT2G27190.1
AT2G27210.1
AT2G27250.1
AT2G27550.1
AT2G28190.1
AT2G28260.1
AT2G28350.1
AT2G28510.1
AT2G28560.1
AT2G28800.1
AT2G28810.1
AT2G28930.1
AT2G28950.1
AT2G29570.1
AT2G29690.1
AT2G29700.1
AT2G29980.1
AT2G30070.1
AT2G30080.1
AT2G30250.1
AT2G30590.1
AT2G30620.1
AT2G30790.1
AT2G30870.1
AT2G31230.1
AT2G31370.1
AT2G31380.1
AT2G31970.1
AT2G32270.1
AT2G32440.1
AT2G32950.1
AT2G33270.1
AT2G33290.1
AT2G33310.1
AT2G33500.1
AT2G33860.1
AT2G34060.1
AT2G34140.1
AT2G34830.1
AT2G34840.1
AT2G35020.1
AT2G35060.1
AT2G35160.1
AT2G35190.1
AT2G35380.1
AT2G35670.1
AT2G36160.1
AT2G36200.1
AT2G36230.1
AT2G36490.1
AT2G36530.1
AT2G36830.1
AT2G36870.1
AT2G36900.1
AT2G37040.1
AT2G37120.1
AT2G37170.1
AT2G37180.1
AT2G37220.1
AT2G37240.1
AT2G37250.1
AT2G37260.1
AT2G37560.1
AT2G37590.1
AT2G37630.1
AT2G37640.1
AT2G37660.1
AT2G37990.1
AT2G38340.1
AT2G38380.1
AT2G38390.1
AT2G38470.1
AT2G38540.1
AT2G38960.1
AT2G39010.1
AT2G39040.1
AT2G39700.1
AT2G39730.1
AT2G40100.1
AT2G40340.1
AT2G40350.1
AT2G40490.1
AT2G40540.1
AT2G40610.1
AT2G40670.1
AT2G40740.1
AT2G40750.1
AT2G41220.1
AT2G41310.1
AT2G41460.1
AT2G41480.1
AT2G41560.1
AT2G41630.1
AT2G42010.1
AT2G42090.1
AT2G42100.1
AT2G42120.1
AT2G42500.1
AT2G42740.1
AT2G42830.1
AT2G43000.1
AT2G43010.1
AT2G43030.1
AT2G43120.1
AT2G43480.1
AT2G43560.1
AT2G43640.1
AT2G44050.1
AT2G44660.1
AT2G44690.1
AT2G44745.1
AT2G44790.1
AT2G44840.1
AT2G44860.1
AT2G44910.1
AT2G44920.1
AT2G45110.1
AT2G45200.1
AT2G45280.1
AT2G45300.1
AT2G45470.1
AT2G45650.1
AT2G45660.1
AT2G45790.1
AT2G45870.1
AT2G45960.1
AT2G46130.1
AT2G46270.1
AT2G46400.1
AT2G46430.1
AT2G46440.1
AT2G46450.1
AT2G46520.1
AT2G46530.1
AT2G46590.1
AT2G46680.1
AT2G46790.1
AT2G46820.1
AT2G46990.1
AT2G47250.1
AT2G47260.1
AT2G47470.1
AT2G47730.1
AT2G47890.1
AT3G01080.1
AT3G01120.1
AT3G01190.1
AT3G01470.1
AT3G01500.1
AT3G01610.1
AT3G01970.1
AT3G02050.1
AT3G02210.1
AT3G02310.1
AT3G02350.1
AT3G02380.1
AT3G02540.1
AT3G02580.1
AT3G02590.1
AT3G02730.1
AT3G02990.1
AT3G03190.1
AT3G03220.1
AT3G03630.1
AT3G03670.1
AT3G04150.1
AT3G04170.1
AT3G04180.1
AT3G04190.1
AT3G04200.1
AT3G04280.1
AT3G04460.1
AT3G04670.1
AT3G04730.1
AT3G04870.1
AT3G05210.1
AT3G05230.1
AT3G05590.1
AT3G05930.1
AT3G05950.1
AT3G06035.1
AT3G06400.1
AT3G06720.1
AT3G07040.1
AT3G07390.1
AT3G07420.1
AT3G07650.1
AT3G07850.1
AT3G07880.1
AT3G08590.1
AT3G08940.1
AT3G09150.1
AT3G09440.1
AT3G09735.1
AT3G09840.1
AT3G09940.1
AT3G10010.1
AT3G10050.1
AT3G10080.1
AT3G10230.1
AT3G10330.1
AT3G10340.1
AT3G11020.1
AT3G11170.1
AT3G11510.1
AT3G11710.1
AT3G11820.1
AT3G12120.1
AT3G12250.1
AT3G12500.1
AT3G12530.1
AT3G12750.1
AT3G13380.1
AT3G13445.1
AT3G13550.1
AT3G13560.1
AT3G14290.1
AT3G14415.1
AT3G14420.1
AT3G15210.1
AT3G15360.1
AT3G15370.1
AT3G15520.1
AT3G15540.1
AT3G16000.1
AT3G16240.1
AT3G16500.1
AT3G16640.1
AT3G16770.1
AT3G16857.1
AT3G16860.1
AT3G17070.1
AT3G17600.1
AT3G17609.1
AT3G17690.1
AT3G17700.1
AT3G17820.1
AT3G18000.1
AT3G18730.1
AT3G18780.1
AT3G19280.1
AT3G19510.1
AT3G20050.1
AT3G20310.1
AT3G20580.1
AT3G20740.1
AT3G20770.1
AT3G21055.1
AT3G21110.1
AT3G21270.1
AT3G21720.1
AT3G21770.1
AT3G21880.1
AT3G22110.1
AT3G22630.1
AT3G22660.1
AT3G22880.1
AT3G23030.1
AT3G23050.1
AT3G23130.1
AT3G23240.1
AT3G23580.1
AT3G23620.1
AT3G23730.1
AT3G24350.1
AT3G24650.1
AT3G25050.1
AT3G25070.1
AT3G25220.1
AT3G25920.1
AT3G25980.1
AT3G26520.1
AT3G26618.1
AT3G26650.1
AT3G26744.1
AT3G27300.1
AT3G27810.1
AT3G27820.1
AT3G27920.1
AT3G27925.1
AT3G28030.1
AT3G28200.1
AT3G28730.1
AT3G29030.1
AT3G29200.1
AT3G29810.1
AT3G32980.1
AT3G42830.1
AT3G44300.1
AT3G44320.1
AT3G44350.1
AT3G44735.1
AT3G44880.1
AT3G44890.1
AT3G44990.1
AT3G45140.1
AT3G45610.1
AT3G46230.1
AT3G46970.1
AT3G47470.1
AT3G47500.1
AT3G48010.1
AT3G48100.1
AT3G48190.1
AT3G48330.1
AT3G48580.1
AT3G48730.1
AT3G48930.1
AT3G49010.1
AT3G49100.1
AT3G49110.1
AT3G49120.1
AT3G49780.1
AT3G49960.1
AT3G50410.1
AT3G50820.1
AT3G50990.1
AT3G51030.1
AT3G51260.1
AT3G51300.1
AT3G52090.1
AT3G52440.1
AT3G52580.1
AT3G52880.1
AT3G53020.1
AT3G53230.1
AT3G53260.1
AT3G53370.1
AT3G53420.1
AT3G53460.1
AT3G53750.1
AT3G54050.1
AT3G54130.1
AT3G54340.1
AT3G54590.1
AT3G54820.1
AT3G54920.1
AT3G55330.1
AT3G55370.1
AT3G55500.1
AT3G55800.1
AT3G56190.1
AT3G56380.1
AT3G56400.1
AT3G56450.1
AT3G57040.1
AT3G57050.1
AT3G57260.1
AT3G57600.1
AT3G57610.1
AT3G57940.1
AT3G58170.1
AT3G58500.1
AT3G58710.1
AT3G58780.1
AT3G59030.1
AT3G59220.1
AT3G59260.1
AT3G59400.1
AT3G59550.1
AT3G60360.1
AT3G60390.1
AT3G60570.1
AT3G60820.1
AT3G60900.1
AT3G61120.1
AT3G61140.1
AT3G61320.1
AT3G61830.1
AT3G61850.1
AT3G61860.1
AT3G62020.1
AT3G62030.1
AT3G62100.1
AT3G62340.1
AT3G62670.1
AT3G62720.1
AT3G63190.1
AT4G00120.1
AT4G00240.1
AT4G00430.1
AT4G00650.1
AT4G00760.1
AT4G00940.1
AT4G01010.1
AT4G01120.1
AT4G01250.1
AT4G01310.1
AT4G01420.1
AT4G01470.1
AT4G01630.1
AT4G01720.1
AT4G01800.1
AT4G01840.1
AT4G02020.1
AT4G02060.1
AT4G02150.1
AT4G02195.1
AT4G02390.1
AT4G02500.1
AT4G02520.1
AT4G02530.1
AT4G02560.1
AT4G02770.1
AT4G02980.1
AT4G03080.1
AT4G03210.1
AT4G03520.1
AT4G04450.1
AT4G04610.1
AT4G04640.1
AT4G04910.1
AT4G05180.1
AT4G05420.1
AT4G08150.1
AT4G08770.1
AT4G08780.1
AT4G09010.1
AT4G09600.1
AT4G09610.1
AT4G09800.1
AT4G09820.1
AT4G09960.1
AT4G10180.1
AT4G10340.1
AT4G10760.1
AT4G10920.1
AT4G11070.1
AT4G11175.1
AT4G11290.1
AT4G11660.1
AT4G11830.1
AT4G11840.1
AT4G11850.1
AT4G11880.1
AT4G12020.1
AT4G12420.1
AT4G12800.1
AT4G13080.1
AT4G13090.1
AT4G13420.1
AT4G13460.1
AT4G13770.1
AT4G13780.1
AT4G14110.1
AT4G14130.1
AT4G14210.1
AT4G14450.1
AT4G14550.1
AT4G14560.1
AT4G14630.1
AT4G14800.1
AT4G14880.1
AT4G15250.1
AT4G15510.1
AT4G15560.1
AT4G16110.1
AT4G16120.1
AT4G16270.1
AT4G16780.1
AT4G16845.1
AT4G17190.1
AT4G17340.1
AT4G17460.1
AT4G17490.1
AT4G17500.1
AT4G17615.1
AT4G17620.1
AT4G17690.1
AT4G17750.1
AT4G18020.1
AT4G18170.1
AT4G18370.1
AT4G18375.1
AT4G18480.1
AT4G18930.1
AT4G18960.1
AT4G18990.1
AT4G19680.1
AT4G19690.1
AT4G19960.1
AT4G20370.1
AT4G20410.1
AT4G21030.1
AT4G21040.1
AT4G21050.1
AT4G21080.1
AT4G21100.1
AT4G21280.1
AT4G21710.1
AT4G21960.1
AT4G21990.1
AT4G22070.1
AT4G22950.1
AT4G23100.1
AT4G23400.1
AT4G23550.1
AT4G23640.1
AT4G23810.1
AT4G23980.1
AT4G24060.1
AT4G24240.1
AT4G24440.1
AT4G24770.1
AT4G24930.1
AT4G25240.1
AT4G25470.1
AT4G25480.1
AT4G25490.1
AT4G25500.1
AT4G25530.1
AT4G25560.1
AT4G25740.1
AT4G25810.1
AT4G25820.1
AT4G25980.1
AT4G26010.1
AT4G26090.1
AT4G26100.1
AT4G26160.1
AT4G26390.1
AT4G26430.1
AT4G26440.1
AT4G26520.1
AT4G26640.1
AT4G26690.1
AT4G27070.1
AT4G27110.1
AT4G27440.1
AT4G27520.1
AT4G27670.1
AT4G28250.1
AT4G28640.1
AT4G28750.1
AT4G28850.1
AT4G29080.1
AT4G29670.1
AT4G29740.1
AT4G29840.1
AT4G29890.1
AT4G29940.1
AT4G30080.1
AT4G30170.1
AT4G30220.1
AT4G30270.1
AT4G30280.1
AT4G30290.1
AT4G30360.1
AT4G30560.1
AT4G30610.1
AT4G30800.1
AT4G30935.1
AT4G30950.1
AT4G31140.1
AT4G31550.1
AT4G31760.1
AT4G31800.1
AT4G31920.1
AT4G31990.1
AT4G32040.1
AT4G32280.1
AT4G32551.1
AT4G32770.1
AT4G32940.1
AT4G32980.1
AT4G33020.1
AT4G33030.1
AT4G33420.1
AT4G33430.1
AT4G33510.1
AT4G33530.1
AT4G33630.1
AT4G34060.1
AT4G34430.1
AT4G34430.4
AT4G34640.1
AT4G34730.1
AT4G35020.1
AT4G35050.1
AT4G35100.1
AT4G35460.1
AT4G35600.1
AT4G35630.1
AT4G35790.1
AT4G35800.1
AT4G35950.1
AT4G36380.1
AT4G36430.1
AT4G36730.1
AT4G36810.1
AT4G36920.1
AT4G36990.1
AT4G37270.1
AT4G37520.1
AT4G37530.1
AT4G37640.1
AT4G37690.1
AT4G37720.1
AT4G37790.1
AT4G37800.1
AT4G37870.1
AT4G37940.1
AT4G38000.1
AT4G38130.1
AT4G38210.1
AT4G38620.1
AT4G39280.1
AT4G39400.1
AT4G39410.1
AT4G39800.1
AT4G39940.1
AT4G39980.1
AT5G01530.1
AT5G01900.1
AT5G02260.1
AT5G02460.1
AT5G02490.1
AT5G02500.1
AT5G03340.1
AT5G03630.1
AT5G03840.1
AT5G03940.1
AT5G04140.1
AT5G04230.1
AT5G04260.1
AT5G04410.1
AT5G04560.1
AT5G04940.1
AT5G05000.1
AT5G05260.1
AT5G05290.1
AT5G05340.1
AT5G05410.1
AT5G05490.1
AT5G05580.1
AT5G05730.1
AT5G05760.1
AT5G06070.1
AT5G06690.1
AT5G06710.1
AT5G06720.1
AT5G06730.1
AT5G06860.1
AT5G06870.1
AT5G06950.1
AT5G06960.1
AT5G07090.1
AT5G07100.1
AT5G07210.1
AT5G07280.1
AT5G07340.1
AT5G07720.1
AT5G08640.1
AT5G09250.1
AT5G09400.1
AT5G09490.1
AT5G09500.1
AT5G09510.1
AT5G10030.1
AT5G10120.1
AT5G10140.1
AT5G10170.1
AT5G10330.1
AT5G11030.1
AT5G11060.1
AT5G11260.1
AT5G11520.1
AT5G12020.1
AT5G12190.1
AT5G13080.1
AT5G13110.1
AT5G13120.1
AT5G13550.1
AT5G13790.1
AT5G13870.1
AT5G13960.1
AT5G14010.1
AT5G14130.1
AT5G14200.1
AT5G14250.1
AT5G14320.1
AT5G14740.1
AT5G14800.1
AT5G14870.1
AT5G14880.1
AT5G15130.1
AT5G15150.1
AT5G15180.1
AT5G15230.1
AT5G15410.1
AT5G15630.1
AT5G15760.1
AT5G15800.1
AT5G15840.1
AT5G15850.1
AT5G16390.1
AT5G16400.1
AT5G16820.1
AT5G16830.1
AT5G17230.1
AT5G17310.1
AT5G17520.1
AT5G17790.1
AT5G17820.1
AT5G17920.1
AT5G17990.1
AT5G18380.1
AT5G18450.1
AT5G19180.1
AT5G19230.1
AT5G19240.1
AT5G19250.1
AT5G19550.1
AT5G19880.1
AT5G19890.1
AT5G19910.1
AT5G20010.1
AT5G20020.1
AT5G20230.1
AT5G20240.1
AT5G20570.1
AT5G20630.1
AT5G20730.1
AT5G20850.1
AT5G21120.1
AT5G22100.1
AT5G22300.1
AT5G22380.1
AT5G22410.1
AT5G22570.1
AT5G23090.1
AT5G23120.1
AT5G23260.1
AT5G23740.1
AT5G23880.1
AT5G24070.1
AT5G24090.1
AT5G24110.1
AT5G24270.1
AT5G24300.1
AT5G24470.1
AT5G24520.1
AT5G24930.1
AT5G25090.1
AT5G25220.1
AT5G25370.1
AT5G25810.1
AT5G25890.1
AT5G25900.1
AT5G26000.1
AT5G26170.1
AT5G26660.1
AT5G26700.1
AT5G26980.1
AT5G27380.1
AT5G27450.1
AT5G28540.1
AT5G28650.1
AT5G35550.1
AT5G35590.1
AT5G35770.1
AT5G35790.1
AT5G36910.1
AT5G37020.1
AT5G38410.1
AT5G38420.1
AT5G38430.1
AT5G38460.1
AT5G38470.1
AT5G38910.1
AT5G38930.1
AT5G38940.1
AT5G38960.1
AT5G39100.1
AT5G39110.1
AT5G39120.1
AT5G39130.1
AT5G39150.1
AT5G39160.1
AT5G39180.1
AT5G39190.1
AT5G39260.1
AT5G39270.1
AT5G39280.1
AT5G39290.1
AT5G39300.1
AT5G39310.1
AT5G39510.1
AT5G39580.1
AT5G39660.1
AT5G39820.1
AT5G39830.1
AT5G39950.1
AT5G40150.1
AT5G40760.1
AT5G40820.1
AT5G40840.1
AT5G41150.1
AT5G41280.1
AT5G41290.1
AT5G41300.1
AT5G41360.1
AT5G41370.1
AT5G41520.1
AT5G41570.1
AT5G42020.1
AT5G42180.1
AT5G42270.1
AT5G42300.1
AT5G42790.1
AT5G42970.1
AT5G43290.1
AT5G43330.1
AT5G43640.1
AT5G43700.1
AT5G43860.1
AT5G43940.1
AT5G44210.1
AT5G44420.1
AT5G45040.1
AT5G45050.1
AT5G45105.1
AT5G45260.1
AT5G45270.1
AT5G45680.1
AT5G45775.1
AT5G45970.1
AT5G46290.1
AT5G46350.1
AT5G46860.1
AT5G47000.1
AT5G47010.1
AT5G47100.1
AT5G47220.1
AT5G47230.1
AT5G47370.1
AT5G47450.1
AT5G47880.1
AT5G48070.1
AT5G48250.1
AT5G48300.1
AT5G48580.1
AT5G48840.1
AT5G49160.1
AT5G49240.1
AT5G49270.1
AT5G49500.1
AT5G49520.1
AT5G49810.1
AT5G50440.1
AT5G51070.1
AT5G51230.1
AT5G51660.1
AT5G51820.1
AT5G51890.1
AT5G51990.1
AT5G52040.1
AT5G52640.1
AT5G52650.1
AT5G52830.1
AT5G53130.1
AT5G53360.1
AT5G53490.1
AT5G54190.1
AT5G54250.1
AT5G54260.1
AT5G54600.1
AT5G54810.1
AT5G55280.1
AT5G55480.1
AT5G55500.1
AT5G55630.1
AT5G55730.1
AT5G56010.1
AT5G56270.1
AT5G56280.1
AT5G56320.1
AT5G56650.1
AT5G56660.1
AT5G56680.1
AT5G56970.1
AT5G57030.1
AT5G57110.1
AT5G57380.1
AT5G57420.1
AT5G57450.1
AT5G57530.1
AT5G57540.1
AT5G57550.1
AT5G57560.1
AT5G57660.1
AT5G57850.1
AT5G57940.1
AT5G58080.1
AT5G58090.1
AT5G58220.1
AT5G58230.1
AT5G58290.1
AT5G58390.1
AT5G58400.1
AT5G59180.1
AT5G59520.1
AT5G59560.1
AT5G59720.1
AT5G59910.1
AT5G60100.1
AT5G60200.1
AT5G60450.1
AT5G60660.1
AT5G60850.1
AT5G60910.1
AT5G60920.1
AT5G61380.1
AT5G61440.1
AT5G61750.1
AT5G61850.1
AT5G62000.1
AT5G62020.1
AT5G62040.1
AT5G62160.1
AT5G62430.1
AT5G62630.1
AT5G62790.1
AT5G62920.1
AT5G62940.1
AT5G63070.1
AT5G63310.1
AT5G63570.1
AT5G63660.1
AT5G63890.1
AT5G63960.1
AT5G64040.1
AT5G64100.1
AT5G64110.1
AT5G64120.1
AT5G64140.1
AT5G64300.1
AT5G64520.1
AT5G64810.1
AT5G65050.1
AT5G65100.1
AT5G65210.1
AT5G65220.1
AT5G65310.1
AT5G65590.1
AT5G65670.1
AT5G65730.1
AT5G65770.1
AT5G65870.1
AT5G66055.1
AT5G66130.1
AT5G66140.1
AT5G66390.1
AT5G66570.1
AT5G66940.1
AT5G67400.1
ATCG00020.1
ATCG00065.1
ATCG00080.1
ATCG00120.1
ATCG00130.1
ATCG00140.1
ATCG00150.1
ATCG00170.1
ATCG00180.1
ATCG00190.1
ATCG00210.1
ATCG00270.1
ATCG00280.1
ATCG00300.1
ATCG00340.1
ATCG00350.1
ATCG00360.1
ATCG00380.1
ATCG00470.1
ATCG00480.1
ATCG00490.1
ATCG00500.1
ATCG00520.1
ATCG00530.1
ATCG00540.1
ATCG00560.1
ATCG00590.1
ATCG00600.1
ATCG00650.1
ATCG00670.1
ATCG00680.1
ATCG00690.1
ATCG00710.1
ATCG00720.1
ATCG00740.1
ATCG00750.1
ATCG00770.1
ATCG00800.1
ATCG00810.1
ATCG00905.1
ATCG01060.1
ATCG01100.1
ATCG01240.1
ATCG01250.1
ATCG01280.1
ATCG01310.1

## Sheet: GSP sources
Resource1:AmiGO	Resource2:GFP assay	Resource3:MS_MS assay	Resource4:TAIR	Resource5:UniProt
AT1G03090.1	AT1G03860.1	AT1G01170.1	AT1G02390.1	AT1G03090.1
AT1G04640.1	AT1G07180.1	AT1G02930.1	AT1G02410.1	AT1G10060.1
AT1G06520.1	AT1G08130.1	AT1G02940.1	AT1G02890.1	AT1G11860.1
AT1G07180.1	AT1G10060.1	AT1G03090.1	AT1G03090.1	AT1G15390.1
AT1G07510.1	AT1G11870.1	AT1G03860.1	AT1G03090.2	AT1G17350.1
AT1G07770.1	AT1G14610.1	AT1G04630.1	AT1G04070.1	AT1G22840.1
AT1G11870.1	AT1G14830.1	AT1G06530.1	AT1G04640.1	AT1G27390.1
AT1G14610.1	AT1G15390.1	AT1G06570.1	AT1G06520.1	AT1G29880.1
AT1G14980.1	AT1G17530.1	AT1G07510.1	AT1G07025.1	AT1G32470.1
AT1G15220.1	AT1G17560.1	AT1G07900.1	AT1G07030.1	AT1G45332.1
AT1G17530.1	AT1G18320.1	AT1G07920.1	AT1G07180.1	AT1G47420.1
AT1G22940.1	AT1G18600.1	AT1G07930.1	AT1G07380.1	AT1G49410.1
AT1G27390.1	AT1G20350.1	AT1G07940.1	AT1G07510.1	AT1G50200.1
AT1G29880.1	AT1G28960.1	AT1G08480.1	AT1G10060.1	AT1G51650.1
AT1G49630.1	AT1G29880.1	AT1G09130.1	AT1G10060.2	AT1G51980.1
AT1G50200.1	AT1G30680.1	AT1G09210.1	AT1G11860.1	AT1G53240.1
AT1G50840.1	AT1G48420.1	AT1G10680.1	AT1G11860.2	AT1G59900.1
AT1G71260.1	AT1G49530.1	AT1G10760.1	AT1G13560.1	AT1G61570.1
AT1G77750.1	AT1G49630.1	AT1G11630.1	AT1G14140.1	AT1G68990.1
AT1G79440.1	AT1G49880.1	AT1G11860.1	AT1G14560.1	AT1G77750.1
AT2G01910.1	AT1G50200.1	AT1G13440.1	AT1G15120.1	AT2G20420.1
AT2G04842.1	AT1G50840.1	AT1G14810.1	AT1G15390.1	AT2G21870.1
AT2G07698.1	AT1G51390.1	AT1G14980.1	AT1G15870.1	AT2G26080.1
AT2G17420.1	AT1G52560.1	AT1G15120.1	AT1G16010.1	AT2G27730.1
AT2G18450.1	AT1G58180.1	AT1G15220.1	AT1G16700.1	AT2G29530.1
AT2G25840.1	AT1G59720.1	AT1G15390.1	AT1G16870.1	AT2G30920.1
AT2G26140.1	AT1G61870.1	AT1G15690.1	AT1G17530.1	AT2G30970.1
AT2G29080.1	AT1G63940.1	AT1G16700.1	AT1G17960.1	AT2G33040.1
AT2G30970.1	AT1G63940.4	AT1G17290.1	AT1G18130.1	AT2G35370.1
AT2G31170.1	AT1G68990.1	AT1G17350.1	AT1G18320.1	AT2G37410.1
AT2G35240.1	AT1G71260.1	AT1G19140.1	AT1G20350.1	AT2G39790.1
AT2G37410.1	AT1G74260.1	AT1G19570.1	AT1G21150.1	AT2G39795.1
AT2G43400.1	AT1G77750.1	AT1G20430.1	AT1G23800.1	AT2G43430.1
AT2G46505.1	AT1G79230.1	AT1G20620.1	AT1G24180.1	AT2G44350.1
AT3G01020.1	AT1G79430.1	AT1G20630.1	AT1G25380.1	AT2G44620.1
AT3G02660.1	AT2G01390.1	AT1G20720.1	AT1G27390.1	AT2G46470.1
AT3G06050.1	AT2G04540.1	AT1G22520.1	AT1G28210.1	AT2G47380.1
AT3G10160.1	AT2G04842.1	AT1G22660.1	AT1G28210.2	AT2G47510.1
AT3G10270.1	AT2G14120.1	AT1G22840.1	AT1G29960.1	AT3G01280.1
AT3G10570.1	AT2G19280.1	AT1G23100.1	AT1G32350.1	AT3G03100.1
AT3G13490.1	AT2G20530.1	AT1G24180.1	AT1G32470.1	AT3G03600.1
AT3G15000.1	AT2G20800.1	AT1G26460.1	AT1G34065.1	AT3G06050.1
AT3G15730.1	AT2G25680.1	AT1G26710.1	AT1G35940.1	AT3G08580.1
AT3G16480.1	AT2G25840.1	AT1G27390.1	AT1G45332.1	AT3G10920.1
AT3G19170.1	AT2G27730.1	AT1G29310.1	AT1G47580.1	AT3G15000.1
AT3G20540.1	AT2G29990.1	AT1G29910.1	AT1G48030.1	AT3G16480.1
AT3G22300.1	AT2G31170.1	AT1G32050.1	AT1G48030.2	AT3G20000.1
AT3G22370.1	AT2G34370.1	AT1G32470.1	AT1G49140.1	AT3G22360.1
AT3G24320.1	AT2G37410.2	AT1G32580.1	AT1G49410.1	AT3G22370.1
AT3G27380.1	AT2G39290.1	AT1G45332.1	AT1G50400.1	AT3G23990.1
AT3G30775.1	AT2G42210.4	AT1G47260.1	AT1G51650.1	AT3G27070.1
AT3G45300.1	AT2G43400.1	AT1G47420.1	AT1G51980.1	AT3G27080.1
AT3G46100.1	AT2G46110.1	AT1G47640.1	AT1G52960.1	AT3G27620.1
AT3G47450.1	AT3G01020.1	AT1G48030.1	AT1G53240.1	AT3G30775.1
AT3G48110.1	AT3G02010.1	AT1G49140.1	AT1G53530.1	AT3G45300.1
AT3G55400.1	AT3G02660.1	AT1G49410.1	AT1G54220.1	AT3G46560.1
AT3G58140.1	AT3G04800.1	AT1G49670.1	AT1G56380.1	AT3G48680.1
AT4G04080.1	AT3G07480.1	AT1G50400.1	AT1G59900.1	AT3G52300.1
AT4G04350.1	AT3G07770.1	AT1G50460.1	AT1G61570.1	AT3G59760.1
AT4G11610.1	AT3G10110.1	AT1G50500.1	AT1G61960.1	AT3G62400.1
AT4G14790.1	AT3G10140.1	AT1G50940.1	AT1G61970.1	AT4G02580.1
AT4G17300.1	AT3G11460.1	AT1G51650.1	AT1G61980.1	AT4G02930.1
AT4G22220.1	AT3G13110.1	AT1G51980.1	AT1G61990.1	AT4G05090.1
AT4G26300.1	AT3G13490.1	AT1G53000.1	AT1G62010.1	AT4G10040.1
AT4G27580.1	AT3G13770.1	AT1G53240.1	AT1G62085.1	AT4G11010.1
AT4G29430.1	AT3G13880.1	AT1G53760.1	AT1G62110.1	AT4G11060.1
AT4G33760.1	AT3G15000.1	AT1G54220.1	AT1G62120.1	AT4G11600.1
AT4G37000.1	AT3G15660.1	AT1G54990.1	AT1G62150.1	AT4G13850.1
AT5G09590.1	AT3G17970.1	AT1G55160.1	AT1G62490.1	AT4G17300.1
AT5G09600.1	AT3G19170.1	AT1G55545.1	AT1G63380.1	AT4G20930.1
AT5G13050.1	AT3G20540.1	AT1G55550.1	AT1G64220.1	AT4G22930.1
AT5G22800.1	AT3G20970.1	AT1G55860.1	AT1G65290.1	AT4G23900.1
AT5G23040.1	AT3G23630.1	AT1G55890.1	AT1G67690.1	AT4G25200.1
AT5G23140.1	AT3G23990.1	AT1G55900.1	AT1G68730.1	AT4G30930.1
AT5G26830.1	AT3G24000.1	AT1G56190.1	AT1G68990.1	AT4G33010.1
AT5G26860.1	AT3G25120.1	AT1G56340.1	AT1G72420.1	AT4G34030.1
AT5G40650.1	AT3G25740.1	AT1G58230.1	AT1G72750.1	AT4G37000.1
AT5G40770.1	AT3G27280.1	AT1G59870.1	AT1G72820.1	AT4G37930.1
AT5G41480.1	AT3G45300.1	AT1G59900.1	AT1G74120.1	AT5G07440.1
AT5G47320.1	AT3G45770.1	AT1G60770.1	AT1G74240.1	AT5G08040.1
AT5G52520.1	AT3G46100.1	AT1G61570.1	AT1G78180.1	AT5G08300.1
AT5G53350.1	AT3G47450.1	AT1G61870.1	AT1G78930.1	AT5G08670.1
AT5G54770.1	AT3G48110.1	AT1G61980.1	AT1G79010.1	AT5G08690.1
AT5G62480.1	AT3G54660.1	AT1G62750.1	AT1G79220.1	AT5G10860.1
AT5G64050.1	AT3G55400.1	AT1G63940.1	AT1G79440.1	AT5G13450.1
AT5G65165.1	AT3G55640.1	AT1G64210.1	AT1G79900.1	AT5G13490.1
AT5G66380.1	AT3G57090.1	AT1G64960.1	AT1G80600.1	AT5G14780.1
AT5G66760.1	AT3G58140.1	AT1G65290.1	AT1G80720.1	AT5G15090.1
ATMG00070.1	AT3G60190.1	AT1G66470.1	AT1G80900.1	AT5G20080.1
ATMG00160.1	AT3G61530.1	AT1G67350.1	AT2G01090.1	AT5G23250.1
ATMG00220.1	AT4G02750.1	AT1G67630.1	AT2G03050.1	AT5G23300.1
ATMG00480.1	AT4G04080.1	AT1G67785.1	AT2G03620.1	AT5G26030.1
ATMG00510.1	AT4G04320.1	AT1G69220.1	AT2G04540.1	AT5G26830.1
ATMG00513.1	AT4G05020.1	AT1G70190.1	AT2G05080.1	AT5G26860.1
ATMG00516.1	AT4G05450.1	AT1G70320.1	AT2G07675.1	AT5G37510.1
ATMG00640.1	AT4G08390.1	AT1G72020.1	AT2G07679.1	AT5G40930.1
ATMG01190.1	AT4G11010.1	AT1G72170.1	AT2G07698.1	AT5G41685.1
	AT4G11060.1	AT1G72270.1	AT2G07707.1	AT5G43970.1
	AT4G17300.1	AT1G72330.1	AT2G07725.1	AT5G46800.1
	AT4G20090.1	AT1G72750.1	AT2G11270.1	AT5G47030.1
	AT4G21090.1	AT1G73260.1	AT2G13560.1	AT5G47040.1
	AT4G22220.1	AT1G74230.1	AT2G14170.1	AT5G47320.1
	AT4G23660.1	AT1G74260.1	AT2G17270.1	AT5G47770.1
	AT4G28220.1	AT1G74360.1	AT2G18450.1	AT5G50810.1
	AT4G28510.1	AT1G75510.1	AT2G19080.1	AT5G50850.1
	AT4G28620.1	AT1G78120.1	AT2G19680.1	AT5G52840.1
	AT4G28630.1	AT1G79010.1	AT2G20420.1	AT5G61310.1
	AT4G29130.1	AT1G79230.1	AT2G20510.1	AT5G62050.1
	AT4G30930.1	AT1G79440.1	AT2G20860.1	AT5G63510.1
	AT4G31210.1	AT1G79940.1	AT2G21710.1	AT5G64210.1
	AT4G32360.1	AT1G79950.1	AT2G22500.1	AT5G65720.1
	AT4G33650.1	AT1G80230.1	AT2G26080.1	AT5G66760.1
	AT4G33760.1	AT2G01140.1	AT2G26360.1	ATMG00010.1
	AT4G37040.1	AT2G02050.1	AT2G27730.1	ATMG00030.1
	AT4G39460.1	AT2G02510.1	AT2G28900.1	ATMG00040.1
	AT4G39660.1	AT2G04030.1	AT2G29530.1	ATMG00050.1
	AT5G03290.1	AT2G04190.1	AT2G29990.1	ATMG00060.1
	AT5G08710.1	AT2G05710.1	AT2G30160.1	ATMG00070.1
	AT5G08740.1	AT2G07698.1	AT2G30720.1	ATMG00080.1
	AT5G09420.1	AT2G07707.1	AT2G30970.1	ATMG00090.1
	AT5G09950.1	AT2G13560.1	AT2G33040.1	ATMG00110.1
	AT5G11690.1	AT2G14170.1	AT2G33210.1	ATMG00120.1
	AT5G13230.1	AT2G15620.1	AT2G33820.1	ATMG00130.1
	AT5G14660.1	AT2G16460.1	AT2G34520.1	ATMG00140.1
	AT5G14770.1	AT2G17130.1	AT2G34620.1	ATMG00150.1
	AT5G15340.1	AT2G18700.1	AT2G35120.1	ATMG00160.1
	AT5G15700.1	AT2G19080.1	AT2G35370.1	ATMG00180.1
	AT5G16715.1	AT2G19860.1	AT2G35800.1	ATMG00200.1
	AT5G22800.1	AT2G20360.1	AT2G36000.1	ATMG00210.1
	AT5G23040.1	AT2G20420.1	AT2G36000.2	ATMG00240.1
	AT5G23060.1	AT2G20530.1	AT2G36070.1	ATMG00260.1
	AT5G23140.1	AT2G20800.1	AT2G37410.1	ATMG00270.1
	AT5G24650.1	AT2G21170.1	AT2G37410.2	ATMG00280.1
	AT5G24850.1	AT2G21410.1	AT2G37890.1	ATMG00285.1
	AT5G26830.1	AT2G21640.1	AT2G38400.1	ATMG00290.1
	AT5G35630.1	AT2G21870.1	AT2G38660.1	ATMG00300.1
	AT5G40770.1	AT2G22290.1	AT2G39790.1	ATMG00310.1
	AT5G46160.1	AT2G23370.1	AT2G39795.1	ATMG00320.1
	AT5G48030.1	AT2G24120.1	AT2G42210.1	ATMG00370.1
	AT5G48330.1	AT2G24180.1	AT2G43430.1	ATMG00400.1
	AT5G50240.1	AT2G24915.1	AT2G43430.2	ATMG00410.1
	AT5G52520.1	AT2G26080.1	AT2G44020.1	ATMG00450.1
	AT5G54770.1	AT2G26240.1	AT2G44350.1	ATMG00470.1
	AT5G55740.1	AT2G26330.1	AT2G44350.2	ATMG00480.1
	AT5G56940.1	AT2G26800.1	AT2G44520.1	ATMG00490.1
	AT5G58270.1	AT2G27730.1	AT2G44620.1	ATMG00500.1
	AT5G62050.1	AT2G28000.1	AT2G45030.1	ATMG00510.1
	AT5G64050.1	AT2G28180.1	AT2G46320.1	ATMG00513.1
	AT5G64210.1	AT2G29080.1	AT2G46320.2	ATMG00516.1
	AT5G65720.1	AT2G29530.1	AT2G46320.3	ATMG00530.1
	AT5G67590.1	AT2G30470.1	AT2G46455.1	ATMG00540.1
		AT2G30970.1	AT2G47490.1	ATMG00550.1
		AT2G31490.1	AT2G47510.1	ATMG00560.1
		AT2G33040.1	AT2G47770.1	ATMG00570.1
		AT2G33150.1	AT3G01280.1	ATMG00580.1
		AT2G33210.1	AT3G02090.1	ATMG00590.1
		AT2G33220.1	AT3G02090.2	ATMG00600.1
		AT2G34730.1	AT3G02600.1	ATMG00610.1
		AT2G35120.1	AT3G03070.1	ATMG00620.1
		AT2G35370.1	AT3G03600.1	ATMG00630.1
		AT2G36070.1	AT3G04800.1	ATMG00640.1
		AT2G37410.1	AT3G05290.1	ATMG00650.1
		AT2G38670.1	AT3G06050.1	ATMG00660.1
		AT2G39795.1	AT3G08580.1	ATMG00665.1
		AT2G40765.1	AT3G08580.2	ATMG00670.1
		AT2G40800.1	AT3G08860.1	ATMG00680.1
		AT2G40890.1	AT3G08950.1	ATMG00690.1
		AT2G41380.1	AT3G08980.1	ATMG00710.1
		AT2G42210.1	AT3G10110.1	ATMG00720.1
		AT2G42310.1	AT3G10920.1	ATMG00730.1
		AT2G43400.1	AT3G13250.1	ATMG00740.1
		AT2G43750.1	AT3G13860.1	ATMG00750.1
		AT2G43780.1	AT3G13930.1	ATMG00760.1
		AT2G44350.1	AT3G15020.1	ATMG00770.1
		AT2G44950.1	AT3G15090.1	ATMG00810.1
		AT2G45030.1	AT3G16480.1	ATMG00820.1
		AT2G45060.1	AT3G17240.1	ATMG00830.1
		AT2G45250.1	AT3G17240.2	ATMG00840.1
		AT2G45740.1	AT3G17240.3	ATMG00850.1
		AT2G46390.1	AT3G18410.1	ATMG00860.1
		AT2G46505.1	AT3G18870.1	ATMG00870.1
		AT2G46540.1	AT3G19640.1	ATMG00880.1
		AT2G47380.1	AT3G20000.1	ATMG00890.1
		AT2G47510.1	AT3G20240.1	ATMG00900.1
		AT2G47690.1	AT3G21390.1	ATMG00910.1
		AT3G01280.1	AT3G22200.1	ATMG00920.1
		AT3G01290.1	AT3G22300.1	ATMG00940.1
		AT3G01800.1	AT3G22360.1	ATMG00960.1
		AT3G01910.1	AT3G22370.1	ATMG00970.1
		AT3G02090.1	AT3G23830.1	ATMG00980.1
		AT3G03070.1	AT3G23830.2	ATMG00990.1
		AT3G03100.1	AT3G23990.1	ATMG01000.1
		AT3G03910.1	AT3G25120.1	ATMG01010.1
		AT3G04120.1	AT3G27070.1	ATMG01020.1
		AT3G05780.1	AT3G27080.1	ATMG01030.1
		AT3G06050.1	AT3G27240.1	ATMG01040.1
		AT3G06790.1	AT3G27380.1	ATMG01050.1
		AT3G06850.1	AT3G27620.1	ATMG01060.1
		AT3G07480.1	AT3G28510.1	ATMG01090.1
		AT3G07770.1	AT3G28560.1	ATMG01100.1
		AT3G08580.1	AT3G29800.1	ATMG01110.1
		AT3G08610.1	AT3G30420.1	ATMG01120.1
		AT3G09810.1	AT3G30775.1	ATMG01130.1
		AT3G10260.1	AT3G31980.1	ATMG01140.1
		AT3G10270.1	AT3G42100.1	ATMG01150.1
		AT3G10370.1	AT3G43350.1	ATMG01170.1
		AT3G10690.1	AT3G46560.1	ATMG01180.1
		AT3G10860.1	AT3G46950.1	ATMG01190.1
		AT3G10920.1	AT3G48000.1	ATMG01200.1
		AT3G11670.1	AT3G48850.1	ATMG01210.1
		AT3G12110.1	AT3G49560.1	ATMG01220.1
		AT3G12260.1	AT3G49920.1	ATMG01230.1
		AT3G12580.1	AT3G50930.1	ATMG01240.1
		AT3G12650.1	AT3G51690.1	ATMG01250.1
		AT3G12780.1	AT3G51870.1	ATMG01260.1
		AT3G13160.1	AT3G52200.1	ATMG01270.1
		AT3G13470.1	AT3G52300.1	ATMG01280.1
		AT3G13860.1	AT3G53940.1	ATMG01290.1
		AT3G13930.1	AT3G54110.1	ATMG01300.1
		AT3G14270.1	AT3G54826.1	ATMG01310.1
		AT3G15000.1	AT3G55410.1	ATMG01320.1
		AT3G15020.1	AT3G55605.1	ATMG01330.1
		AT3G15590.1	AT3G55640.1	ATMG01350.1
		AT3G15640.1	AT3G58140.1	ATMG01360.1
		AT3G15660.1	AT3G58970.1	ATMG01370.1
		AT3G16230.1	AT3G59280.1	ATMG01400.1
		AT3G16480.1	AT3G59650.1	ATMG01410.1
		AT3G17240.1	AT3G59760.1
		AT3G17465.1	AT3G59760.2
		AT3G17910.1	AT3G59760.3
		AT3G18040.1	AT3G59820.1
		AT3G18410.1	AT3G60100.1
		AT3G19480.1	AT3G60400.1
		AT3G20000.1	AT3G60510.1
		AT3G20040.1	AT3G62650.1
		AT3G22200.1	AT3G62650.2
		AT3G22330.1	AT3G62880.1
		AT3G22360.1	AT4G00570.1
		AT3G22370.1	AT4G00600.1
		AT3G23990.1	AT4G01100.1
		AT3G25140.1	AT4G01950.1
		AT3G26560.1	AT4G02480.1
		AT3G26780.1	AT4G02580.1
		AT3G27070.1	AT4G02930.1
		AT3G27080.1	AT4G02990.1
		AT3G27240.1	AT4G03115.1
		AT3G27280.1	AT4G03690.1
		AT3G27380.1	AT4G03916.1
		AT3G27560.1	AT4G04320.1
		AT3G27620.1	AT4G04320.2
		AT3G28520.1	AT4G04870.1
		AT3G43410.1	AT4G05020.1
		AT3G44330.1	AT4G05340.1
		AT3G44370.1	AT4G05380.1
		AT3G45300.1	AT4G05450.1
		AT3G45420.1	AT4G11010.1
		AT3G45770.1	AT4G11160.1
		AT3G46430.1	AT4G11440.1
		AT3G46520.1	AT4G13860.1
		AT3G46560.1	AT4G14605.1
		AT3G47520.1	AT4G14790.1
		AT3G47833.1	AT4G15010.1
		AT3G47930.1	AT4G15010.2
		AT3G48000.1	AT4G15010.3
		AT3G48680.1	AT4G16160.1
		AT3G48870.1	AT4G16160.2
		AT3G49240.1	AT4G17300.1
		AT3G50930.1	AT4G19650.1
		AT3G52200.1	AT4G20930.1
		AT3G52300.1	AT4G21090.1
		AT3G52530.1	AT4G21090.2
		AT3G52730.1	AT4G22930.1
		AT3G54110.1	AT4G23660.1
		AT3G54660.1	AT4G23660.2
		AT3G55010.1	AT4G23900.1
		AT3G55250.1	AT4G24570.1
		AT3G55400.1	AT4G25200.1
		AT3G55410.1	AT4G25835.1
		AT3G55440.1	AT4G26180.1
		AT3G56430.1	AT4G26210.1
		AT3G57785.1	AT4G26210.2
		AT3G58610.1	AT4G26670.1
		AT3G58840.1	AT4G26910.1
		AT3G59760.1	AT4G26910.2
		AT3G59820.1	AT4G26910.3
		AT3G60100.1	AT4G27680.1
		AT3G60960.1	AT4G27940.1
		AT3G61070.1	AT4G28220.1
		AT3G61430.1	AT4G28390.1
		AT3G61440.1	AT4G28580.1
		AT3G61650.1	AT4G29480.1
		AT3G62460.1	AT4G30930.1
		AT3G62530.1	AT4G31460.1
		AT3G62790.1	AT4G31810.1
		AT4G00530.1	AT4G31930.1
		AT4G00570.1	AT4G32400.1
		AT4G00860.1	AT4G32610.1
		AT4G01100.1	AT4G33010.1
		AT4G01180.1	AT4G34030.1
		AT4G02580.1	AT4G37830.1
		AT4G02930.1	AT4G37910.1
		AT4G05020.1	AT4G38160.1
		AT4G05590.1	AT4G38160.2
		AT4G07670.1	AT4G38640.1
		AT4G08390.1	AT4G39460.1
		AT4G08870.1	AT4G39660.1
		AT4G10040.1	AT4G39740.1
		AT4G10750.1	AT5G01340.1
		AT4G11010.1	AT5G01500.1
		AT4G11120.1	AT5G02050.1
		AT4G11170.1	AT5G05990.1
		AT4G11600.1	AT5G06810.1
		AT4G12080.1	AT5G07320.1
		AT4G12240.1	AT5G07900.1
		AT4G12590.1	AT5G08040.1
		AT4G13850.1	AT5G08300.1
		AT4G14230.1	AT5G08530.1
		AT4G14695.1	AT5G08670.1
		AT4G15640.1	AT5G08680.1
		AT4G15940.1	AT5G08690.1
		AT4G16450.1	AT5G09470.1
		AT4G16940.1	AT5G09690.1
		AT4G17740.1	AT5G09690.2
		AT4G20150.1	AT5G09690.3
		AT4G20830.1	AT5G11690.1
		AT4G21105.1	AT5G11770.1
		AT4G21150.1	AT5G12290.1
		AT4G22310.1	AT5G13430.1
		AT4G22690.1	AT5G13440.1
		AT4G23290.1	AT5G13450.1
		AT4G23885.1	AT5G13490.1
		AT4G23900.1	AT5G14040.1
		AT4G24190.1	AT5G14220.1
		AT4G24200.1	AT5G15090.1
		AT4G24280.1	AT5G15640.1
		AT4G25100.1	AT5G15700.1
		AT4G26910.1	AT5G17400.1
		AT4G26970.1	AT5G19760.1
		AT4G27585.1	AT5G22830.1
		AT4G27880.1	AT5G23250.1
		AT4G28060.1	AT5G23300.1
		AT4G28360.1	AT5G23930.1
		AT4G28390.1	AT5G24650.1
		AT4G28510.1	AT5G26030.1
		AT4G28620.1	AT5G26200.1
		AT4G29130.1	AT5G26780.1
		AT4G29480.1	AT5G26780.2
		AT4G31500.1	AT5G26780.3
		AT4G31810.1	AT5G26830.1
		AT4G32470.1	AT5G26860.1
		AT4G32605.1	AT5G27280.1
		AT4G33010.1	AT5G27520.1
		AT4G34030.1	AT5G27660.1
		AT4G34200.1	AT5G34780.1
		AT4G35000.1	AT5G37510.1
		AT4G35090.1	AT5G37510.2
		AT4G35260.1	AT5G38710.1
		AT4G35650.1	AT5G39800.1
		AT4G35730.1	AT5G39840.1
		AT4G35830.1	AT5G40000.1
		AT4G35850.1	AT5G40010.1
		AT4G36400.1	AT5G40080.1
		AT4G36680.1	AT5G40650.1
		AT4G37830.1	AT5G40660.1
		AT4G37910.1	AT5G40810.1
		AT4G37930.1	AT5G40930.1
		AT4G38070.1	AT5G41685.1
		AT4G39660.1	AT5G42130.1
		AT4G39690.1	AT5G43280.1
		AT5G01630.1	AT5G43970.1
		AT5G02660.1	AT5G45113.1
		AT5G02810.1	AT5G45560.1
		AT5G03290.1	AT5G46160.1
		AT5G04130.1	AT5G46160.2
		AT5G04860.1	AT5G46800.1
		AT5G05370.1	AT5G47040.1
		AT5G05620.1	AT5G47320.1
		AT5G06440.1	AT5G47590.1
		AT5G06580.1	AT5G47600.1
		AT5G07440.1	AT5G47630.1
		AT5G08040.1	AT5G47770.1
		AT5G08060.1	AT5G47890.1
		AT5G08300.1	AT5G48030.1
		AT5G08530.1	AT5G48370.1
		AT5G08660.1	AT5G48970.1
		AT5G08670.1	AT5G50810.1
		AT5G08680.1	AT5G50850.1
		AT5G08690.1	AT5G50950.1
		AT5G08720.1	AT5G50950.2
		AT5G09300.1	AT5G51050.1
		AT5G09420.1	AT5G51440.1
		AT5G09590.1	AT5G51540.1
		AT5G09600.1	AT5G53540.1
		AT5G09810.1	AT5G54180.1
		AT5G09840.1	AT5G55070.1
		AT5G10860.1	AT5G55510.1
		AT5G11770.1	AT5G55580.1
		AT5G12290.1	AT5G56450.1
		AT5G13420.1	AT5G58270.1
		AT5G13430.1	AT5G61810.1
		AT5G13440.1	AT5G61880.1
		AT5G13450.1	AT5G61880.2
		AT5G13490.1	AT5G62530.1
		AT5G13610.1	AT5G64210.1
		AT5G13630.1	AT5G64560.1
		AT5G14040.1	AT5G64560.2
		AT5G14210.1	AT5G64950.1
		AT5G14300.1	AT5G64970.1
		AT5G14590.1	AT5G65165.1
		AT5G14780.1	AT5G65720.1
		AT5G15090.1	AT5G65750.1
		AT5G15640.1	AT5G66380.1
		AT5G18070.1	AT5G66760.1
		AT5G18170.1	AT5G67500.1
		AT5G18250.1	AT5G67590.1
		AT5G19760.1
		AT5G19950.1
		AT5G20080.1
		AT5G20090.1
		AT5G20720.1
		AT5G23060.1
		AT5G23140.1
		AT5G23250.1
		AT5G23300.1
		AT5G25450.1
		AT5G25940.1
		AT5G26780.1
		AT5G26860.1
		AT5G26910.1
		AT5G27540.1
		AT5G27760.1
		AT5G37510.1
		AT5G39410.1
		AT5G40650.1
		AT5G40770.1
		AT5G40810.1
		AT5G40930.1
		AT5G41350.1
		AT5G41670.1
		AT5G41685.1
		AT5G41970.1
		AT5G42150.1
		AT5G42390.1
		AT5G42650.1
		AT5G42980.1
		AT5G43430.1
		AT5G43780.1
		AT5G43970.1
		AT5G44090.1
		AT5G44140.1
		AT5G46800.1
		AT5G47030.1
		AT5G47250.1
		AT5G47580.1
		AT5G47690.1
		AT5G49555.1
		AT5G50160.1
		AT5G50370.1
		AT5G50810.1
		AT5G50850.1
		AT5G50920.1
		AT5G50950.1
		AT5G51220.1
		AT5G52060.1
		AT5G52840.1
		AT5G53170.1
		AT5G53880.1
		AT5G54100.1
		AT5G54780.1
		AT5G55070.1
		AT5G55200.1
		AT5G55660.1
		AT5G56030.1
		AT5G56500.1
		AT5G57300.1
		AT5G57440.1
		AT5G57490.1
		AT5G58070.1
		AT5G58270.1
		AT5G58330.1
		AT5G59370.1
		AT5G59880.1
		AT5G60390.1
		AT5G60640.1
		AT5G61030.1
		AT5G61790.1
		AT5G62050.1
		AT5G62530.1
		AT5G62575.1
		AT5G63400.1
		AT5G63510.1
		AT5G64990.1
		AT5G65720.1
		AT5G65750.1
		AT5G65780.1
		AT5G66510.1
		AT5G66760.1
		AT5G66860.1
		AT5G67500.1
		AT5G67590.1
