# Supplementary material for: Integrative Identification of Arabidopsis Mitochondrial Proteome and Its Function Exploitation through Protein Interaction Network
Source: PLoS One. 2011 Jan 31;6(1):e16022. doi: 10.1371/journal.pone.0016022 (PMC3031521; doi:10.1371/journal.pone.0016022)
Supplement: Data S4 — Protein list of ArathMitoP set and CoreMitoP. The proteins of ArathMitoP set and the newly integrative CoreMitoP proteins defined in this paper with high confidence through the integration procedure are listed in this file. (XLS) [file pone.0016022.s004.xls]

## Sheet: Supp Table 3
the Arabidopsis core mitochondrial proteins (the core mitochondrial protein set is composed of union ArathMitoP and GSP dataset (note:ArathMitoP set+GSP-GSN)
ArathMitoP set	MS/MS assay	Shared predictions by S1,S2,S3,and S5	GSPmito	GSN~mito	Core MitoP set
AT1G24180.1	AT1G01170.1	AT1G01170.1	AT1G01170.1	AT1G10070.1	AT1G01170.1
AT3G10920.1	AT1G02930.1	AT1G02370.1	AT1G02390.1	AT1G50110.1	AT1G02390.1
AT2G44620.1	AT1G02940.1	AT1G02700.1	AT1G02410.1	AT1G74970.1	AT1G02410.1
AT1G53240.1	AT1G03090.1	AT1G03090.1	AT1G02890.1	AT1G75330.1	AT1G02890.1
AT5G55200.1	AT1G03860.1	AT1G03090.2	AT1G02930.1	AT2G22780.1	AT1G02930.1
AT5G40810.1	AT1G04630.1	AT1G03100.1	AT1G02940.1	AT2G25080.1	AT1G02940.1
AT2G44350.1	AT1G06530.1	AT1G03520.1	AT1G03090.1	AT2G30390.1	AT1G03090.1
AT2G44350.2	AT1G06570.1	AT1G03560.1	AT1G03090.2	AT2G32720.1	AT1G03090.2
AT3G02090.2	AT1G07510.1	AT1G04590.1	AT1G03860.1	AT2G40300.1	AT1G03860.1
AT3G02090.1	AT1G07900.1	AT1G04590.2	AT1G04070.1	AT2G45440.1	AT1G04070.1
AT2G35120.1	AT1G07920.1	AT1G04670.1	AT1G04630.1	AT3G10850.1	AT1G04630.1
AT5G13450.1	AT1G07930.1	AT1G06140.1	AT1G04640.1	AT3G11050.1	AT1G04640.1
AT5G13440.1	AT1G07940.1	AT1G06440.1	AT1G06520.1	AT3G11630.1	AT1G06520.1
AT1G48030.1	AT1G08480.1	AT1G06560.1	AT1G06530.1	AT3G12040.1	AT1G06530.1
AT1G48030.2	AT1G09130.1	AT1G06810.1	AT1G06570.1	AT3G19710.1	AT1G06570.1
AT1G70190.1	AT1G09210.1	AT1G06920.1	AT1G07025.1	AT3G24170.1	AT1G07025.1
AT4G22220.1	AT1G10680.1	AT1G07210.1	AT1G07030.1	AT3G49680.1	AT1G07030.1
AT5G08670.1	AT1G10760.1	AT1G07510.1	AT1G07180.1	AT3G56090.1	AT1G07180.1
AT5G08690.1	AT1G11630.1	AT1G07590.1	AT1G07510.1	AT3G60880.1	AT1G07510.1
AT5G09590.1	AT1G11860.1	AT1G07740.1	AT1G07900.1	AT4G01690.1	AT1G07900.1
AT1G65290.1	AT1G13440.1	AT1G07830.1	AT1G07930.1	AT4G20360.1	AT1G07930.1
AT2G34520.1	AT1G14810.1	AT1G08845.1	AT1G07940.1	AT4G24830.1	AT1G07940.1
AT2G20420.1	AT1G14980.1	AT1G09300.1	AT1G08130.1	AT4G38740.1	AT1G08130.1
AT1G51980.1	AT1G15120.1	AT1G09575.1	AT1G08480.1	AT5G01600.1	AT1G08480.1
AT1G59900.1	AT1G15220.1	AT1G09980.1	AT1G09210.1	AT5G09660.1	AT1G09210.1
AT4G26780.1	AT1G15390.1	AT1G10060.1	AT1G10060.1	AT5G42740.1	AT1G10060.1
AT3G48000.1	AT1G15690.1	AT1G10060.2	AT1G10060.2	AT5G47840.1	AT1G10060.2
AT4G34030.1	AT1G16700.1	AT1G10070.1	AT1G10680.1	AT5G53560.1	AT1G10680.1
AT2G30920.1	AT1G17290.1	AT1G10270.1	AT1G10760.1	AT1G01040.1	AT1G10760.1
AT2G47510.1	AT1G17350.1	AT1G10630.1	AT1G11630.1	AT1G01340.1	AT1G11630.1
AT4G26910.2	AT1G19140.1	AT1G11390.1	AT1G11860.1	AT1G01620.1	AT1G11860.1
AT1G03090.2	AT1G19570.1	AT1G11800.1	AT1G11860.2	AT1G02090.1	AT1G11860.2
AT2G33040.1	AT1G20430.1	AT1G11860.1	AT1G11870.1	AT1G02140.1	AT1G11870.1
AT4G35260.1	AT1G20620.1	AT1G11860.2	AT1G13560.1	AT1G02340.1	AT1G13560.1
AT5G66760.1	AT1G20630.1	AT1G12300.1	AT1G14140.1	AT1G02580.1	AT1G14140.1
AT3G15020.1	AT1G20720.1	AT1G12770.1	AT1G14560.1	AT1G02790.1	AT1G14560.1
AT4G04080.1	AT1G22520.1	AT1G13040.1	AT1G14610.1	AT1G02840.1	AT1G14610.1
AT5G13430.1	AT1G22660.1	AT1G14610.1	AT1G14810.1	AT1G02920.1	AT1G14810.1
AT2G33210.1	AT1G22840.1	AT1G14620.1	AT1G14830.1	AT1G03130.1	AT1G14830.1
AT3G13860.1	AT1G23100.1	AT1G15870.1	AT1G14980.1	AT1G03190.1	AT1G14980.1
AT3G23990.1	AT1G24180.1	AT1G16460.2	AT1G15120.1	AT1G03445.1	AT1G15120.1
AT1G14980.1	AT1G26460.1	AT1G16570.1	AT1G15220.1	AT1G03630.1	AT1G15220.1
AT5G09770.1	AT1G26710.1	AT1G16700.1	AT1G15390.1	AT1G03680.1	AT1G15390.1
AT5G64650.1	AT1G27390.1	AT1G16840.1	AT1G15690.1	AT1G03800.1	AT1G15690.1
AT3G27240.1	AT1G29310.1	AT1G16840.2	AT1G15870.1	AT1G03970.1	AT1G15870.1
AT5G55070.1	AT1G29910.1	AT1G16840.3	AT1G16700.1	AT1G04100.1	AT1G16700.1
AT2G30970.1	AT1G32050.1	AT1G16840.4	AT1G16870.1	AT1G04240.1	AT1G16870.1
AT5G67590.1	AT1G32470.1	AT1G17350.1	AT1G17350.1	AT1G04250.1	AT1G17350.1
AT1G32470.1	AT1G32580.1	AT1G17390.1	AT1G17530.1	AT1G04270.1	AT1G17530.1
AT4G37910.1	AT1G45332.1	AT1G18600.1	AT1G17560.1	AT1G04370.1	AT1G17560.1
AT5G08680.1	AT1G47260.1	AT1G19140.1	AT1G17960.1	AT1G04410.1	AT1G17960.1
AT2G26080.1	AT1G47420.1	AT1G19140.2	AT1G18130.1	AT1G04550.1	AT1G18130.1
AT2G35370.1	AT1G47640.1	AT1G19520.1	AT1G18320.1	AT1G05160.1	AT1G18320.1
AT1G07830.1	AT1G48030.1	AT1G19840.1	AT1G18600.1	AT1G05180.1	AT1G18600.1
AT1G14620.1	AT1G49140.1	AT1G20300.1	AT1G19140.1	AT1G05250.1	AT1G19140.1
AT3G17240.1	AT1G49410.1	AT1G21400.1	AT1G20350.1	AT1G05260.1	AT1G20350.1
AT3G17240.3	AT1G49670.1	AT1G22960.1	AT1G20430.1	AT1G05300.1	AT1G20430.1
AT1G19140.1	AT1G50400.1	AT1G23490.1	AT1G20630.1	AT1G05460.1	AT1G20630.1
AT5G47030.1	AT1G50460.1	AT1G23800.1	AT1G20720.1	AT1G06040.1	AT1G20720.1
AT4G26910.1	AT1G50500.1	AT1G24180.1	AT1G21150.1	AT1G06680.1	AT1G21150.1
AT4G37930.1	AT1G50940.1	AT1G26180.1	AT1G22520.1	AT1G06760.1	AT1G22520.1
AT5G26780.1	AT1G51650.1	AT1G26460.1	AT1G22660.1	AT1G07320.1	AT1G22660.1
AT5G26780.2	AT1G51980.1	AT1G26740.1	AT1G22840.1	AT1G07370.1	AT1G22840.1
AT5G26780.3	AT1G53000.1	AT1G26880.1	AT1G23100.1	AT1G07570.1	AT1G23100.1
AT3G27380.1	AT1G53240.1	AT1G26900.1	AT1G23800.1	AT1G07640.1	AT1G23800.1
AT1G45332.1	AT1G53760.1	AT1G28510.1	AT1G24180.1	AT1G07745.1	AT1G24180.1
AT2G18450.1	AT1G54220.1	AT1G28960.1	AT1G25380.1	AT1G07810.1	AT1G25380.1
AT2G46470.1	AT1G54990.1	AT1G28960.2	AT1G26460.1	AT1G07890.1	AT1G26460.1
AT1G50940.1	AT1G55160.1	AT1G28960.3	AT1G26710.1	AT1G08420.1	AT1G26710.1
AT5G11770.1	AT1G55545.1	AT1G28960.4	AT1G27390.1	AT1G08450.1	AT1G27390.1
AT5G08300.1	AT1G55550.1	AT1G29420.1	AT1G28210.1	AT1G08520.1	AT1G28210.1
AT4G36420.1	AT1G55860.1	AT1G29430.1	AT1G28210.2	AT1G08830.1	AT1G28210.2
AT3G59820.1	AT1G55890.1	AT1G29460.1	AT1G28960.1	AT1G09100.1	AT1G28960.1
AT1G11860.1	AT1G55900.1	AT1G29490.1	AT1G29310.1	AT1G09420.1	AT1G29310.1
AT1G11860.2	AT1G56190.1	AT1G29500.1	AT1G29880.1	AT1G09530.1	AT1G29880.1
AT1G55900.1	AT1G56340.1	AT1G29510.1	AT1G29960.1	AT1G09560.1	AT1G29960.1
AT5G40660.1	AT1G58230.1	AT1G29780.1	AT1G30680.1	AT1G09760.1	AT1G30680.1
AT5G65750.1	AT1G59870.1	AT1G29810.1	AT1G32050.1	AT1G09780.1	AT1G32050.1
AT3G16480.1	AT1G59900.1	AT1G30170.1	AT1G32350.1	AT1G09790.1	AT1G32350.1
AT4G33010.1	AT1G60770.1	AT1G30290.1	AT1G32470.1	AT1G09830.1	AT1G32470.1
AT3G03600.1	AT1G61570.1	AT1G30680.1	AT1G32580.1	AT1G09940.1	AT1G32580.1
AT1G03090.1	AT1G61870.1	AT1G30960.1	AT1G34065.1	AT1G10430.1	AT1G34065.1
AT2G03690.1	AT1G61980.1	AT1G31640.1	AT1G35940.1	AT1G10460.1	AT1G35940.1
AT4G28620.1	AT1G62750.1	AT1G31760.1	AT1G45332.1	AT1G10470.1	AT1G45332.1
AT1G23800.1	AT1G63940.1	AT1G31990.1	AT1G47260.1	AT1G10490.1	AT1G47260.1
AT5G23250.1	AT1G64210.1	AT1G32350.1	AT1G47420.1	AT1G10550.1	AT1G47420.1
AT3G55410.1	AT1G64960.1	AT1G32415.1	AT1G47580.1	AT1G10960.1	AT1G47580.1
AT5G40650.1	AT1G65290.1	AT1G34360.1	AT1G47640.1	AT1G10970.1	AT1G47640.1
AT4G00570.1	AT1G66470.1	AT1G43980.1	AT1G48030.1	AT1G11545.1	AT1G48030.1
AT1G10070.1	AT1G67350.1	AT1G44740.1	AT1G48030.2	AT1G11820.1	AT1G48030.2
AT1G16700.1	AT1G67630.1	AT1G44890.1	AT1G48420.1	AT1G11890.1	AT1G48420.1
AT1G79010.1	AT1G67785.1	AT1G48030.1	AT1G49140.1	AT1G12360.1	AT1G49140.1
AT3G12260.1	AT1G69220.1	AT1G48030.2	AT1G49410.1	AT1G12560.1	AT1G49410.1
AT5G65720.1	AT1G70190.1	AT1G48420.1	AT1G49530.1	AT1G12610.1	AT1G49530.1
AT4G32360.1	AT1G70320.1	AT1G49530.1	AT1G49630.1	AT1G12920.1	AT1G49630.1
AT4G03240.1	AT1G72020.1	AT1G50760.1	AT1G49670.1	AT1G13060.1	AT1G49670.1
AT5G08530.1	AT1G72170.1	AT1G50940.1	AT1G49880.1	AT1G13260.1	AT1G49880.1
AT5G50850.1	AT1G72270.1	AT1G51900.1	AT1G50200.1	AT1G13590.1	AT1G50200.1
AT3G01020.1	AT1G72330.1	AT1G51980.1	AT1G50400.1	AT1G13960.1	AT1G50400.1
AT3G17465.1	AT1G72750.1	AT1G52560.1	AT1G50460.1	AT1G13980.1	AT1G50460.1
AT1G29880.1	AT1G73260.1	AT1G52640.1	AT1G50500.1	AT1G14030.1	AT1G50500.1
AT5G62050.1	AT1G74230.1	AT1G52750.1	AT1G50840.1	AT1G14070.1	AT1G50840.1
AT5G57300.1	AT1G74260.1	AT1G53240.1	AT1G50940.1	AT1G14080.1	AT1G50940.1
AT3G18580.1	AT1G74360.1	AT1G53290.1	AT1G51390.1	AT1G14110.1	AT1G51390.1
AT1G68990.1	AT1G75510.1	AT1G53460.1	AT1G51650.1	AT1G14540.1	AT1G51650.1
AT2G29080.1	AT1G78120.1	AT1G53760.1	AT1G51980.1	AT1G14550.1	AT1G51980.1
AT2G20820.2	AT1G79010.1	AT1G55510.1	AT1G52560.1	AT1G14720.1	AT1G52560.1
AT4G28630.1	AT1G79230.1	AT1G55870.1	AT1G52960.1	AT1G15050.1	AT1G52960.1
AT3G45300.1	AT1G79440.1	AT1G55900.1	AT1G53000.1	AT1G15100.1	AT1G53000.1
AT4G34700.1	AT1G79940.1	AT1G56150.1	AT1G53240.1	AT1G15310.1	AT1G53240.1
AT5G14590.1	AT1G79950.1	AT1G56690.1	AT1G53530.1	AT1G15500.1	AT1G53530.1
AT4G23660.1	AT1G80230.1	AT1G57610.1	AT1G53760.1	AT1G15580.1	AT1G53760.1
AT4G23660.2	AT2G01140.1	AT1G57610.2	AT1G54220.1	AT1G15700.1	AT1G54220.1
AT4G35490.1	AT2G02050.1	AT1G61870.1	AT1G54990.1	AT1G15880.1	AT1G54990.1
AT1G21400.1	AT2G02510.1	AT1G61960.1	AT1G55160.1	AT1G15990.1	AT1G55160.1
AT1G80230.1	AT2G04030.1	AT1G61970.1	AT1G55545.1	AT1G16190.1	AT1G55545.1
AT5G23300.1	AT2G04190.1	AT1G61980.1	AT1G55550.1	AT1G16240.1	AT1G55550.1
AT2G20360.1	AT2G05710.1	AT1G61990.1	AT1G55860.1	AT1G16470.1	AT1G55860.1
AT1G23100.1	AT2G07698.1	AT1G62050.1	AT1G55890.1	AT1G17220.1	AT1G55890.1
AT4G02930.1	AT2G07707.1	AT1G62110.1	AT1G55900.1	AT1G17770.1	AT1G55900.1
AT2G13560.1	AT2G13560.1	AT1G62120.1	AT1G56340.1	AT1G17810.1	AT1G56340.1
AT4G21090.1	AT2G14170.1	AT1G62670.1	AT1G56380.1	AT1G18100.1	AT1G56380.1
AT4G21090.2	AT2G15620.1	AT1G63070.1	AT1G58180.1	AT1G18690.1	AT1G58180.1
AT1G79440.1	AT2G16460.1	AT1G63080.1	AT1G58230.1	AT1G18860.1	AT1G58230.1
AT5G04130.1	AT2G17130.1	AT1G63130.1	AT1G59720.1	AT1G18970.1	AT1G59720.1
AT5G04130.2	AT2G18700.1	AT1G64880.1	AT1G59900.1	AT1G18980.1	AT1G59900.1
AT2G13440.1	AT2G19080.1	AT1G65170.1	AT1G60770.1	AT1G19050.1	AT1G60770.1
AT2G30720.1	AT2G19860.1	AT1G65290.1	AT1G61570.1	AT1G19220.1	AT1G61570.1
AT2G45030.1	AT2G20360.1	AT1G65630.1	AT1G61870.1	AT1G19350.1	AT1G61870.1
AT4G02580.1	AT2G20420.1	AT1G67540.1	AT1G61960.1	AT1G19350.4	AT1G61960.1
AT1G19140.2	AT2G20530.1	AT1G67620.1	AT1G61970.1	AT1G19350.5	AT1G61970.1
AT1G16870.1	AT2G20800.1	AT1G68110.1	AT1G61980.1	AT1G19610.1	AT1G61980.1
AT2G20510.1	AT2G21170.1	AT1G68820.1	AT1G61990.1	AT1G19640.1	AT1G61990.1
AT1G33360.1	AT2G21410.1	AT1G68960.1	AT1G62010.1	AT1G19730.1	AT1G62010.1
AT5G62530.1	AT2G21640.1	AT1G69020.1	AT1G62085.1	AT1G19780.1	AT1G62085.1
AT1G80270.1	AT2G21870.1	AT1G69210.1	AT1G62110.1	AT1G19850.1	AT1G62110.1
AT1G16460.2	AT2G22290.1	AT1G69350.1	AT1G62120.1	AT1G19910.1	AT1G62120.1
AT3G59650.1	AT2G23370.1	AT1G69380.1	AT1G62150.1	AT1G20050.1	AT1G62150.1
AT2G14170.1	AT2G24120.1	AT1G69620.1	AT1G62490.1	AT1G20090.1	AT1G62490.1
AT1G22840.1	AT2G24180.1	AT1G70190.1	AT1G62750.1	AT1G20190.1	AT1G62750.1
AT4G10040.1	AT2G24915.1	AT1G70490.1	AT1G63380.1	AT1G20340.1	AT1G63380.1
AT2G17650.1	AT2G26080.1	AT1G70490.2	AT1G63940.1	AT1G20810.1	AT1G63940.1
AT3G15640.1	AT2G26240.1	AT1G70490.3	AT1G63940.4	AT1G21310.1	AT1G63940.4
AT3G61130.1	AT2G26330.1	AT1G71060.1	AT1G64210.1	AT1G21340.1	AT1G64210.1
AT2G36070.1	AT2G26800.1	AT1G71260.1	AT1G64220.1	AT1G21720.1	AT1G64220.1
AT3G49080.1	AT2G27730.1	AT1G71730.1	AT1G64960.1	AT1G21750.1	AT1G64960.1
AT5G63510.1	AT2G28000.1	AT1G72190.1	AT1G65290.1	AT1G21880.1	AT1G65290.1
AT5G05980.1	AT2G28180.1	AT1G73770.1	AT1G66470.1	AT1G22070.1	AT1G66470.1
AT3G09810.1	AT2G29080.1	AT1G73940.1	AT1G67350.1	AT1G22770.1	AT1G67350.1
AT3G08950.1	AT2G29530.1	AT1G75590.1	AT1G67630.1	AT1G22920.1	AT1G67630.1
AT5G37510.1	AT2G30470.1	AT1G78890.1	AT1G67690.1	AT1G23190.1	AT1G67690.1
AT5G37510.2	AT2G30970.1	AT1G78910.1	AT1G67785.1	AT1G23410.1	AT1G67785.1
AT5G46160.2	AT2G31490.1	AT1G79010.1	AT1G68730.1	AT1G23740.1	AT1G68730.1
AT3G22330.1	AT2G33040.1	AT1G79120.1	AT1G68990.1	AT1G24110.1	AT1G68990.1
AT5G53350.1	AT2G33150.1	AT1G79440.1	AT1G69220.1	AT1G24260.1	AT1G69220.1
AT3G22370.1	AT2G33210.1	AT1G80150.1	AT1G70190.1	AT1G24280.1	AT1G70190.1
AT1G07590.1	AT2G33220.1	AT1G80270.1	AT1G70320.1	AT1G24360.1	AT1G70320.1
AT1G48510.1	AT2G34730.1	AT1G80270.2	AT1G71260.1	AT1G24490.1	AT1G71260.1
AT3G17240.2	AT2G35120.1	AT1G80550.1	AT1G72020.1	AT1G24510.1	AT1G72020.1
AT5G14770.1	AT2G35370.1	AT2G01370.1	AT1G72170.1	AT1G25440.1	AT1G72170.1
AT5G61990.1	AT2G36070.1	AT2G01510.1	AT1G72270.1	AT1G26310.1	AT1G72270.1
AT2G26140.1	AT2G37410.1	AT2G01900.1	AT1G72330.1	AT1G26670.1	AT1G72330.1
AT4G33760.1	AT2G38670.1	AT2G02660.1	AT1G72420.1	AT1G26770.1	AT1G72420.1
AT1G74130.2	AT2G39795.1	AT2G03380.1	AT1G72750.1	AT1G26790.1	AT1G72750.1
AT5G07440.1	AT2G40765.1	AT2G03880.1	AT1G72820.1	AT1G26840.1	AT1G72820.1
AT2G30200.1	AT2G40800.1	AT2G04420.1	AT1G73260.1	AT1G26870.1	AT1G73260.1
AT4G01660.1	AT2G40890.1	AT2G04540.1	AT1G74120.1	AT1G27450.1	AT1G74120.1
AT5G25450.1	AT2G41380.1	AT2G04560.1	AT1G74230.1	AT1G27770.1	AT1G74230.1
AT1G18600.1	AT2G42210.1	AT2G04795.1	AT1G74240.1	AT1G27950.1	AT1G74240.1
AT1G10060.2	AT2G42310.1	AT2G04940.1	AT1G74260.1	AT1G27970.1	AT1G74260.1
AT2G04540.1	AT2G43400.1	AT2G06908.1	AT1G74360.1	AT1G27980.1	AT1G74360.1
AT4G11120.1	AT2G43750.1	AT2G07715.1	AT1G75510.1	AT1G28050.1	AT1G75510.1
AT2G34050.1	AT2G43780.1	AT2G07722.1	AT1G77750.1	AT1G28310.1	AT1G77750.1
AT2G42710.1	AT2G44350.1	AT2G07734.1	AT1G78120.1	AT1G28360.1	AT1G78120.1
AT2G16460.1	AT2G44950.1	AT2G12345.1	AT1G78180.1	AT1G28370.1	AT1G78180.1
AT2G25840.1	AT2G45030.1	AT2G13560.1	AT1G78930.1	AT1G28490.1	AT1G78930.1
AT2G25840.2	AT2G45060.1	AT2G14020.1	AT1G79010.1	AT1G29160.1	AT1G79010.1
AT5G23140.1	AT2G45250.1	AT2G14095.1	AT1G79220.1	AT1G29280.1	AT1G79220.1
AT5G39840.1	AT2G45740.1	AT2G14860.1	AT1G79230.1	AT1G29860.1	AT1G79230.1
AT4G05450.1	AT2G46390.1	AT2G15310.1	AT1G79430.1	AT1G29920.1	AT1G79430.1
AT1G26460.1	AT2G46505.1	AT2G15820.1	AT1G79440.1	AT1G29930.1	AT1G79440.1
AT1G61870.1	AT2G46540.1	AT2G16100.1	AT1G79900.1	AT1G30330.1	AT1G79900.1
AT3G06050.1	AT2G47380.1	AT2G17525.1	AT1G79940.1	AT1G30380.1	AT1G79940.1
AT2G21870.1	AT2G47510.1	AT2G17650.1	AT1G79950.1	AT1G30650.1	AT1G79950.1
AT4G28390.1	AT2G47690.1	AT2G18520.1	AT1G80230.1	AT1G30870.1	AT1G80230.1
AT5G03290.1	AT3G01280.1	AT2G19180.1	AT1G80720.1	AT1G30950.1	AT1G80720.1
AT3G17910.1	AT3G01290.1	AT2G19490.1	AT1G80900.1	AT1G31120.1	AT1G80900.1
AT2G44520.1	AT3G01800.1	AT2G20360.1	AT2G01090.1	AT1G31180.1	AT2G01090.1
AT4G08870.1	AT3G01910.1	AT2G20420.1	AT2G01390.1	AT1G31220.1	AT2G01390.1
AT1G09300.1	AT3G02090.1	AT2G20500.1	AT2G01910.1	AT1G31260.1	AT2G01910.1
AT3G59280.1	AT3G03070.1	AT2G20510.1	AT2G02050.1	AT1G31860.1	AT2G02050.1
AT3G06850.1	AT3G03100.1	AT2G20710.1	AT2G02510.1	AT1G32170.1	AT2G02510.1
AT1G77750.1	AT3G03910.1	AT2G20820.1	AT2G03050.1	AT1G32200.1	AT2G03050.1
AT4G14790.1	AT3G04120.1	AT2G20820.2	AT2G04190.1	AT1G32640.1	AT2G04190.1
AT3G20970.1	AT3G05780.1	AT2G20860.1	AT2G04540.1	AT1G32900.1	AT2G04540.1
AT5G14780.1	AT3G06050.1	AT2G21200.1	AT2G04842.1	AT1G34170.1	AT2G04842.1
AT1G80270.2	AT3G06790.1	AT2G21290.1	AT2G05080.1	AT1G34310.1	AT2G05080.1
AT2G20820.1	AT3G06850.1	AT2G21870.1	AT2G05710.1	AT1G34390.1	AT2G05710.1
AT3G13930.1	AT3G07480.1	AT2G21870.2	AT2G07675.1	AT1G34410.1	AT2G07675.1
AT4G35650.1	AT3G07770.1	AT2G21970.1	AT2G07679.1	AT1G34510.1	AT2G07679.1
AT1G14610.1	AT3G08580.1	AT2G22410.1	AT2G07698.1	AT1G34790.1	AT2G07698.1
AT2G47020.1	AT3G08610.1	AT2G22830.1	AT2G07707.1	AT1G35240.1	AT2G07707.1
AT2G27775.1	AT3G09810.1	AT2G22870.1	AT2G07725.1	AT1G35520.1	AT2G07725.1
AT3G08860.1	AT3G10260.1	AT2G23370.1	AT2G11270.1	AT1G35540.1	AT2G11270.1
AT5G20080.1	AT3G10270.1	AT2G23790.1	AT2G13560.1	AT1G42970.1	AT2G13560.1
AT3G15660.1	AT3G10370.1	AT2G23890.1	AT2G14120.1	AT1G43170.1	AT2G14120.1
AT3G48680.1	AT3G10690.1	AT2G25140.1	AT2G14170.1	AT1G43850.1	AT2G14170.1
AT5G48030.1	AT3G10860.1	AT2G25570.1	AT2G15620.1	AT1G43950.1	AT2G15620.1
AT1G10060.1	AT3G10920.1	AT2G25870.1	AT2G16460.1	AT1G44575.1	AT2G16460.1
AT1G07510.1	AT3G11670.1	AT2G28480.1	AT2G17130.1	AT1G44970.1	AT2G17130.1
AT3G24000.1	AT3G12110.1	AT2G28640.1	AT2G17270.1	AT1G45145.1	AT2G17270.1
AT1G71060.1	AT3G12260.1	AT2G28820.1	AT2G18450.1	AT1G47250.1	AT2G18450.1
AT1G79120.1	AT3G12580.1	AT2G29080.1	AT2G18700.1	AT1G47655.1	AT2G18700.1
AT2G16100.1	AT3G12650.1	AT2G30395.1	AT2G19080.1	AT1G48160.1	AT2G19080.1
AT2G25570.1	AT3G12780.1	AT2G30720.1	AT2G19280.1	AT1G48410.1	AT2G19280.1
AT2G38350.1	AT3G13160.1	AT2G30920.1	AT2G19680.1	AT1G48600.1	AT2G19680.1
AT4G15940.1	AT3G13470.1	AT2G30970.1	AT2G19860.1	AT1G48850.1	AT2G19860.1
AT5G64210.1	AT3G13860.1	AT2G31800.1	AT2G20360.1	AT1G48900.1	AT2G20360.1
AT3G07770.1	AT3G13930.1	AT2G33040.1	AT2G20420.1	AT1G49130.1	AT2G20420.1
AT5G05990.1	AT3G14270.1	AT2G33210.1	AT2G20510.1	AT1G49190.1	AT2G20510.1
AT3G45740.1	AT3G15000.1	AT2G34370.1	AT2G20530.1	AT1G49240.1	AT2G20530.1
AT3G24200.1	AT3G15020.1	AT2G34520.1	AT2G20800.1	AT1G49570.1	AT2G20800.1
AT3G10370.1	AT3G15590.1	AT2G35010.1	AT2G20860.1	AT1G49710.1	AT2G20860.1
AT5G52840.1	AT3G15640.1	AT2G35030.1	AT2G21640.1	AT1G50250.1	AT2G21640.1
AT4G36680.1	AT3G15660.1	AT2G35070.1	AT2G21710.1	AT1G50320.1	AT2G21710.1
AT1G26880.1	AT3G16230.1	AT2G35090.1	AT2G22290.1	AT1G50430.1	AT2G22290.1
AT5G46180.1	AT3G16480.1	AT2G35120.1	AT2G22500.1	AT1G50590.1	AT2G22500.1
AT1G17350.1	AT3G17240.1	AT2G35370.1	AT2G23370.1	AT1G50640.1	AT2G23370.1
AT1G65950.1	AT3G17465.1	AT2G35585.1	AT2G24180.1	AT1G50920.1	AT2G24180.1
AT5G54100.1	AT3G17910.1	AT2G35605.1	AT2G24915.1	AT1G51700.1	AT2G24915.1
AT3G54980.1	AT3G18040.1	AT2G35790.1	AT2G25680.1	AT1G51950.1	AT2G25680.1
AT5G16640.1	AT3G18410.1	AT2G36980.1	AT2G25840.1	AT1G52400.1	AT2G25840.1
AT4G26970.1	AT3G19480.1	AT2G37250.1	AT2G26080.1	AT1G52570.1	AT2G26080.1
AT2G04560.1	AT3G20000.1	AT2G37510.1	AT2G26240.1	AT1G52830.1	AT2G26240.1
AT4G23620.1	AT3G20040.1	AT2G38350.1	AT2G26330.1	AT1G52880.1	AT2G26330.1
AT4G32470.1	AT3G22200.1	AT2G38400.1	AT2G26360.1	AT1G52890.1	AT2G26360.1
AT1G74130.1	AT3G22330.1	AT2G38660.1	AT2G27730.1	AT1G53170.1	AT2G27730.1
AT5G28370.1	AT3G22360.1	AT2G38970.1	AT2G28180.1	AT1G53300.1	AT2G28180.1
AT2G17130.2	AT3G22370.1	AT2G39230.1	AT2G29080.1	AT1G53540.1	AT2G29080.1
AT1G71260.1	AT3G23990.1	AT2G39520.1	AT2G29530.1	AT1G53750.1	AT2G29530.1
AT3G16230.1	AT3G25140.1	AT2G39680.1	AT2G29990.1	AT1G53850.1	AT2G29990.1
AT1G65540.1	AT3G26560.1	AT2G40240.1	AT2G30160.1	AT1G55020.1	AT2G30160.1
AT5G46160.1	AT3G26780.1	AT2G40935.2	AT2G30720.1	AT1G55180.1	AT2G30720.1
AT3G15090.1	AT3G27070.1	AT2G41250.1	AT2G30920.1	AT1G55490.1	AT2G30920.1
AT5G56940.1	AT3G27080.1	AT2G42710.1	AT2G30970.1	AT1G55520.1	AT2G30970.1
AT2G39795.1	AT3G27240.1	AT2G43120.1	AT2G31170.1	AT1G55600.1	AT2G31170.1
AT4G37660.1	AT3G27280.1	AT2G43360.1	AT2G31490.1	AT1G55610.1	AT2G31490.1
AT4G11600.1	AT3G27380.1	AT2G44020.1	AT2G33210.1	AT1G55670.1	AT2G33210.1
AT2G25140.1	AT3G27560.1	AT2G44065.1	AT2G33220.1	AT1G55910.1	AT2G33220.1
AT5G51540.1	AT3G27620.1	AT2G44065.2	AT2G33820.1	AT1G56010.1	AT2G33820.1
AT1G55510.1	AT3G28520.1	AT2G44350.1	AT2G34370.1	AT1G58290.1	AT2G34370.1
AT3G01820.1	AT3G43410.1	AT2G44350.2	AT2G34520.1	AT1G59750.1	AT2G34520.1
AT3G03910.1	AT3G44330.1	AT2G44525.1	AT2G34620.1	AT1G59830.1	AT2G34620.1
AT5G18170.1	AT3G44370.1	AT2G44620.1	AT2G34730.1	AT1G59940.1	AT2G34730.1
AT5G51220.1	AT3G45300.1	AT2G45210.1	AT2G35120.1	AT1G60160.1	AT2G35120.1
AT5G51740.1	AT3G45420.1	AT2G45930.1	AT2G35240.1	AT1G60950.1	AT2G35240.1
AT2G16460.2	AT3G45770.1	AT2G46050.1	AT2G35370.1	AT1G60960.1	AT2G35370.1
AT5G39800.1	AT3G46430.1	AT2G46190.1	AT2G36000.1	AT1G61070.1	AT2G36000.1
AT5G40080.1	AT3G46520.1	AT2G46470.1	AT2G36000.2	AT1G61580.1	AT2G36000.2
AT4G37830.1	AT3G46560.1	AT2G47170.1	AT2G36070.1	AT1G61700.1	AT2G36070.1
AT1G49530.1	AT3G47520.1	AT2G47510.1	AT2G37410.1	AT1G62180.1	AT2G37410.1
AT5G26830.1	AT3G47833.1	AT2G48030.1	AT2G37410.2	AT1G62300.1	AT2G37410.2
AT2G39230.1	AT3G47930.1	AT3G01800.1	AT2G37890.1	AT1G62360.1	AT2G37890.1
AT5G41170.1	AT3G48000.1	AT3G01820.1	AT2G38400.1	AT1G62640.1	AT2G38400.1
AT3G30775.1	AT3G48680.1	AT3G02090.1	AT2G38660.1	AT1G62710.1	AT2G38660.1
AT2G44020.1	AT3G48870.1	AT3G02090.2	AT2G38670.1	AT1G62800.1	AT2G38670.1
AT5G51440.1	AT3G49240.1	AT3G02490.1	AT2G39290.1	AT1G62980.1	AT2G39290.1
AT1G07740.1	AT3G50930.1	AT3G03830.1	AT2G39790.1	AT1G63030.1	AT2G39790.1
AT1G16840.1	AT3G52200.1	AT3G03850.1	AT2G39795.1	AT1G63650.1	AT2G39795.1
AT2G03380.1	AT3G52300.1	AT3G04750.1	AT2G40765.1	AT1G63970.1	AT2G40765.1
AT2G03880.1	AT3G52530.1	AT3G04920.1	AT2G40800.1	AT1G64000.1	AT2G40800.1
AT3G02490.1	AT3G52730.1	AT3G05810.1	AT2G40890.1	AT1G64620.1	AT2G40890.1
AT3G04750.1	AT3G54110.1	AT3G06050.1	AT2G41380.1	AT1G64970.1	AT2G41380.1
AT3G51380.1	AT3G54660.1	AT3G07440.1	AT2G42210.1	AT1G65080.1	AT2G42210.1
AT3G57100.1	AT3G55010.1	AT3G07770.1	AT2G42210.4	AT1G65260.1	AT2G42210.4
AT4G16030.1	AT3G55250.1	AT3G08860.1	AT2G42310.1	AT1G65310.1	AT2G42310.1
AT4G32450.1	AT3G55400.1	AT3G08950.1	AT2G43400.1	AT1G65480.1	AT2G43400.1
AT4G35410.2	AT3G55410.1	AT3G09810.1	AT2G43430.1	AT1G65620.1	AT2G43430.1
AT5G26800.1	AT3G55440.1	AT3G10190.1	AT2G43430.2	AT1G65680.1	AT2G43430.2
AT5G56570.1	AT3G56430.1	AT3G10920.1	AT2G43750.1	AT1G66100.1	AT2G43750.1
AT5G61370.1	AT3G57785.1	AT3G10930.1	AT2G43780.1	AT1G66340.1	AT2G43780.1
AT3G22200.1	AT3G58610.1	AT3G11460.1	AT2G44020.1	AT1G66550.1	AT2G44020.1
AT2G21870.2	AT3G58840.1	AT3G12650.1	AT2G44350.1	AT1G66560.1	AT2G44350.1
AT2G20060.1	AT3G59760.1	AT3G12830.1	AT2G44350.2	AT1G66600.1	AT2G44350.2
AT5G58270.1	AT3G59820.1	AT3G12955.1	AT2G44520.1	AT1G67090.1	AT2G44520.1
AT3G25470.1	AT3G60100.1	AT3G13160.1	AT2G44620.1	AT1G67710.1	AT2G44620.1
AT2G46320.2	AT3G60960.1	AT3G13226.1	AT2G45030.1	AT1G67740.1	AT2G45030.1
AT2G46320.3	AT3G61070.1	AT3G13420.1	AT2G45060.1	AT1G67970.1	AT2G45060.1
AT5G42150.1	AT3G61430.1	AT3G13450.1	AT2G45250.1	AT1G68150.1	AT2G45250.1
AT3G06850.2	AT3G61440.1	AT3G13550.1	AT2G46110.1	AT1G68190.1	AT2G46110.1
AT5G26860.1	AT3G61650.1	AT3G13770.1	AT2G46320.1	AT1G68210.1	AT2G46320.1
AT3G08580.1	AT3G62460.1	AT3G13860.1	AT2G46320.2	AT1G68520.1	AT2G46320.2
AT3G08580.2	AT3G62530.1	AT3G14580.1	AT2G46320.3	AT1G68850.1	AT2G46320.3
AT5G56090.1	AT3G62790.1	AT3G15020.1	AT2G46390.1	AT1G69120.1	AT2G46390.1
AT5G09600.1	AT4G00530.1	AT3G15090.1	AT2G46455.1	AT1G69310.1	AT2G46455.1
AT3G29800.1	AT4G00570.1	AT3G15280.1	AT2G46470.1	AT1G69490.1	AT2G46470.1
AT2G44065.1	AT4G00860.1	AT3G15590.1	AT2G46505.1	AT1G69530.1	AT2G46505.1
AT2G37230.1	AT4G01100.1	AT3G15660.1	AT2G46540.1	AT1G69570.1	AT2G46540.1
AT5G39710.1	AT4G01180.1	AT3G16230.1	AT2G47380.1	AT1G69740.1	AT2G47380.1
AT1G56150.1	AT4G02580.1	AT3G16480.1	AT2G47490.1	AT1G69810.1	AT2G47490.1
AT2G20500.1	AT4G02930.1	AT3G16540.1	AT2G47510.1	AT1G69960.1	AT2G47510.1
AT2G35070.1	AT4G05020.1	AT3G17240.1	AT2G47690.1	AT1G70300.1	AT2G47690.1
AT2G35790.1	AT4G05590.1	AT3G17240.2	AT2G47770.1	AT1G70510.1	AT2G47770.1
AT2G39520.1	AT4G07670.1	AT3G17240.3	AT3G01020.1	AT1G70730.1	AT3G01020.1
AT3G46020.1	AT4G08390.1	AT3G18240.1	AT3G01280.1	AT1G70980.1	AT3G01280.1
AT4G01530.1	AT4G08870.1	AT3G18240.2	AT3G01800.1	AT1G71230.1	AT3G01800.1
AT4G03340.1	AT4G10040.1	AT3G18580.1	AT3G02010.1	AT1G71692.1	AT3G02010.1
AT4G16090.1	AT4G10750.1	AT3G19440.1	AT3G02090.2	AT1G71695.1	AT3G02090.2
AT4G26680.1	AT4G11010.1	AT3G19750.1	AT3G02660.1	AT1G71990.1	AT3G02660.1
AT5G14550.1	AT4G11120.1	AT3G21300.1	AT3G03070.1	AT1G72260.1	AT3G03070.1
AT5G18050.1	AT4G11170.1	AT3G21530.1	AT3G03100.1	AT1G72280.1	AT3G03100.1
AT5G55870.1	AT4G11600.1	AT3G22200.1	AT3G03600.1	AT1G72370.1	AT3G03600.1
AT3G19440.1	AT4G12080.1	AT3G22310.1	AT3G03910.1	AT1G72550.1	AT3G03910.1
AT5G51040.1	AT4G12240.1	AT3G22330.1	AT3G04800.1	AT1G72610.1	AT3G04800.1
AT3G50930.1	AT4G12590.1	AT3G22370.1	AT3G05290.1	AT1G73100.1	AT3G05290.1
AT5G47890.1	AT4G13850.1	AT3G22450.1	AT3G05780.1	AT1G73190.1	AT3G05780.1
AT4G12240.1	AT4G14230.1	AT3G22670.1	AT3G06050.1	AT1G73600.1	AT3G06050.1
AT4G20020.1	AT4G14695.1	AT3G23990.1	AT3G06790.1	AT1G73730.1	AT3G06790.1
AT4G27930.1	AT4G15640.1	AT3G24000.1	AT3G06850.1	AT1G73870.1	AT3G06850.1
AT5G65780.1	AT4G15940.1	AT3G24320.1	AT3G07480.1	AT1G74000.1	AT3G07480.1
AT5G10910.1	AT4G16450.1	AT3G24570.1	AT3G07770.1	AT1G74020.1	AT3G07770.1
AT4G04320.2	AT4G16940.1	AT3G24790.1	AT3G08580.1	AT1G74380.1	AT3G08580.1
AT5G17730.1	AT4G17740.1	AT3G25060.1	AT3G08580.2	AT1G74420.1	AT3G08580.2
AT4G11630.1	AT4G20150.1	AT3G25520.1	AT3G08610.1	AT1G74700.1	AT3G08610.1
AT2G28820.1	AT4G20830.1	AT3G26760.1	AT3G08860.1	AT1G74710.1	AT3G08860.1
AT3G52200.1	AT4G21105.1	AT3G26770.1	AT3G08980.1	AT1G74790.1	AT3G08980.1
AT3G22310.1	AT4G21150.1	AT3G27340.1	AT3G09810.1	AT1G74820.1	AT3G09810.1
AT1G03560.1	AT4G22310.1	AT3G27380.1	AT3G10110.1	AT1G74890.1	AT3G10110.1
AT5G64670.1	AT4G22690.1	AT3G27620.1	AT3G10140.1	AT1G74920.1	AT3G10140.1
AT3G05810.1	AT4G23290.1	AT3G28700.1	AT3G10160.1	AT1G75040.1	AT3G10160.1
AT5G45590.1	AT4G23885.1	AT3G28900.1	AT3G10260.1	AT1G75080.1	AT3G10260.1
AT4G27585.1	AT4G23900.1	AT3G30775.1	AT3G10270.1	AT1G75280.1	AT3G10270.1
AT4G30490.1	AT4G24190.1	AT3G32190.1	AT3G10370.1	AT1G75490.1	AT3G10370.1
AT2G25840.3	AT4G24200.1	AT3G44370.1	AT3G10570.1	AT1G75540.1	AT3G10570.1
AT3G13160.1	AT4G24280.1	AT3G44770.1	AT3G10690.1	AT1G75630.1	AT3G10690.1
AT1G11870.3	AT4G25100.1	AT3G44920.1	AT3G10860.1	AT1G75750.1	AT3G10860.1
AT2G31450.1	AT4G26910.1	AT3G45300.1	AT3G10920.1	AT1G75830.1	AT3G10920.1
AT5G17760.2	AT4G26970.1	AT3G45740.1	AT3G11460.1	AT1G75840.1	AT3G11460.1
AT4G35850.1	AT4G27585.1	AT3G46020.1	AT3G11670.1	AT1G76100.1	AT3G11670.1
AT4G28220.1	AT4G27880.1	AT3G46950.1	AT3G12110.1	AT1G76450.1	AT3G12110.1
AT2G17130.1	AT4G28060.1	AT3G47450.1	AT3G12260.1	AT1G76490.1	AT3G12260.1
AT2G17580.1	AT4G28360.1	AT3G47450.2	AT3G12580.1	AT1G76930.1	AT3G12580.1
AT1G02410.1	AT4G28390.1	AT3G47930.1	AT3G12650.1	AT1G77090.1	AT3G12650.1
AT1G74900.1	AT4G28510.1	AT3G48000.1	AT3G13110.1	AT1G77100.1	AT3G13110.1
AT5G49840.1	AT4G28620.1	AT3G48680.1	AT3G13160.1	AT1G77120.1	AT3G13160.1
AT2G43360.1	AT4G29130.1	AT3G49080.1	AT3G13250.1	AT1G77140.1	AT3G13250.1
AT3G61520.1	AT4G29480.1	AT3G49320.1	AT3G13470.1	AT1G77440.1	AT3G13470.1
AT5G17750.1	AT4G31500.1	AT3G51380.1	AT3G13490.1	AT1G77510.1	AT3G13490.1
AT4G04870.1	AT4G31810.1	AT3G51790.1	AT3G13770.1	AT1G77850.1	AT3G13770.1
AT2G27730.1	AT4G32470.1	AT3G52050.1	AT3G13860.1	AT1G77920.1	AT3G13860.1
AT1G22660.2	AT4G32605.1	AT3G52200.1	AT3G13880.1	AT1G78600.1	AT3G13880.1
AT1G64880.1	AT4G33010.1	AT3G52570.1	AT3G13930.1	AT1G78680.1	AT3G13930.1
AT2G19490.1	AT4G34030.1	AT3G53360.1	AT3G14270.1	AT1G79040.1	AT3G14270.1
AT2G31800.1	AT4G34200.1	AT3G53440.1	AT3G15000.1	AT1G79050.1	AT3G15000.1
AT5G24970.1	AT4G35000.1	AT3G53440.2	AT3G15020.1	AT1G79500.1	AT3G15020.1
AT3G28570.1	AT4G35090.1	AT3G54826.1	AT3G15090.1	AT1G79590.1	AT3G15090.1
AT4G32470.2	AT4G35260.1	AT3G54980.1	AT3G15590.1	AT1G79650.1	AT3G15590.1
AT5G60960.1	AT4G35650.1	AT3G55410.1	AT3G15640.1	AT1G79810.1	AT3G15640.1
AT4G35730.1	AT4G35730.1	AT3G55605.1	AT3G15660.1	AT1G79840.1	AT3G15660.1
AT4G31810.1	AT4G35830.1	AT3G56210.1	AT3G16230.1	AT1G79850.1	AT3G16230.1
AT4G30930.1	AT4G35850.1	AT3G56410.1	AT3G16480.1	AT1G80050.1	AT3G16480.1
AT5G28460.1	AT4G36400.1	AT3G57100.1	AT3G17240.1	AT1G80300.1	AT3G17240.1
AT3G03070.1	AT4G36680.1	AT3G57190.1	AT3G17240.2	AT1G80390.1	AT3G17240.2
AT3G28600.1	AT4G37830.1	AT3G57785.1	AT3G17240.3	AT1G80560.1	AT3G17240.3
AT3G28610.1	AT4G37910.1	AT3G58150.1	AT3G17465.1	AT1G80590.1	AT3G17465.1
AT1G47420.1	AT4G37930.1	AT3G59820.1	AT3G17910.1	AT1G80840.1	AT3G17910.1
AT1G06440.1	AT4G38070.1	AT3G60400.1	AT3G17970.1	AT2G01200.1	AT3G17970.1
AT2G18520.1	AT4G39660.1	AT3G60940.1	AT3G18040.1	AT2G01630.1	AT3G18040.1
AT2G23890.1	AT4G39690.1	AT3G60950.1	AT3G18410.1	AT2G01760.1	AT3G18410.1
AT2G45210.1	AT5G01630.1	AT3G61010.1	AT3G18870.1	AT2G01850.1	AT3G18870.1
AT5G09450.1	AT5G02660.1	AT3G61030.1	AT3G19170.1	AT2G01950.1	AT3G19170.1
AT2G16930.1	AT5G02810.1	AT3G61440.1	AT3G19480.1	AT2G02100.1	AT3G19480.1
AT3G01800.1	AT5G03290.1	AT3G61530.1	AT3G20000.1	AT2G02120.1	AT3G20000.1
AT1G63070.1	AT5G04130.1	AT3G61530.2	AT3G20040.1	AT2G02130.1	AT3G20040.1
AT1G63080.1	AT5G04860.1	AT3G62000.1	AT3G20240.1	AT2G02140.1	AT3G20240.1
AT1G63130.1	AT5G05370.1	AT3G62470.1	AT3G20540.1	AT2G02220.1	AT3G20540.1
AT4G20930.1	AT5G05620.1	AT3G62540.1	AT3G20970.1	AT2G02380.1	AT3G20970.1
AT4G31930.1	AT5G06440.1	AT3G62720.1	AT3G21390.1	AT2G02390.1	AT3G21390.1
AT1G02700.1	AT5G06580.1	AT4G00570.1	AT3G22200.1	AT2G02930.1	AT3G22200.1
AT1G29430.1	AT5G07440.1	AT4G00750.1	AT3G22300.1	AT2G02950.1	AT3G22300.1
AT1G30290.1	AT5G08040.1	AT4G01400.1	AT3G22330.1	AT2G03090.1	AT3G22330.1
AT1G67620.1	AT5G08060.1	AT4G01530.1	AT3G22360.1	AT2G03210.1	AT3G22360.1
AT1G68110.1	AT5G08300.1	AT4G01990.1	AT3G22370.1	AT2G03220.1	AT3G22370.1
AT1G73770.1	AT5G08530.1	AT4G02140.1	AT3G23630.1	AT2G03340.1	AT3G23630.1
AT2G02660.1	AT5G08660.1	AT4G02230.1	AT3G23830.1	AT2G03670.1	AT3G23830.1
AT2G04795.1	AT5G08670.1	AT4G02500.1	AT3G23830.2	AT2G03710.1	AT3G23830.2
AT2G14020.1	AT5G08680.1	AT4G02580.1	AT3G23990.1	AT2G04032.1	AT3G23990.1
AT2G19180.1	AT5G08690.1	AT4G02820.1	AT3G24000.1	AT2G04400.1	AT3G24000.1
AT2G35605.1	AT5G08720.1	AT4G03240.1	AT3G24320.1	AT2G04530.1	AT3G24320.1
AT2G45930.1	AT5G09300.1	AT4G03340.1	AT3G25120.1	AT2G04780.1	AT3G25120.1
AT3G12830.1	AT5G09420.1	AT4G04080.1	AT3G25140.1	AT2G04880.1	AT3G25140.1
AT3G12955.1	AT5G09590.1	AT4G04320.2	AT3G25740.1	AT2G05840.1	AT3G25740.1
AT3G49320.1	AT5G09600.1	AT4G04870.1	AT3G26560.1	AT2G06850.1	AT3G26560.1
AT5G42410.1	AT5G09810.1	AT4G05030.1	AT3G26780.1	AT2G13650.1	AT3G26780.1
AT5G55440.1	AT5G09840.1	AT4G05136.1	AT3G27070.1	AT2G14260.1	AT3G27070.1
AT3G13450.1	AT5G10860.1	AT4G07493.1	AT3G27080.1	AT2G14610.1	AT3G27080.1
AT1G51965.1	AT5G11770.1	AT4G08870.1	AT3G27240.1	AT2G14620.1	AT3G27240.1
AT2G15630.1	AT5G12290.1	AT4G09730.1	AT3G27280.1	AT2G14750.1	AT3G27280.1
AT5G09300.1	AT5G13420.1	AT4G09750.1	AT3G27380.1	AT2G15010.1	AT3G27380.1
AT1G68980.1	AT5G13430.1	AT4G11120.1	AT3G27560.1	AT2G15350.1	AT3G27560.1
AT5G09650.1	AT5G13440.1	AT4G11270.1	AT3G27620.1	AT2G15370.1	AT3G27620.1
AT1G72330.1	AT5G13450.1	AT4G12240.1	AT3G28510.1	AT2G15390.1	AT3G28510.1
AT4G08900.1	AT5G13490.1	AT4G13230.1	AT3G28520.1	AT2G15400.1	AT3G28520.1
AT3G15620.1	AT5G13610.1	AT4G13790.1	AT3G28560.1	AT2G15430.1	AT3G28560.1
AT1G12300.1	AT5G13630.1	AT4G14170.1	AT3G29800.1	AT2G15570.1	AT3G29800.1
AT1G22960.1	AT5G14040.1	AT4G14790.1	AT3G30420.1	AT2G16510.1	AT3G30420.1
AT5G12100.1	AT5G14210.1	AT4G15940.1	AT3G30775.1	AT2G16780.1	AT3G30775.1
AT4G39660.1	AT5G14300.1	AT4G15960.1	AT3G31980.1	AT2G16850.1	AT3G31980.1
AT3G44370.1	AT5G14590.1	AT4G15970.1	AT3G42100.1	AT2G17120.1	AT3G42100.1
AT1G26900.1	AT5G14780.1	AT4G16030.1	AT3G43350.1	AT2G17370.1	AT3G43350.1
AT2G23790.1	AT5G15090.1	AT4G16080.1	AT3G43410.1	AT2G17800.1	AT3G43410.1
AT2G35030.1	AT5G15640.1	AT4G16090.1	AT3G44330.1	AT2G18020.1	AT3G44330.1
AT3G62470.1	AT5G18070.1	AT4G17360.1	AT3G44370.1	AT2G18140.1	AT3G44370.1
AT5G06400.1	AT5G18170.1	AT4G17940.1	AT3G45300.1	AT2G18150.1	AT3G45300.1
AT5G14820.1	AT5G18250.1	AT4G18100.1	AT3G45420.1	AT2G18230.1	AT3G45420.1
AT4G35460.1	AT5G19760.1	AT4G19220.1	AT3G45770.1	AT2G18710.1	AT3G45770.1
AT1G71310.1	AT5G19950.1	AT4G20020.1	AT3G46100.1	AT2G18800.1	AT3G46100.1
AT5G43430.1	AT5G20080.1	AT4G20020.2	AT3G46430.1	AT2G18980.1	AT3G46430.1
AT2G20860.1	AT5G20090.1	AT4G20930.1	AT3G46520.1	AT2G19500.1	AT3G46520.1
AT1G43010.1	AT5G20720.1	AT4G21020.1	AT3G46560.1	AT2G19520.1	AT3G46560.1
AT2G39725.1	AT5G23060.1	AT4G21190.1	AT3G46950.1	AT2G20260.1	AT3G46950.1
AT1G16840.2	AT5G23140.1	AT4G21220.1	AT3G47450.1	AT2G20750.1	AT3G47450.1
AT1G16840.3	AT5G23250.1	AT4G21460.1	AT3G47520.1	AT2G21160.1	AT3G47520.1
AT1G16840.4	AT5G23300.1	AT4G22220.1	AT3G47833.1	AT2G21790.1	AT3G47833.1
AT1G78890.1	AT5G25450.1	AT4G23620.1	AT3G47930.1	AT2G21900.1	AT3G47930.1
AT2G38970.1	AT5G25940.1	AT4G23660.1	AT3G48110.1	AT2G21940.1	AT3G48110.1
AT3G56210.1	AT5G26780.1	AT4G23660.2	AT3G48680.1	AT2G22240.1	AT3G48680.1
AT4G01990.1	AT5G26860.1	AT4G25200.1	AT3G48850.1	AT2G22420.1	AT3G48850.1
AT4G15970.1	AT5G26910.1	AT4G26310.1	AT3G48870.1	AT2G22430.1	AT3G48870.1
AT5G03560.1	AT5G27540.1	AT4G26680.1	AT3G49240.1	AT2G22540.1	AT3G49240.1
AT5G27780.1	AT5G27760.1	AT4G26780.1	AT3G49920.1	AT2G22630.1	AT3G49920.1
AT4G11060.1	AT5G37510.1	AT4G26910.1	AT3G50930.1	AT2G22670.1	AT3G50930.1
AT3G10160.1	AT5G39410.1	AT4G26910.2	AT3G51690.1	AT2G22740.1	AT3G51690.1
AT3G48850.1	AT5G40650.1	AT4G27350.1	AT3G52200.1	AT2G22800.1	AT3G52200.1
AT2G46505.1	AT5G40770.1	AT4G28070.1	AT3G52300.1	AT2G22860.1	AT3G52300.1
AT3G28520.1	AT5G40810.1	AT4G28170.1	AT3G52530.1	AT2G22900.1	AT3G52530.1
AT5G61880.1	AT5G40930.1	AT4G28360.1	AT3G52730.1	AT2G23320.1	AT3G52730.1
AT5G42310.1	AT5G41350.1	AT4G28620.1	AT3G53940.1	AT2G23380.1	AT3G53940.1
AT5G47320.1	AT5G41670.1	AT4G28630.1	AT3G54110.1	AT2G23930.1	AT3G54110.1
AT5G62370.1	AT5G41685.1	AT4G29120.1	AT3G54660.1	AT2G23980.1	AT3G54660.1
AT1G17510.1	AT5G41970.1	AT4G29540.1	AT3G54826.1	AT2G24200.1	AT3G54826.1
AT1G30370.1	AT5G42150.1	AT4G30490.1	AT3G55010.1	AT2G24570.1	AT3G55010.1
AT4G22620.1	AT5G42390.1	AT4G30930.1	AT3G55250.1	AT2G24610.1	AT3G55250.1
AT4G35820.1	AT5G42650.1	AT4G31010.1	AT3G55400.1	AT2G24740.1	AT3G55400.1
AT1G51390.1	AT5G42980.1	AT4G31010.2	AT3G55410.1	AT2G24790.1	AT3G55410.1
AT3G05790.1	AT5G43430.1	AT4G31930.1	AT3G55440.1	AT2G24800.1	AT3G55440.1
AT3G01280.1	AT5G43780.1	AT4G32360.1	AT3G55605.1	AT2G25000.1	AT3G55605.1
AT5G57490.1	AT5G43970.1	AT4G32450.1	AT3G55640.1	AT2G25060.1	AT3G55640.1
AT2G24120.1	AT5G44090.1	AT4G33495.1	AT3G56430.1	AT2G25110.1	AT3G56430.1
AT2G24120.2	AT5G44140.1	AT4G33905.1	AT3G57090.1	AT2G25180.1	AT3G57090.1
AT5G50950.1	AT5G46800.1	AT4G34030.1	AT3G57785.1	AT2G25810.1	AT3G57785.1
AT5G50950.2	AT5G47030.1	AT4G34310.1	AT3G58140.1	AT2G25930.1	AT3G58140.1
AT3G22300.1	AT5G47250.1	AT4G34310.2	AT3G58610.1	AT2G25940.1	AT3G58610.1
AT1G80880.1	AT5G47580.1	AT4G34570.1	AT3G58840.1	AT2G26010.1	AT3G58840.1
AT3G07480.1	AT5G47690.1	AT4G34780.1	AT3G59650.1	AT2G26020.1	AT3G59650.1
AT3G06790.1	AT5G49555.1	AT4G35260.1	AT3G59760.1	AT2G26230.1	AT3G59760.1
AT2G41410.1	AT5G50160.1	AT4G35410.2	AT3G59760.2	AT2G26350.1	AT3G59760.2
AT3G06790.2	AT5G50370.1	AT4G35490.1	AT3G59760.3	AT2G26930.1	AT3G59760.3
AT4G28360.1	AT5G50810.1	AT4G35650.1	AT3G59820.1	AT2G26990.1	AT3G59820.1
AT1G24240.1	AT5G50850.1	AT4G35720.1	AT3G60100.1	AT2G27020.1	AT3G60100.1
AT3G60940.1	AT5G50920.1	AT4G35850.1	AT3G60190.1	AT2G27050.1	AT3G60190.1
AT2G38400.1	AT5G50950.1	AT4G36420.1	AT3G60400.1	AT2G27070.1	AT3G60400.1
AT5G17740.1	AT5G51220.1	AT4G36680.1	AT3G60510.1	AT2G27190.1	AT3G60510.1
AT1G69526.1	AT5G52060.1	AT4G36820.1	AT3G60960.1	AT2G27210.1	AT3G60960.1
AT2G44065.2	AT5G52840.1	AT4G37480.1	AT3G61440.1	AT2G27250.1	AT3G61440.1
AT1G11630.1	AT5G53170.1	AT4G37660.1	AT3G61530.1	AT2G27550.1	AT3G61530.1
AT5G39900.1	AT5G53880.1	AT4G37830.1	AT3G62400.1	AT2G28190.1	AT3G62400.1
AT3G04400.1	AT5G54100.1	AT4G37910.1	AT3G62460.1	AT2G28260.1	AT3G62460.1
AT1G62120.1	AT5G54780.1	AT4G37930.1	AT3G62530.1	AT2G28350.1	AT3G62530.1
AT1G53290.1	AT5G55070.1	AT4G38660.1	AT3G62650.1	AT2G28510.1	AT3G62650.1
AT2G15310.1	AT5G55200.1	AT4G38850.1	AT3G62650.2	AT2G28560.1	AT3G62650.2
AT3G24790.1	AT5G55660.1	AT4G39030.1	AT3G62790.1	AT2G28800.1	AT3G62790.1
AT5G03690.1	AT5G56030.1	AT4G39690.1	AT3G62880.1	AT2G28810.1	AT3G62880.1
AT5G53340.1	AT5G56500.1	AT4G39740.1	AT4G00530.1	AT2G28930.1	AT4G00530.1
AT4G39740.1	AT5G57300.1	AT4G39952.1	AT4G00570.1	AT2G28950.1	AT4G00570.1
AT2G37250.1	AT5G57440.1	AT5G02130.1	AT4G00600.1	AT2G29570.1	AT4G00600.1
AT1G34360.1	AT5G57490.1	AT5G03310.1	AT4G00860.1	AT2G29690.1	AT4G00860.1
AT3G16540.1	AT5G58070.1	AT5G03455.1	AT4G01100.1	AT2G29700.1	AT4G01100.1
AT4G28070.1	AT5G58270.1	AT5G03560.1	AT4G01180.1	AT2G29980.1	AT4G01180.1
AT3G47520.1	AT5G58330.1	AT5G03690.1	AT4G01950.1	AT2G30070.1	AT4G01950.1
AT1G03475.1	AT5G59370.1	AT5G03905.1	AT4G02480.1	AT2G30080.1	AT4G02480.1
AT2G20800.1	AT5G59880.1	AT5G04050.1	AT4G02580.1	AT2G30250.1	AT4G02580.1
AT1G17290.1	AT5G60390.1	AT5G04130.1	AT4G02750.1	AT2G30590.1	AT4G02750.1
AT1G79230.1	AT5G60640.1	AT5G04130.2	AT4G02930.1	AT2G30620.1	AT4G02930.1
AT5G15910.1	AT5G61030.1	AT5G05200.1	AT4G02990.1	AT2G30790.1	AT4G02990.1
AT2G35795.1	AT5G61790.1	AT5G05980.1	AT4G03115.1	AT2G30870.1	AT4G03115.1
AT3G56750.1	AT5G62050.1	AT5G05990.1	AT4G03690.1	AT2G31230.1	AT4G03690.1
AT4G36400.1	AT5G62530.1	AT5G06400.1	AT4G03916.1	AT2G31370.1	AT4G03916.1
AT4G36400.2	AT5G62575.1	AT5G06620.1	AT4G04080.1	AT2G31380.1	AT4G04080.1
AT3G13770.1	AT5G63400.1	AT5G08060.1	AT4G04320.1	AT2G31970.1	AT4G04320.1
AT1G03100.1	AT5G63510.1	AT5G08670.1	AT4G04320.2	AT2G32270.1	AT4G04320.2
AT1G06140.1	AT5G64990.1	AT5G08680.1	AT4G04870.1	AT2G32440.1	AT4G04870.1
AT1G43980.1	AT5G65720.1	AT5G08690.1	AT4G05020.1	AT2G32950.1	AT4G05020.1
AT1G52640.1	AT5G65750.1	AT5G08710.1	AT4G05340.1	AT2G33270.1	AT4G05340.1
AT1G69620.1	AT5G65780.1	AT5G09450.1	AT4G05380.1	AT2G33290.1	AT4G05380.1
AT2G04940.1	AT5G66510.1	AT5G09590.1	AT4G05450.1	AT2G33310.1	AT4G05450.1
AT2G21290.1	AT5G66760.1	AT5G09770.1	AT4G05590.1	AT2G33500.1	AT4G05590.1
AT2G46050.1	AT5G66860.1	AT5G10700.1	AT4G07670.1	AT2G33860.1	AT4G07670.1
AT3G07440.1	AT5G67500.1	AT5G10730.1	AT4G08390.1	AT2G34060.1	AT4G08390.1
AT3G14580.1	AT5G67590.1	AT5G11770.1	AT4G08870.1	AT2G34140.1	AT4G08870.1
AT3G24570.1		AT5G12100.1	AT4G10040.1	AT2G34830.1	AT4G10040.1
AT3G25060.1		AT5G13050.1	AT4G10750.1	AT2G34840.1	AT4G10750.1
AT3G28900.1		AT5G13230.1	AT4G11010.1	AT2G35020.1	AT4G11010.1
AT3G53360.1		AT5G13430.1	AT4G11060.1	AT2G35060.1	AT4G11060.1
AT4G36820.1		AT5G13440.1	AT4G11120.1	AT2G35160.1	AT4G11120.1
AT5G16420.1		AT5G13450.1	AT4G11160.1	AT2G35190.1	AT4G11160.1
AT5G46460.1		AT5G14550.1	AT4G11170.1	AT2G35380.1	AT4G11170.1
AT5G56770.1		AT5G14550.2	AT4G11440.1	AT2G35670.1	AT4G11440.1
AT3G47930.1		AT5G14770.1	AT4G11600.1	AT2G36160.1	AT4G11600.1
AT5G08060.1		AT5G14820.1	AT4G11610.1	AT2G36200.1	AT4G11610.1
AT1G23490.1		AT5G15340.1	AT4G12240.1	AT2G36230.1	AT4G12240.1
AT1G70490.1		AT5G15910.1	AT4G12590.1	AT2G36490.1	AT4G12590.1
AT1G70490.2		AT5G16420.1	AT4G13850.1	AT2G36530.1	AT4G13850.1
AT1G70490.3		AT5G16640.1	AT4G14230.1	AT2G36830.1	AT4G14230.1
AT2G47170.1		AT5G17460.1	AT4G14605.1	AT2G36870.1	AT4G14605.1
AT4G20020.2		AT5G18010.1	AT4G14695.1	AT2G36900.1	AT4G14695.1
AT5G13050.1		AT5G18020.1	AT4G14790.1	AT2G37040.1	AT4G14790.1
AT4G12310.1		AT5G18030.1	AT4G15010.1	AT2G37120.1	AT4G15010.1
AT5G38710.1		AT5G18050.1	AT4G15010.2	AT2G37170.1	AT4G15010.2
AT5G64050.1		AT5G18080.1	AT4G15010.3	AT2G37180.1	AT4G15010.3
AT1G54220.1		AT5G18390.1	AT4G15640.1	AT2G37220.1	AT4G15640.1
AT1G28090.1		AT5G20040.1	AT4G15940.1	AT2G37240.1	AT4G15940.1
AT5G23690.1		AT5G20040.2	AT4G16160.1	AT2G37250.1	AT4G16160.1
AT3G05780.1		AT5G20080.1	AT4G16450.1	AT2G37260.1	AT4G16450.1
AT1G15870.1		AT5G20380.1	AT4G16940.1	AT2G37560.1	AT4G16940.1
AT5G40000.1		AT5G22100.1	AT4G17300.1	AT2G37590.1	AT4G17300.1
AT1G11870.1		AT5G23140.1	AT4G17740.1	AT2G37630.1	AT4G17740.1
AT1G11870.2		AT5G23300.1	AT4G19650.1	AT2G37640.1	AT4G19650.1
AT5G09840.1		AT5G24970.1	AT4G20090.1	AT2G37660.1	AT4G20090.1
AT1G63770.1		AT5G25752.1	AT4G20150.1	AT2G37990.1	AT4G20150.1
AT3G06040.1		AT5G26780.1	AT4G20830.1	AT2G38340.1	AT4G20830.1
AT3G06040.2		AT5G26780.2	AT4G20930.1	AT2G38380.1	AT4G20930.1
AT3G50940.1		AT5G26780.3	AT4G21090.1	AT2G38390.1	AT4G21090.1
AT5G39040.1		AT5G26800.1	AT4G21090.2	AT2G38470.1	AT4G21090.2
AT1G06580.1		AT5G26830.1	AT4G21105.1	AT2G38540.1	AT4G21105.1
AT1G09680.1		AT5G27300.1	AT4G21150.1	AT2G38960.1	AT4G21150.1
AT2G32630.1		AT5G27780.1	AT4G22220.1	AT2G39010.1	AT4G22220.1
AT3G51840.1		AT5G28590.1	AT4G22310.1	AT2G39040.1	AT4G22310.1
AT1G43040.1		AT5G33406.1	AT4G22690.1	AT2G39700.1	AT4G22690.1
AT5G07330.1		AT5G36950.1	AT4G23290.1	AT2G39730.1	AT4G23290.1
AT1G31160.1		AT5G38710.1	AT4G23660.1	AT2G40100.1	AT4G23660.1
AT1G53760.1		AT5G39740.1	AT4G23660.2	AT2G40340.1	AT4G23660.2
AT1G61960.1		AT5G39840.1	AT4G23885.1	AT2G40350.1	AT4G23885.1
AT1G61970.1		AT5G40280.1	AT4G23900.1	AT2G40490.1	AT4G23900.1
AT1G61980.1		AT5G40650.1	AT4G24190.1	AT2G40540.1	AT4G24190.1
AT1G61990.1		AT5G40660.1	AT4G24200.1	AT2G40610.1	AT4G24200.1
AT3G60400.1		AT5G40810.1	AT4G24280.1	AT2G40670.1	AT4G24280.1
AT3G61530.1		AT5G41170.1	AT4G24570.1	AT2G40740.1	AT4G24570.1
AT2G35090.1		AT5G42330.1	AT4G25100.1	AT2G40750.1	AT4G25100.1
AT4G00750.1		AT5G42410.1	AT4G25200.1	AT2G41220.1	AT4G25200.1
AT5G52780.1		AT5G43150.1	AT4G25835.1	AT2G41310.1	AT4G25835.1
AT4G04320.1		AT5G44780.1	AT4G26180.1	AT2G41460.1	AT4G26180.1
AT1G52560.1		AT5G45590.1	AT4G26210.1	AT2G41480.1	AT4G26210.1
AT2G38660.1		AT5G46110.1	AT4G26210.2	AT2G41560.1	AT4G26210.2
AT1G12770.1		AT5G46160.2	AT4G26910.1	AT2G41630.1	AT4G26910.1
AT1G69380.1		AT5G46180.1	AT4G26910.2	AT2G42010.1	AT4G26910.2
AT3G51790.1		AT5G46430.1	AT4G26910.3	AT2G42090.1	AT4G26910.3
AT1G48325.1		AT5G46430.2	AT4G26970.1	AT2G42100.1	AT4G26970.1
AT1G53330.1		AT5G46460.1	AT4G27580.1	AT2G42120.1	AT4G27580.1
AT2G18740.1		AT5G48030.1	AT4G27585.1	AT2G42500.1	AT4G27585.1
AT3G11380.1		AT5G48330.1	AT4G27680.1	AT2G42740.1	AT4G27680.1
AT4G30330.1		AT5G48550.1	AT4G27880.1	AT2G42830.1	AT4G27880.1
AT1G02870.1		AT5G51040.1	AT4G27940.1	AT2G43000.1	AT4G27940.1
AT3G26770.1		AT5G51080.1	AT4G28060.1	AT2G43010.1	AT4G28060.1
AT4G34620.1		AT5G51220.1	AT4G28220.1	AT2G43030.1	AT4G28220.1
AT2G29990.1		AT5G51440.1	AT4G28360.1	AT2G43120.1	AT4G28360.1
AT4G29430.1		AT5G51540.1	AT4G28390.1	AT2G43480.1	AT4G28390.1
AT3G54110.1		AT5G51690.1	AT4G28510.1	AT2G43560.1	AT4G28510.1
AT2G11270.1		AT5G51740.1	AT4G28580.1	AT2G43640.1	AT4G28580.1
AT1G22660.1		AT5G52780.1	AT4G28620.1	AT2G44050.1	AT4G28620.1
AT3G46100.1		AT5G52930.1	AT4G28630.1	AT2G44660.1	AT4G28630.1
AT1G64580.1		AT5G52940.1	AT4G29130.1	AT2G44690.1	AT4G29130.1
AT4G13850.2		AT5G53230.1	AT4G29430.1	AT2G44745.1	AT4G29430.1
AT2G26800.3		AT5G53240.1	AT4G29480.1	AT2G44790.1	AT4G29480.1
AT1G12700.1		AT5G53340.1	AT4G30930.1	AT2G44840.1	AT4G30930.1
AT1G29710.1		AT5G53895.1	AT4G31210.1	AT2G44860.1	AT4G31210.1
AT4G27530.1		AT5G54320.1	AT4G31460.1	AT2G44910.1	AT4G31460.1
AT1G09575.1		AT5G54330.1	AT4G31500.1	AT2G44920.1	AT4G31500.1
AT4G02820.1		AT5G54450.1	AT4G31810.1	AT2G45110.1	AT4G31810.1
AT5G46430.1		AT5G54550.1	AT4G31930.1	AT2G45200.1	AT4G31930.1
AT5G17760.1		AT5G54560.1	AT4G32360.1	AT2G45280.1	AT4G32360.1
AT3G57785.1		AT5G55070.1	AT4G32470.1	AT2G45300.1	AT4G32470.1
AT3G61440.1		AT5G55200.1	AT4G32605.1	AT2G45470.1	AT4G32605.1
AT3G02660.1		AT5G55440.1	AT4G32610.1	AT2G45650.1	AT4G32610.1
AT1G72530.1		AT5G55700.1	AT4G33010.1	AT2G45660.1	AT4G33010.1
AT1G30960.1		AT5G55870.1	AT4G33650.1	AT2G45790.1	AT4G33650.1
AT2G18330.1		AT5G55880.1	AT4G33760.1	AT2G45870.1	AT4G33760.1
AT4G36580.1		AT5G55890.1	AT4G34030.1	AT2G45960.1	AT4G34030.1
AT5G48040.1		AT5G56570.1	AT4G34200.1	AT2G46130.1	AT4G34200.1
AT3G12620.1		AT5G56770.1	AT4G35090.1	AT2G46270.1	AT4G35090.1
AT5G14040.1		AT5G56940.1	AT4G35260.1	AT2G46400.1	AT4G35260.1
AT2G47830.1		AT5G57300.1	AT4G35650.1	AT2G46430.1	AT4G35650.1
AT1G32350.1		AT5G57600.1	AT4G35730.1	AT2G46440.1	AT4G35730.1
AT3G47450.1		AT5G58210.1	AT4G35830.1	AT2G46450.1	AT4G35830.1
AT1G31760.1		AT5G58210.2	AT4G35850.1	AT2G46520.1	AT4G35850.1
AT1G80150.1		AT5G58210.3	AT4G36400.1	AT2G46530.1	AT4G36400.1
AT2G07734.1		AT5G60730.1	AT4G36680.1	AT2G46590.1	AT4G36680.1
AT3G47450.2		AT5G60870.1	AT4G37040.1	AT2G46680.1	AT4G37040.1
AT4G09750.1		AT5G61370.1	AT4G37910.1	AT2G46790.1	AT4G37910.1
AT4G33495.1		AT5G61420.1	AT4G37930.1	AT2G46820.1	AT4G37930.1
AT5G04050.1		AT5G61800.1	AT4G38070.1	AT2G46990.1	AT4G38070.1
AT2G16930.2		AT5G61990.1	AT4G38160.1	AT2G47250.1	AT4G38160.1
AT5G15220.1		AT5G62050.1	AT4G38160.2	AT2G47260.1	AT4G38160.2
AT4G25200.1		AT5G62270.1	AT4G38640.1	AT2G47470.1	AT4G38640.1
AT2G07715.1		AT5G62530.1	AT4G39460.1	AT2G47730.1	AT4G39460.1
AT5G06210.1		AT5G63510.1	AT4G39660.1	AT2G47890.1	AT4G39660.1
AT1G62670.1		AT5G63620.1	AT4G39690.1	AT3G01080.1	AT4G39690.1
AT1G17390.1		AT5G63620.2	AT4G39740.1	AT3G01120.1	AT4G39740.1
AT4G35720.1		AT5G64210.1	AT5G01340.1	AT3G01190.1	AT5G01340.1
AT5G03310.1		AT5G64320.1	AT5G01630.1	AT3G01470.1	AT5G01630.1
AT2G02050.1		AT5G64650.1	AT5G02050.1	AT3G01500.1	AT5G02050.1
AT2G18200.1		AT5G65450.1	AT5G02660.1	AT3G01610.1	AT5G02660.1
AT2G39120.1		AT5G65720.1	AT5G02810.1	AT3G01970.1	AT5G02810.1
AT4G24320.1		AT5G65750.1	AT5G03290.1	AT3G02050.1	AT5G03290.1
AT4G02500.1		AT5G67590.1	AT5G04130.1	AT3G02210.1	AT5G04130.1
AT1G19520.1			AT5G04860.1	AT3G02310.1	AT5G04860.1
AT1G29490.1			AT5G05370.1	AT3G02350.1	AT5G05370.1
AT1G29510.1			AT5G05990.1	AT3G02380.1	AT5G05990.1
AT1G30170.1			AT5G06440.1	AT3G02540.1	AT5G06440.1
AT1G31990.1			AT5G06580.1	AT3G02580.1	AT5G06580.1
AT1G68960.1			AT5G06810.1	AT3G02590.1	AT5G06810.1
AT2G30395.1			AT5G07320.1	AT3G02730.1	AT5G07320.1
AT2G35585.1			AT5G07440.1	AT3G02990.1	AT5G07440.1
AT2G48030.1			AT5G07900.1	AT3G03190.1	AT5G07900.1
AT3G19750.1			AT5G08040.1	AT3G03220.1	AT5G08040.1
AT3G21300.1			AT5G08060.1	AT3G03630.1	AT5G08060.1
AT4G14170.1			AT5G08300.1	AT3G03670.1	AT5G08300.1
AT4G15960.1			AT5G08530.1	AT3G04150.1	AT5G08530.1
AT4G16080.1			AT5G08660.1	AT3G04170.1	AT5G08660.1
AT5G03455.1			AT5G08670.1	AT3G04180.1	AT5G08670.1
AT5G40280.1			AT5G08680.1	AT3G04190.1	AT5G08680.1
AT5G43150.1			AT5G08690.1	AT3G04200.1	AT5G08690.1
AT5G52940.1			AT5G08710.1	AT3G04280.1	AT5G08710.1
AT5G54330.1			AT5G08720.1	AT3G04460.1	AT5G08720.1
AT5G54550.1			AT5G08740.1	AT3G04670.1	AT5G08740.1
AT5G57600.1			AT5G09300.1	AT3G04730.1	AT5G09300.1
AT5G58210.1			AT5G09420.1	AT3G04870.1	AT5G09420.1
AT5G58210.2			AT5G09470.1	AT3G05210.1	AT5G09470.1
AT5G58210.3			AT5G09590.1	AT3G05230.1	AT5G09590.1
AT5G63620.1			AT5G09600.1	AT3G05590.1	AT5G09600.1
AT5G63620.2			AT5G09690.1	AT3G05930.1	AT5G09690.1
AT1G55890.1			AT5G09690.2	AT3G05950.1	AT5G09690.2
AT2G19680.1			AT5G09690.3	AT3G06035.1	AT5G09690.3
AT5G14460.1			AT5G09840.1	AT3G06400.1	AT5G09840.1
AT1G32260.1			AT5G09950.1	AT3G06720.1	AT5G09950.1
AT5G08610.1			AT5G10860.1	AT3G07040.1	AT5G10860.1
AT3G15650.1			AT5G11690.1	AT3G07390.1	AT5G11690.1
AT3G04250.1			AT5G11770.1	AT3G07420.1	AT5G11770.1
AT1G11800.1			AT5G12290.1	AT3G07650.1	AT5G12290.1
AT1G80550.1			AT5G13230.1	AT3G07850.1	AT5G13230.1
AT3G62540.1			AT5G13420.1	AT3G07880.1	AT5G13420.1
AT4G39952.1			AT5G13430.1	AT3G08590.1	AT5G13430.1
AT5G06620.1			AT5G13440.1	AT3G08940.1	AT5G13440.1
AT5G10730.1			AT5G13450.1	AT3G09150.1	AT5G13450.1
AT1G06750.1			AT5G13490.1	AT3G09440.1	AT5G13490.1
AT1G71310.2			AT5G13610.1	AT3G09735.1	AT5G13610.1
AT3G03820.1			AT5G13630.1	AT3G09840.1	AT5G13630.1
AT3G20000.1			AT5G14040.1	AT3G09940.1	AT5G14040.1
AT5G46800.1			AT5G14210.1	AT3G10010.1	AT5G14210.1
AT4G26910.3			AT5G14300.1	AT3G10050.1	AT5G14300.1
AT5G50370.1			AT5G14590.1	AT3G10080.1	AT5G14590.1
AT5G63400.1			AT5G14660.1	AT3G10230.1	AT5G14660.1
AT2G35240.1			AT5G14770.1	AT3G10330.1	AT5G14770.1
AT1G11390.1			AT5G14780.1	AT3G10340.1	AT5G14780.1
AT1G65630.1			AT5G15340.1	AT3G11020.1	AT5G15340.1
AT1G78910.1			AT5G15640.1	AT3G11170.1	AT5G15640.1
AT2G22870.1			AT5G15700.1	AT3G11510.1	AT5G15700.1
AT4G26310.1			AT5G16715.1	AT3G11710.1	AT5G16715.1
AT2G39725.2			AT5G17400.1	AT3G11820.1	AT5G17400.1
AT5G35760.1			AT5G18070.1	AT3G12120.1	AT5G18070.1
AT1G07070.1			AT5G18170.1	AT3G12250.1	AT5G18170.1
AT1G74270.1			AT5G18250.1	AT3G12500.1	AT5G18250.1
AT1G79390.1			AT5G19760.1	AT3G12530.1	AT5G19760.1
AT2G17380.1			AT5G19950.1	AT3G12750.1	AT5G19950.1
AT2G28780.1			AT5G20080.1	AT3G13380.1	AT5G20080.1
AT4G04350.1			AT5G20090.1	AT3G13445.1	AT5G20090.1
AT5G01340.1			AT5G22800.1	AT3G13550.1	AT5G22800.1
AT3G59760.1			AT5G23040.1	AT3G13560.1	AT5G23040.1
AT3G59760.3			AT5G23060.1	AT3G14290.1	AT5G23060.1
AT5G52520.1			AT5G23140.1	AT3G14415.1	AT5G23140.1
AT5G61880.2			AT5G23250.1	AT3G14420.1	AT5G23250.1
AT1G18900.1			AT5G23300.1	AT3G15210.1	AT5G23300.1
AT1G18900.2			AT5G23930.1	AT3G15360.1	AT5G23930.1
AT4G33920.1			AT5G24650.1	AT3G15370.1	AT5G24650.1
AT5G49970.1			AT5G24850.1	AT3G15520.1	AT5G24850.1
AT5G13230.1			AT5G25450.1	AT3G15540.1	AT5G25450.1
AT3G62720.1			AT5G25940.1	AT3G16000.1	AT5G25940.1
AT1G03520.1			AT5G26200.1	AT3G16240.1	AT5G26200.1
AT1G29500.1			AT5G26780.1	AT3G16500.1	AT5G26780.1
AT1G51900.1			AT5G26780.2	AT3G16640.1	AT5G26780.2
AT1G67540.1			AT5G26780.3	AT3G16770.1	AT5G26780.3
AT2G01370.1			AT5G26830.1	AT3G16857.1	AT5G26830.1
AT2G04420.1			AT5G26860.1	AT3G16860.1	AT5G26860.1
AT2G14860.1			AT5G26910.1	AT3G17070.1	AT5G26910.1
AT2G15820.1			AT5G27280.1	AT3G17600.1	AT5G27280.1
AT2G28480.1			AT5G27540.1	AT3G17609.1	AT5G27540.1
AT2G36980.1			AT5G27660.1	AT3G17690.1	AT5G27660.1
AT3G04920.1			AT5G27760.1	AT3G17700.1	AT5G27760.1
AT3G10190.1			AT5G34780.1	AT3G17820.1	AT5G34780.1
AT3G13226.1			AT5G35630.1	AT3G18000.1	AT5G35630.1
AT3G44770.1			AT5G37510.1	AT3G18730.1	AT5G37510.1
AT4G13790.1			AT5G37510.2	AT3G18780.1	AT5G37510.2
AT4G28170.1			AT5G38710.1	AT3G19280.1	AT5G38710.1
AT4G34310.1			AT5G39410.1	AT3G19510.1	AT5G39410.1
AT4G38850.1			AT5G39800.1	AT3G20050.1	AT5G39800.1
AT5G18010.1			AT5G39840.1	AT3G20310.1	AT5G39840.1
AT5G18020.1			AT5G40000.1	AT3G20580.1	AT5G40000.1
AT5G18030.1			AT5G40010.1	AT3G20740.1	AT5G40010.1
AT5G18080.1			AT5G40080.1	AT3G20770.1	AT5G40080.1
AT5G39740.1			AT5G40650.1	AT3G21055.1	AT5G40650.1
AT5G44780.1			AT5G40660.1	AT3G21110.1	AT5G40660.1
AT5G48550.1			AT5G40770.1	AT3G21270.1	AT5G40770.1
AT5G51080.1			AT5G40810.1	AT3G21720.1	AT5G40810.1
AT5G53230.1			AT5G40930.1	AT3G21770.1	AT5G40930.1
AT5G53240.1			AT5G41350.1	AT3G21880.1	AT5G41350.1
AT5G55880.1			AT5G41480.1	AT3G22110.1	AT5G41480.1
AT5G60870.1			AT5G41670.1	AT3G22630.1	AT5G41670.1
AT5G64320.1			AT5G41685.1	AT3G22660.1	AT5G41685.1
AT5G65450.1			AT5G41970.1	AT3G22880.1	AT5G41970.1
AT1G53530.1			AT5G42150.1	AT3G23030.1	AT5G42150.1
AT4G21300.1			AT5G42390.1	AT3G23050.1	AT5G42390.1
AT4G11010.1			AT5G43430.1	AT3G23130.1	AT5G43430.1
AT5G47435.1			AT5G43970.1	AT3G23240.1	AT5G43970.1
AT5G47435.2			AT5G44090.1	AT3G23580.1	AT5G44090.1
AT3G14930.3			AT5G44140.1	AT3G23620.1	AT5G44140.1
AT1G79750.1			AT5G45113.1	AT3G23730.1	AT5G45113.1
AT3G26760.1			AT5G45560.1	AT3G24350.1	AT5G45560.1
AT5G66380.1			AT5G46160.1	AT3G24650.1	AT5G46160.1
AT1G04640.1			AT5G46160.2	AT3G25050.1	AT5G46160.2
AT3G24535.1			AT5G46800.1	AT3G25070.1	AT5G46800.1
AT5G47455.4			AT5G47030.1	AT3G25220.1	AT5G47030.1
AT2G19790.1			AT5G47250.1	AT3G25920.1	AT5G47250.1
AT1G52620.1			AT5G47320.1	AT3G25980.1	AT5G47320.1
AT3G52730.1			AT5G47580.1	AT3G26520.1	AT5G47580.1
AT2G01900.1			AT5G47590.1	AT3G26618.1	AT5G47590.1
AT3G10930.1			AT5G47630.1	AT3G26650.1	AT5G47630.1
AT2G35010.1			AT5G47690.1	AT3G26744.1	AT5G47690.1
AT3G28700.1			AT5G47770.1	AT3G27300.1	AT5G47770.1
AT3G52050.1			AT5G47890.1	AT3G27810.1	AT5G47890.1
AT3G57190.1			AT5G48030.1	AT3G27820.1	AT5G48030.1
AT1G14140.1			AT5G48330.1	AT3G27920.1	AT5G48330.1
AT4G26770.1			AT5G48970.1	AT3G27925.1	AT5G48970.1
AT3G07290.1			AT5G49555.1	AT3G28030.1	AT5G49555.1
AT3G60690.1			AT5G50160.1	AT3G28200.1	AT5G50160.1
AT4G03690.1			AT5G50240.1	AT3G28730.1	AT5G50240.1
AT5G18590.1			AT5G50370.1	AT3G29030.1	AT5G50370.1
AT5G18590.2			AT5G50810.1	AT3G29200.1	AT5G50810.1
AT5G15700.1			AT5G50850.1	AT3G29810.1	AT5G50850.1
AT3G28580.1			AT5G50920.1	AT3G32980.1	AT5G50920.1
AT2G34370.1			AT5G50950.1	AT3G42830.1	AT5G50950.1
AT3G46950.1			AT5G50950.2	AT3G44300.1	AT5G50950.2
AT5G15340.1			AT5G51050.1	AT3G44320.1	AT5G51050.1
AT1G02370.1			AT5G51220.1	AT3G44350.1	AT5G51220.1
AT1G13040.1			AT5G51440.1	AT3G44735.1	AT5G51440.1
AT1G20300.1			AT5G52060.1	AT3G44880.1	AT5G52060.1
AT3G22670.1			AT5G52520.1	AT3G44890.1	AT5G52520.1
AT4G19220.1			AT5G52840.1	AT3G44990.1	AT5G52840.1
AT1G74750.1			AT5G53170.1	AT3G45140.1	AT5G53170.1
AT4G39690.1			AT5G53350.1	AT3G45610.1	AT5G53350.1
AT4G29120.1			AT5G53540.1	AT3G46230.1	AT5G53540.1
AT1G07220.1			AT5G53880.1	AT3G46970.1	AT5G53880.1
AT1G58350.1			AT5G54100.1	AT3G47470.1	AT5G54100.1
AT3G09210.1			AT5G54770.1	AT3G47500.1	AT5G54770.1
AT5G67230.1			AT5G54780.1	AT3G48010.1	AT5G54780.1
AT3G54410.1			AT5G55070.1	AT3G48100.1	AT5G55070.1
AT1G74120.1			AT5G55200.1	AT3G48190.1	AT5G55200.1
AT3G02350.1			AT5G55580.1	AT3G48330.1	AT5G55580.1
AT1G02150.1			AT5G55660.1	AT3G48580.1	AT5G55660.1
AT1G52270.1			AT5G55740.1	AT3G48730.1	AT5G55740.1
AT2G02550.1			AT5G56030.1	AT3G48930.1	AT5G56030.1
AT4G04470.1			AT5G56450.1	AT3G49010.1	AT5G56450.1
AT5G12260.1			AT5G56500.1	AT3G49100.1	AT5G56500.1
AT5G39350.1			AT5G56940.1	AT3G49110.1	AT5G56940.1
AT5G41650.1			AT5G57300.1	AT3G49120.1	AT5G57300.1
AT5G46920.1			AT5G57440.1	AT3G49780.1	AT5G57440.1
AT5G49030.1			AT5G57490.1	AT3G49960.1	AT5G57490.1
AT3G12650.1			AT5G58270.1	AT3G50410.1	AT5G58270.1
AT3G27620.1			AT5G58330.1	AT3G50820.1	AT5G58330.1
AT1G10270.1			AT5G59370.1	AT3G50990.1	AT5G59370.1
AT1G26740.1			AT5G59880.1	AT3G51030.1	AT5G59880.1
AT1G69350.1			AT5G60640.1	AT3G51260.1	AT5G60640.1
AT2G28640.1			AT5G61030.1	AT3G51300.1	AT5G61030.1
AT2G41250.1			AT5G61310.1	AT3G52090.1	AT5G61310.1
AT2G44525.1			AT5G61790.1	AT3G52440.1	AT5G61790.1
AT3G21530.1			AT5G61810.1	AT3G52580.1	AT5G61810.1
AT3G27340.1			AT5G61880.1	AT3G52880.1	AT5G61880.1
AT4G01400.1			AT5G61880.2	AT3G53020.1	AT5G61880.2
AT4G05030.1			AT5G62050.1	AT3G53230.1	AT5G62050.1
AT5G27300.1			AT5G62480.1	AT3G53260.1	AT5G62480.1
AT1G63940.2			AT5G62530.1	AT3G53370.1	AT5G62530.1
AT5G06750.1			AT5G62575.1	AT3G53420.1	AT5G62575.1
AT1G48520.1			AT5G63400.1	AT3G53460.1	AT5G63400.1
AT1G48520.2			AT5G63510.1	AT3G53750.1	AT5G63510.1
AT1G48520.3			AT5G64050.1	AT3G54050.1	AT5G64050.1
AT1G78010.1			AT5G64210.1	AT3G54130.1	AT5G64210.1
AT1G14860.1			AT5G64560.2	AT3G54340.1	AT5G64560.2
AT1G26500.1			AT5G64950.1	AT3G54590.1	AT5G64950.1
AT1G44760.1			AT5G64990.1	AT3G54820.1	AT5G64990.1
AT1G65050.1			AT5G65165.1	AT3G54920.1	AT5G65165.1
AT2G16580.1			AT5G65720.1	AT3G55330.1	AT5G65720.1
AT2G21210.1			AT5G65750.1	AT3G55370.1	AT5G65750.1
AT2G21220.1			AT5G66510.1	AT3G55500.1	AT5G66510.1
AT2G30500.1			AT5G66760.1	AT3G55800.1	AT5G66760.1
AT2G44270.1			AT5G66860.1	AT3G56190.1	AT5G66860.1
AT3G06380.1			AT5G67500.1	AT3G56380.1	AT5G67500.1
AT3G08670.1			AT5G67590.1	AT3G56400.1	AT5G67590.1
AT3G14960.1				AT3G56450.1	AT3G02090.1
AT3G27230.1				AT3G57040.1	AT4G26780.1
AT3G42450.1				AT3G57050.1	AT3G48000.1
AT3G50160.1				AT3G57260.1	AT2G33040.1
AT3G53770.1				AT3G57600.1	AT5G09770.1
AT3G55940.1				AT3G57610.1	AT5G64650.1
AT4G13330.1				AT3G57940.1	AT1G07830.1
AT4G38840.1				AT3G58170.1	AT1G14620.1
AT4G38860.1				AT3G58500.1	AT4G36420.1
AT5G03390.1				AT3G58710.1	AT2G03690.1
AT5G14670.1				AT3G58780.1	AT4G03240.1
AT5G44060.1				AT3G59030.1	AT3G18580.1
AT5G52370.1				AT3G59220.1	AT2G20820.2
AT5G56470.1				AT3G59260.1	AT4G34700.1
AT4G22510.1				AT3G59400.1	AT4G35490.1
AT2G46620.1				AT3G59550.1	AT1G21400.1
AT1G08220.1				AT3G60360.1	AT5G04130.2
AT4G08940.1				AT3G60390.1	AT2G13440.1
AT4G25840.1				AT3G60570.1	AT1G19140.2
AT5G20980.1				AT3G60820.1	AT1G33360.1
AT3G06200.1				AT3G60900.1	AT1G80270.1
AT5G59900.1				AT3G61120.1	AT1G16460.2
AT1G10150.1				AT3G61140.1	AT2G17650.1
AT1G19710.1				AT3G61320.1	AT3G61130.1
AT3G60980.1				AT3G61830.1	AT3G49080.1
AT4G01390.1				AT3G61850.1	AT5G05980.1
AT1G32580.1				AT3G61860.1	AT3G08950.1
AT1G67460.1				AT3G62020.1	AT1G07590.1
AT3G03290.1				AT3G62030.1	AT1G48510.1
AT4G12410.1				AT3G62100.1	AT5G61990.1
AT5G17390.1				AT3G62340.1	AT2G26140.1
AT3G10610.1				AT3G62670.1	AT1G74130.2
AT3G21465.1				AT3G62720.1	AT2G30200.1
AT3G13490.1				AT3G63190.1	AT4G01660.1
AT4G39460.1				AT4G00120.1	AT2G34050.1
AT3G16010.1				AT4G00240.1	AT2G42710.1
AT2G43350.1				AT4G00430.1	AT2G25840.2
AT2G40090.1				AT4G00650.1	AT2G21870.1
AT1G05900.1				AT4G00760.1	AT1G09300.1
AT1G05900.2				AT4G00940.1	AT3G59280.1
AT3G19170.1				AT4G01010.1	AT1G80270.2
AT1G22850.1				AT4G01120.1	AT2G20820.1
AT1G68430.1				AT4G01250.1	AT2G47020.1
AT5G15280.1				AT4G01310.1	AT2G27775.1
AT3G53400.1				AT4G01420.1	AT1G71060.1
AT5G44500.1				AT4G01470.1	AT1G79120.1
AT1G02780.1				AT4G01630.1	AT2G16100.1
AT1G63770.2				AT4G01720.1	AT2G25570.1
AT2G27775.2				AT4G01800.1	AT2G38350.1
AT1G53580.1				AT4G01840.1	AT3G45740.1
AT1G73940.1				AT4G02020.1	AT3G24200.1
AT4G27350.1				AT4G02060.1	AT1G26880.1
AT4G34780.1				AT4G02150.1	AT5G46180.1
AT3G05970.1				AT4G02195.1	AT1G65950.1
AT5G06410.1				AT4G02390.1	AT3G54980.1
AT1G69020.1				AT4G02500.1	AT5G16640.1
AT4G21220.1				AT4G02520.1	AT2G04560.1
AT4G37480.1				AT4G02530.1	AT4G23620.1
AT1G12620.1				AT4G02560.1	AT1G74130.1
AT2G07738.1				AT4G02770.1	AT5G28370.1
AT2G37320.1				AT4G02980.1	AT2G17130.2
AT5G47460.1				AT4G03080.1	AT1G65540.1
AT1G06570.1				AT4G03210.1	AT4G37660.1
AT1G62730.1				AT4G03520.1	AT2G25140.1
AT1G74280.1				AT4G04450.1	AT5G51540.1
AT1G74290.1				AT4G04610.1	AT1G55510.1
AT2G01505.1				AT4G04640.1	AT3G01820.1
AT2G05500.1				AT4G04910.1	AT5G51740.1
AT5G15050.1				AT4G05180.1	AT2G16460.2
AT5G45790.1				AT4G05420.1	AT4G37830.1
AT5G64470.2				AT4G08150.1	AT2G39230.1
AT2G43400.1				AT4G08770.1	AT5G41170.1
AT5G58240.1				AT4G08780.1	AT1G07740.1
AT1G72750.1				AT4G09010.1	AT1G16840.1
AT2G37410.1				AT4G09600.1	AT2G03380.1
AT2G37410.2				AT4G09610.1	AT2G03880.1
AT1G22450.1				AT4G09800.1	AT3G02490.1
AT1G65930.1				AT4G09820.1	AT3G04750.1
AT5G39960.1				AT4G09960.1	AT3G51380.1
AT1G48420.1				AT4G10180.1	AT3G57100.1
AT1G07210.1				AT4G10340.1	AT4G16030.1
AT1G09980.1				AT4G10760.1	AT4G32450.1
AT2G21200.1				AT4G10920.1	AT4G35410.2
AT2G22830.1				AT4G11070.1	AT5G26800.1
AT3G61530.2				AT4G11175.1	AT5G56570.1
AT4G17360.1				AT4G11290.1	AT5G61370.1
AT4G31010.2				AT4G11660.1	AT2G21870.2
AT5G14550.2				AT4G11830.1	AT2G20060.1
AT5G53895.1				AT4G11840.1	AT3G25470.1
AT5G60730.1				AT4G11850.1	AT3G06850.2
AT5G05200.1				AT4G11880.1	AT5G56090.1
AT5G20040.1				AT4G12020.1	AT2G44065.1
AT5G20040.2				AT4G12420.1	AT2G37230.1
AT5G36950.1				AT4G12800.1	AT5G39710.1
AT1G30260.1				AT4G13080.1	AT1G56150.1
AT4G01360.1				AT4G13090.1	AT2G20500.1
AT5G02740.2				AT4G13420.1	AT2G35070.1
AT5G57785.1				AT4G13460.1	AT2G35790.1
AT1G74140.1				AT4G13770.1	AT2G39520.1
AT2G33150.1				AT4G13780.1	AT3G46020.1
AT5G11750.1				AT4G14110.1	AT4G01530.1
AT1G06130.1				AT4G14130.1	AT4G03340.1
AT1G26550.1				AT4G14210.1	AT4G16090.1
AT4G01690.1				AT4G14450.1	AT4G26680.1
AT3G58140.1				AT4G14550.1	AT5G14550.1
AT5G53170.1				AT4G14560.1	AT5G18050.1
AT1G43560.1				AT4G14630.1	AT5G55870.1
AT2G37550.1				AT4G14800.1	AT3G19440.1
AT4G39880.1				AT4G14880.1	AT5G51040.1
AT5G50280.1				AT4G15250.1	AT4G20020.1
AT5G23930.1				AT4G15510.1	AT4G27930.1
AT3G18630.1				AT4G15560.1	AT5G65780.1
AT3G59760.2				AT4G16110.1	AT5G10910.1
AT1G21710.1				AT4G16120.1	AT5G17730.1
AT1G22800.1				AT4G16270.1	AT4G11630.1
AT2G29720.1				AT4G16780.1	AT2G28820.1
AT1G09820.1				AT4G16845.1	AT3G22310.1
AT3G63150.1				AT4G17190.1	AT1G03560.1
AT4G18100.1				AT4G17340.1	AT5G64670.1
AT5G10700.1				AT4G17460.1	AT3G05810.1
AT5G46430.2				AT4G17490.1	AT5G45590.1
AT3G62920.1				AT4G17500.1	AT4G30490.1
AT4G29540.1				AT4G17615.1	AT2G25840.3
AT1G53360.1				AT4G17620.1	AT1G11870.3
AT2G47485.1				AT4G17690.1	AT2G31450.1
AT4G17550.1				AT4G17750.1	AT5G17760.2
AT3G54826.1				AT4G18020.1	AT2G17580.1
AT3G55605.1				AT4G18170.1	AT1G74900.1
AT1G30680.1				AT4G18370.1	AT5G49840.1
AT1G46984.1				AT4G18375.1	AT2G43360.1
AT1G52590.1				AT4G18480.1	AT3G61520.1
AT1G79490.1				AT4G18930.1	AT5G17750.1
AT1G30010.1				AT4G18960.1	AT1G22660.2
AT2G30680.1				AT4G18990.1	AT1G64880.1
AT1G52370.1				AT4G19680.1	AT2G19490.1
AT4G39850.1				AT4G19690.1	AT2G31800.1
AT4G28580.1				AT4G19960.1	AT5G24970.1
AT3G21740.1				AT4G20370.1	AT3G28570.1
AT3G26950.1				AT4G20410.1	AT4G32470.2
AT5G21950.1				AT4G21030.1	AT5G60960.1
AT2G36260.1				AT4G21040.1	AT5G28460.1
AT3G54950.1				AT4G21050.1	AT3G28600.1
AT5G66960.1				AT4G21080.1	AT3G28610.1
AT1G36310.1				AT4G21100.1	AT1G06440.1
AT1G28960.2				AT4G21280.1	AT2G18520.1
AT1G28960.4				AT4G21710.1	AT2G23890.1
AT1G62050.1				AT4G21960.1	AT2G45210.1
AT2G14095.1				AT4G21990.1	AT5G09450.1
AT3G22450.1				AT4G22070.1	AT2G16930.1
AT4G02140.1				AT4G22950.1	AT1G63070.1
AT5G33406.1				AT4G23100.1	AT1G63080.1
AT5G55700.1				AT4G23400.1	AT1G63130.1
AT3G04800.1				AT4G23550.1	AT1G02700.1
AT3G60100.1				AT4G23640.1	AT1G29430.1
AT5G40950.1				AT4G23810.1	AT1G30290.1
AT1G18580.1				AT4G23980.1	AT1G67620.1
AT2G09865.1				AT4G24060.1	AT1G68110.1
AT2G27330.1				AT4G24240.1	AT1G73770.1
AT4G23510.1				AT4G24440.1	AT2G02660.1
AT5G09230.1				AT4G24770.1	AT2G04795.1
AT5G09230.2				AT4G24930.1	AT2G14020.1
AT5G44480.1				AT4G25240.1	AT2G19180.1
AT5G49210.1				AT4G25470.1	AT2G35605.1
AT5G49210.2				AT4G25480.1	AT2G45930.1
AT1G03000.1				AT4G25490.1	AT3G12830.1
AT2G39270.1				AT4G25500.1	AT3G12955.1
AT2G26800.2				AT4G25530.1	AT3G49320.1
AT1G67730.1				AT4G25560.1	AT5G42410.1
AT2G34630.1				AT4G25740.1	AT5G55440.1
AT3G56350.1				AT4G25810.1	AT3G13450.1
AT1G79950.1				AT4G25820.1	AT1G51965.1
AT5G10860.1				AT4G25980.1	AT2G15630.1
AT5G14520.1				AT4G26010.1	AT1G68980.1
AT4G08390.1				AT4G26090.1	AT5G09650.1
AT4G17300.1				AT4G26100.1	AT4G08900.1
AT4G08390.2				AT4G26160.1	AT3G15620.1
AT1G18630.1				AT4G26390.1	AT1G12300.1
AT1G63300.1				AT4G26430.1	AT1G22960.1
AT1G80700.1				AT4G26440.1	AT5G12100.1
AT1G80980.1				AT4G26520.1	AT1G26900.1
AT2G04340.1				AT4G26640.1	AT2G23790.1
AT4G38120.1				AT4G26690.1	AT2G35030.1
AT5G03960.1				AT4G27070.1	AT3G62470.1
AT5G42670.1				AT4G27110.1	AT5G06400.1
AT1G16740.1				AT4G27440.1	AT5G14820.1
AT1G47830.1				AT4G27520.1	AT1G71310.1
AT4G21705.1				AT4G27670.1	AT1G43010.1
AT5G16290.1				AT4G28250.1	AT2G39725.1
AT5G16290.2				AT4G28640.1	AT1G16840.2
AT5G06810.1				AT4G28750.1	AT1G16840.3
AT1G13800.1				AT4G28850.1	AT1G16840.4
AT1G68350.1				AT4G29080.1	AT1G78890.1
AT1G79540.1				AT4G29670.1	AT2G38970.1
AT2G05860.1				AT4G29740.1	AT3G56210.1
AT3G23460.1				AT4G29840.1	AT4G01990.1
AT3G42980.1				AT4G29890.1	AT4G15970.1
AT4G13070.1				AT4G29940.1	AT5G03560.1
AT4G33990.1				AT4G30080.1	AT5G27780.1
AT4G39530.1				AT4G30170.1	AT5G42310.1
AT5G36280.1				AT4G30220.1	AT5G62370.1
AT5G42610.1				AT4G30270.1	AT1G17510.1
AT5G44220.1				AT4G30280.1	AT1G30370.1
AT5G62510.1				AT4G30290.1	AT4G22620.1
AT5G53540.1				AT4G30360.1	AT4G35820.1
AT5G13610.1				AT4G30560.1	AT3G05790.1
AT1G51060.1				AT4G30610.1	AT2G24120.1
AT4G09720.1				AT4G30800.1	AT2G24120.2
AT4G27230.1				AT4G30935.1	AT1G80880.1
AT5G28060.1				AT4G30950.1	AT2G41410.1
AT5G32470.1				AT4G31140.1	AT3G06790.2
AT5G64400.1				AT4G31550.1	AT1G24240.1
AT1G50200.1				AT4G31760.1	AT3G60940.1
AT1G61640.1				AT4G31800.1	AT5G17740.1
AT1G61640.2				AT4G31920.1	AT1G69526.1
AT3G16550.1				AT4G31990.1	AT2G44065.2
AT1G30825.1				AT4G32040.1	AT5G39900.1
AT2G35480.1				AT4G32280.1	AT3G04400.1
AT1G02305.1				AT4G32551.1	AT1G53290.1
AT1G80600.1				AT4G32770.1	AT2G15310.1
AT3G23295.1				AT4G32940.1	AT3G24790.1
AT5G42825.1				AT4G32980.1	AT5G03690.1
AT1G08130.1				AT4G33020.1	AT5G53340.1
AT2G39790.1				AT4G33030.1	AT1G34360.1
AT1G33270.1				AT4G33420.1	AT3G16540.1
AT3G52540.1				AT4G33430.1	AT4G28070.1
AT4G17560.1				AT4G33510.1	AT1G03475.1
AT5G28420.1				AT4G33530.1	AT1G17290.1
AT1G20180.1				AT4G33630.1	AT5G15910.1
AT5G24130.1				AT4G34060.1	AT2G35795.1
AT5G38700.1				AT4G34430.1	AT3G56750.1
AT1G07030.1				AT4G34430.4	AT4G36400.2
AT1G18320.1				AT4G34640.1	AT1G03100.1
AT2G30160.1				AT4G34730.1	AT1G06140.1
AT3G49920.1				AT4G35020.1	AT1G43980.1
AT4G27940.1				AT4G35050.1	AT1G52640.1
AT5G13490.1				AT4G35100.1	AT1G69620.1
AT3G09700.1				AT4G35460.1	AT2G04940.1
AT5G03030.1				AT4G35600.1	AT2G21290.1
AT2G01390.1				AT4G35630.1	AT2G46050.1
AT5G58990.1				AT4G35790.1	AT3G07440.1
AT3G28510.1				AT4G35800.1	AT3G14580.1
AT3G28540.1				AT4G35950.1	AT3G24570.1
AT4G20150.1				AT4G36380.1	AT3G25060.1
AT1G44090.1				AT4G36430.1	AT3G28900.1
AT2G38810.1				AT4G36730.1	AT3G53360.1
AT2G38810.2				AT4G36810.1	AT4G36820.1
AT2G38810.3				AT4G36920.1	AT5G16420.1
AT5G15980.1				AT4G36990.1	AT5G46460.1
AT5G18060.1				AT4G37270.1	AT5G56770.1
AT5G11480.1				AT4G37520.1	AT1G23490.1
AT5G46020.1				AT4G37530.1	AT1G70490.1
AT3G18020.1				AT4G37640.1	AT1G70490.2
AT1G19580.1				AT4G37690.1	AT1G70490.3
AT3G06320.1				AT4G37720.1	AT2G47170.1
AT5G49555.1				AT4G37790.1	AT4G20020.2
AT1G72970.1				AT4G37800.1	AT5G13050.1
AT5G23535.1				AT4G37870.1	AT4G12310.1
AT5G28910.1				AT4G37940.1	AT1G28090.1
AT5G27540.1				AT4G38000.1	AT5G23690.1
AT1G30880.1				AT4G38130.1	AT1G11870.2
AT2G23390.1				AT4G38210.1	AT1G63770.1
AT3G16070.1				AT4G38620.1	AT3G06040.1
AT3G50380.1				AT4G39280.1	AT3G06040.2
AT3G51010.1				AT4G39400.1	AT3G50940.1
AT5G45700.1				AT4G39410.1	AT5G39040.1
AT5G66500.1				AT4G39800.1	AT1G06580.1
AT1G67350.1				AT4G39940.1	AT1G09680.1
AT5G57815.1				AT4G39980.1	AT2G32630.1
AT3G25140.1				AT5G01530.1	AT3G51840.1
AT1G03360.1				AT5G01900.1	AT1G43040.1
AT1G04480.1				AT5G02260.1	AT5G07330.1
AT2G33370.1				AT5G02460.1	AT1G31160.1
AT3G06650.1				AT5G02490.1	AT2G35090.1
AT2G05087.1				AT5G02500.1	AT4G00750.1
AT3G29110.1				AT5G03340.1	AT5G52780.1
AT4G35410.1				AT5G03630.1	AT1G12770.1
AT1G09570.1				AT5G03840.1	AT1G69380.1
AT2G07698.1				AT5G03940.1	AT3G51790.1
AT3G49680.1				AT5G04140.1	AT1G48325.1
AT3G54210.1				AT5G04230.1	AT1G53330.1
AT4G03205.1				AT5G04260.1	AT2G18740.1
AT2G47830.2				AT5G04410.1	AT3G11380.1
AT2G20585.1				AT5G04560.1	AT4G30330.1
AT5G65000.1				AT5G04940.1	AT1G02870.1
AT1G72040.1				AT5G05000.1	AT3G26770.1
AT3G15590.1				AT5G05260.1	AT4G34620.1
AT5G48330.1				AT5G05290.1	AT1G64580.1
AT1G06560.1				AT5G05340.1	AT4G13850.2
AT1G06920.1				AT5G05410.1	AT2G26800.3
AT1G50760.1				AT5G05490.1	AT1G12700.1
AT1G56690.1				AT5G05580.1	AT1G29710.1
AT1G71730.1				AT5G05730.1	AT4G27530.1
AT2G39680.1				AT5G05760.1	AT1G09575.1
AT2G46190.1				AT5G06070.1	AT4G02820.1
AT3G53440.1				AT5G06690.1	AT5G46430.1
AT3G20390.1				AT5G06710.1	AT5G17760.1
AT2G16710.1				AT5G06720.1	AT1G72530.1
AT3G46560.1				AT5G06730.1	AT1G30960.1
AT5G50810.1				AT5G06860.1	AT2G18330.1
AT3G06483.1				AT5G06870.1	AT4G36580.1
AT5G48810.1				AT5G06950.1	AT5G48040.1
AT2G03030.1				AT5G06960.1	AT3G12620.1
AT3G27590.1				AT5G07090.1	AT2G47830.1
AT3G44580.1				AT5G07100.1	AT1G31760.1
AT1G29300.1				AT5G07210.1	AT1G80150.1
AT2G20810.1				AT5G07280.1	AT2G07734.1
AT2G27285.1				AT5G07340.1	AT3G47450.2
AT2G31290.1				AT5G07720.1	AT4G09750.1
AT3G45020.1				AT5G08640.1	AT4G33495.1
AT3G56030.1				AT5G09250.1	AT5G04050.1
AT4G00290.1				AT5G09400.1	AT2G16930.2
AT4G25720.1				AT5G09490.1	AT5G15220.1
AT4G36110.1				AT5G09500.1	AT2G07715.1
AT2G40300.1				AT5G09510.1	AT5G06210.1
AT1G31817.1				AT5G10030.1	AT1G62670.1
AT1G63270.1				AT5G10120.1	AT1G17390.1
AT5G58370.1				AT5G10140.1	AT4G35720.1
AT5G67220.1				AT5G10170.1	AT5G03310.1
AT1G62110.1				AT5G10330.1	AT2G18200.1
AT2G23370.1				AT5G11030.1	AT2G39120.1
AT5G08710.1				AT5G11060.1	AT4G24320.1
AT5G22100.1				AT5G11260.1	AT1G19520.1
AT1G04590.1				AT5G11520.1	AT1G29490.1
AT1G04590.2				AT5G12020.1	AT1G29510.1
AT1G04670.1				AT5G12190.1	AT1G30170.1
AT1G10630.1				AT5G13080.1	AT1G31990.1
AT1G16570.1				AT5G13110.1	AT1G68960.1
AT1G19840.1				AT5G13120.1	AT2G30395.1
AT1G26180.1				AT5G13550.1	AT2G35585.1
AT1G29420.1				AT5G13790.1	AT2G48030.1
AT1G29460.1				AT5G13870.1	AT3G19750.1
AT1G29780.1				AT5G13960.1	AT3G21300.1
AT1G29810.1				AT5G14010.1	AT4G14170.1
AT1G44890.1				AT5G14130.1	AT4G15960.1
AT1G52750.1				AT5G14200.1	AT4G16080.1
AT1G53460.1				AT5G14250.1	AT5G03455.1
AT1G55870.1				AT5G14320.1	AT5G40280.1
AT1G57610.1				AT5G14740.1	AT5G43150.1
AT1G57610.2				AT5G14800.1	AT5G52940.1
AT1G65170.1				AT5G14870.1	AT5G54330.1
AT1G69210.1				AT5G14880.1	AT5G54550.1
AT1G72190.1				AT5G15130.1	AT5G57600.1
AT1G75590.1				AT5G15150.1	AT5G58210.1
AT2G12345.1				AT5G15180.1	AT5G58210.2
AT2G17525.1				AT5G15230.1	AT5G58210.3
AT2G20710.1				AT5G15410.1	AT5G63620.1
AT2G22410.1				AT5G15630.1	AT5G63620.2
AT2G25870.1				AT5G15760.1	AT5G14460.1
AT2G37510.1				AT5G15800.1	AT1G32260.1
AT2G40240.1				AT5G15840.1	AT5G08610.1
AT3G03830.1				AT5G15850.1	AT3G15650.1
AT3G03850.1				AT5G16390.1	AT3G04250.1
AT3G15280.1				AT5G16400.1	AT1G11800.1
AT3G18240.1				AT5G16820.1	AT1G80550.1
AT3G18240.2				AT5G16830.1	AT3G62540.1
AT3G25520.1				AT5G17230.1	AT4G39952.1
AT3G32190.1				AT5G17310.1	AT5G06620.1
AT3G44920.1				AT5G17520.1	AT5G10730.1
AT3G52570.1				AT5G17790.1	AT1G06750.1
AT3G56410.1				AT5G17820.1	AT1G71310.2
AT3G58150.1				AT5G17920.1	AT3G03820.1
AT3G60950.1				AT5G17990.1	AT1G11390.1
AT3G61030.1				AT5G18380.1	AT1G65630.1
AT3G62000.1				AT5G18450.1	AT1G78910.1
AT4G02230.1				AT5G19180.1	AT2G22870.1
AT4G07493.1				AT5G19230.1	AT4G26310.1
AT4G11270.1				AT5G19240.1	AT2G39725.2
AT4G13230.1				AT5G19250.1	AT5G35760.1
AT4G17940.1				AT5G19550.1	AT1G07070.1
AT4G21190.1				AT5G19880.1	AT1G74270.1
AT4G21460.1				AT5G19890.1	AT1G79390.1
AT4G31010.1				AT5G19910.1	AT2G17380.1
AT4G34570.1				AT5G20010.1	AT2G28780.1
AT4G39030.1				AT5G20020.1	AT4G04350.1
AT5G17460.1				AT5G20230.1	AT1G18900.1
AT5G28590.1				AT5G20240.1	AT1G18900.2
AT5G42330.1				AT5G20570.1	AT4G33920.1
AT5G46110.1				AT5G20630.1	AT5G49970.1
AT5G52930.1				AT5G20730.1	AT1G03520.1
AT5G54320.1				AT5G20850.1	AT1G29500.1
AT5G54450.1				AT5G21120.1	AT1G51900.1
AT5G55890.1				AT5G22100.1	AT1G67540.1
AT5G61800.1				AT5G22300.1	AT2G01370.1
AT5G62270.1				AT5G22380.1	AT2G04420.1
AT1G17560.1				AT5G22410.1	AT2G14860.1
AT2G25830.1				AT5G22570.1	AT2G15820.1
AT1G70350.1				AT5G23090.1	AT2G28480.1
AT5G27460.1				AT5G23120.1	AT2G36980.1
AT2G31350.1				AT5G23260.1	AT3G04920.1
AT2G30200.2				AT5G23740.1	AT3G10190.1
AT1G80770.1				AT5G23880.1	AT3G13226.1
AT4G01690.2				AT5G24070.1	AT3G44770.1
AT1G11710.1				AT5G24090.1	AT4G13790.1
AT5G38037.1				AT5G24110.1	AT4G28170.1
AT2G19860.1				AT5G24270.1	AT4G34310.1
AT2G18020.1				AT5G24300.1	AT4G38850.1
AT4G36130.1				AT5G24470.1	AT5G18010.1
AT1G07180.1				AT5G24520.1	AT5G18020.1
AT4G23900.1				AT5G24930.1	AT5G18030.1
AT1G49410.1				AT5G25090.1	AT5G18080.1
AT3G60550.1				AT5G25220.1	AT5G39740.1
AT5G45550.1				AT5G25370.1	AT5G44780.1
AT5G61400.1				AT5G25810.1	AT5G48550.1
AT2G18210.1				AT5G25890.1	AT5G51080.1
AT4G11160.1				AT5G25900.1	AT5G53230.1
AT2G22780.1				AT5G26000.1	AT5G53240.1
AT5G09660.1				AT5G26170.1	AT5G55880.1
AT1G78630.1				AT5G26660.1	AT5G60870.1
AT5G11670.1				AT5G26700.1	AT5G64320.1
AT5G25880.1				AT5G26980.1	AT5G65450.1
AT1G33330.1				AT5G27380.1	AT4G21300.1
AT2G17360.1				AT5G27450.1	AT5G47435.1
AT5G58420.1				AT5G28540.1	AT5G47435.2
AT1G28690.1				AT5G28650.1	AT3G14930.3
AT3G04130.1				AT5G35550.1	AT1G79750.1
AT5G19650.1				AT5G35590.1	AT3G26760.1
AT3G23820.1				AT5G35770.1	AT5G66380.1
AT5G50930.1				AT5G35790.1	AT3G24535.1
AT1G62590.1				AT5G36910.1	AT5G47455.4
AT5G65560.1				AT5G37020.1	AT2G19790.1
AT4G33140.1				AT5G38410.1	AT1G52620.1
AT5G27660.1				AT5G38420.1	AT2G01900.1
AT4G37500.1				AT5G38430.1	AT3G10930.1
AT4G19540.1				AT5G38460.1	AT2G35010.1
AT4G01380.1				AT5G38470.1	AT3G28700.1
AT2G17720.1				AT5G38910.1	AT3G52050.1
AT3G11460.1				AT5G38930.1	AT3G57190.1
AT1G01290.1				AT5G38940.1	AT4G26770.1
AT1G32415.1				AT5G38960.1	AT3G07290.1
AT2G07722.1				AT5G39100.1	AT3G60690.1
AT3G13420.1				AT5G39110.1	AT5G18590.1
AT4G05136.1				AT5G39120.1	AT5G18590.2
AT5G18390.1				AT5G39130.1	AT3G28580.1
AT1G26160.1				AT5G39150.1	AT1G02370.1
AT1G25240.1				AT5G39160.1	AT1G13040.1
AT1G71850.1				AT5G39180.1	AT1G20300.1
AT3G26930.1				AT5G39190.1	AT3G22670.1
AT3G59460.1				AT5G39260.1	AT4G19220.1
AT1G47260.1				AT5G39270.1	AT1G74750.1
AT5G41480.1				AT5G39280.1	AT4G29120.1
AT1G66520.1				AT5G39290.1	AT1G07220.1
AT5G66360.2				AT5G39300.1	AT1G58350.1
AT1G43880.1				AT5G39310.1	AT3G09210.1
AT1G06290.1				AT5G39510.1	AT5G67230.1
AT1G20240.1				AT5G39580.1	AT3G54410.1
AT1G49630.1				AT5G39660.1	AT1G02150.1
AT2G27800.1				AT5G39820.1	AT1G52270.1
AT3G03590.1				AT5G39830.1	AT2G02550.1
AT4G16410.1				AT5G39950.1	AT4G04470.1
AT4G39300.1				AT5G40150.1	AT5G12260.1
AT4G39300.2				AT5G40760.1	AT5G39350.1
AT5G03370.1				AT5G40820.1	AT5G41650.1
AT3G60510.1				AT5G40840.1	AT5G46920.1
AT1G04985.1				AT5G41150.1	AT5G49030.1
AT3G60770.1				AT5G41280.1	AT1G10270.1
AT2G23940.1				AT5G41290.1	AT1G26740.1
AT3G01790.1				AT5G41300.1	AT1G69350.1
AT3G23830.1				AT5G41360.1	AT2G28640.1
AT3G23830.2				AT5G41370.1	AT2G41250.1
AT1G15810.1				AT5G41520.1	AT2G44525.1
AT1G62910.1				AT5G41570.1	AT3G21530.1
AT1G63150.1				AT5G42020.1	AT3G27340.1
AT4G16700.1				AT5G42180.1	AT4G01400.1
AT2G02280.1				AT5G42270.1	AT4G05030.1
AT2G34570.1				AT5G42300.1	AT5G27300.1
AT3G08510.1				AT5G42790.1	AT1G63940.2
AT4G19850.1				AT5G42970.1	AT5G06750.1
AT4G29440.1				AT5G43290.1	AT1G48520.1
AT5G13060.1				AT5G43330.1	AT1G48520.2
AT5G58540.1				AT5G43640.1	AT1G48520.3
AT3G25660.1				AT5G43700.1	AT1G78010.1
AT1G53600.1				AT5G43860.1	AT1G14860.1
AT1G50460.1				AT5G43940.1	AT1G26500.1
AT2G33220.1				AT5G44210.1	AT1G44760.1
AT3G21390.1				AT5G44420.1	AT1G65050.1
AT1G17530.1				AT5G45040.1	AT2G16580.1
AT1G62430.1				AT5G45050.1	AT2G21210.1
AT4G22340.1				AT5G45105.1	AT2G21220.1
AT3G27280.1				AT5G45260.1	AT2G30500.1
AT5G40770.1				AT5G45270.1	AT2G44270.1
AT3G27280.2				AT5G45680.1	AT3G06380.1
AT1G58180.1				AT5G45775.1	AT3G08670.1
AT5G47770.1				AT5G45970.1	AT3G14960.1
AT1G09400.1				AT5G46290.1	AT3G27230.1
AT1G25420.1				AT5G46350.1	AT3G42450.1
AT1G27160.1				AT5G46860.1	AT3G50160.1
AT1G52315.1				AT5G47000.1	AT3G53770.1
AT1G54700.1				AT5G47010.1	AT3G55940.1
AT1G68180.1				AT5G47100.1	AT4G13330.1
AT2G42180.1				AT5G47220.1	AT4G38840.1
AT2G44510.1				AT5G47230.1	AT4G38860.1
AT3G03150.1				AT5G47370.1	AT5G03390.1
AT3G11090.1				AT5G47450.1	AT5G14670.1
AT3G13590.1				AT5G47880.1	AT5G44060.1
AT3G24640.1				AT5G48070.1	AT5G52370.1
AT3G29370.1				AT5G48250.1	AT5G56470.1
AT3G32896.1				AT5G48300.1	AT4G22510.1
AT3G54380.1				AT5G48580.1	AT2G46620.1
AT4G16740.1				AT5G48840.1	AT1G08220.1
AT5G05530.1				AT5G49160.1	AT4G08940.1
AT5G20370.1				AT5G49240.1	AT4G25840.1
AT5G28237.2				AT5G49270.1	AT5G20980.1
AT5G41680.1				AT5G49500.1	AT3G06200.1
AT5G44785.1				AT5G49520.1	AT5G59900.1
AT5G44785.2				AT5G49810.1	AT1G10150.1
AT5G50760.1				AT5G50440.1	AT1G19710.1
AT5G55140.1				AT5G51070.1	AT3G60980.1
AT1G50450.1				AT5G51230.1	AT4G01390.1
AT1G49880.1				AT5G51660.1	AT1G67460.1
AT3G49070.1				AT5G51820.1	AT3G03290.1
AT5G39980.1				AT5G51890.1	AT4G12410.1
AT1G11610.1				AT5G51990.1	AT5G17390.1
AT2G31670.1				AT5G52040.1	AT3G10610.1
AT1G56350.1				AT5G52640.1	AT3G21465.1
AT5G17400.1				AT5G52650.1	AT3G16010.1
AT5G19760.1				AT5G52830.1	AT2G43350.1
AT2G28700.1				AT5G53130.1	AT2G40090.1
AT2G15000.2				AT5G53360.1	AT1G05900.1
AT3G09870.1				AT5G53490.1	AT1G05900.2
AT2G25710.1				AT5G54190.1	AT1G22850.1
AT3G13110.1				AT5G54250.1	AT1G68430.1
AT1G31630.1				AT5G54260.1	AT5G15280.1
AT4G28005.1				AT5G54600.1	AT3G53400.1
AT1G33750.1				AT5G54810.1	AT5G44500.1
AT1G48635.1				AT5G55280.1	AT1G02780.1
AT2G10390.1				AT5G55480.1	AT1G63770.2
AT1G14810.1				AT5G55500.1	AT2G27775.2
AT4G15640.1				AT5G55630.1	AT1G53580.1
AT1G47765.1				AT5G55730.1	AT1G73940.1
AT1G54120.1				AT5G56010.1	AT4G27350.1
AT1G77660.1				AT5G56270.1	AT4G34780.1
AT3G46870.1				AT5G56280.1	AT3G05970.1
AT1G51650.1				AT5G56320.1	AT5G06410.1
AT4G40030.1				AT5G56650.1	AT1G69020.1
AT5G10980.1				AT5G56660.1	AT4G21220.1
AT1G28395.1				AT5G56680.1	AT4G37480.1
AT1G28395.2				AT5G56970.1	AT1G12620.1
AT1G28395.3				AT5G57030.1	AT2G07738.1
AT3G10420.1				AT5G57110.1	AT2G37320.1
AT3G11560.1				AT5G57380.1	AT5G47460.1
AT3G29450.1				AT5G57420.1	AT1G62730.1
AT4G17310.1				AT5G57450.1	AT1G74280.1
AT4G32915.1				AT5G57530.1	AT1G74290.1
AT4G34265.1				AT5G57540.1	AT2G01505.1
AT4G34265.2				AT5G57550.1	AT2G05500.1
AT5G47455.1				AT5G57560.1	AT5G15050.1
AT5G47455.2				AT5G57660.1	AT5G45790.1
AT5G47455.3				AT5G57850.1	AT5G64470.2
AT5G47455.5				AT5G57940.1	AT5G58240.1
AT5G47455.6				AT5G58080.1	AT1G22450.1
AT5G65040.1				AT5G58090.1	AT1G65930.1
AT2G39290.1				AT5G58220.1	AT5G39960.1
AT1G75330.1				AT5G58230.1	AT1G07210.1
AT1G53580.2				AT5G58290.1	AT1G09980.1
AT3G13550.1				AT5G58390.1	AT2G21200.1
AT1G44740.1				AT5G58400.1	AT2G22830.1
AT2G06908.1				AT5G59180.1	AT3G61530.2
AT3G61010.1				AT5G59520.1	AT4G17360.1
AT5G25752.1				AT5G59560.1	AT4G31010.2
AT3G24320.1				AT5G59720.1	AT5G14550.2
AT4G09730.1				AT5G59910.1	AT5G53895.1
AT5G03905.1				AT5G60100.1	AT5G60730.1
AT5G51690.1				AT5G60200.1	AT5G05200.1
AT5G54290.1				AT5G60450.1	AT5G20040.1
AT4G36515.1				AT5G60660.1	AT5G20040.2
AT3G26115.1				AT5G60850.1	AT5G36950.1
AT3G33080.1				AT5G60910.1	AT1G30260.1
AT4G18060.1				AT5G60920.1	AT4G01360.1
AT5G57270.1				AT5G61380.1	AT5G02740.2
AT5G57270.2				AT5G61440.1	AT5G57785.1
AT5G57270.3				AT5G61750.1	AT1G74140.1
AT5G39865.1				AT5G61850.1	AT2G33150.1
AT5G07320.1				AT5G62000.1	AT5G11750.1
AT5G51050.1				AT5G62020.1	AT1G06130.1
AT5G61810.1				AT5G62040.1	AT1G26550.1
AT5G15090.1				AT5G62160.1	AT1G43560.1
AT5G13070.1				AT5G62430.1	AT2G37550.1
AT3G22470.1				AT5G62630.1	AT4G39880.1
AT1G16510.1				AT5G62790.1	AT5G50280.1
AT1G19830.1				AT5G62920.1	AT3G18630.1
AT1G22680.1				AT5G62940.1	AT1G21710.1
AT1G79130.1				AT5G63070.1	AT1G22800.1
AT3G52330.1				AT5G63310.1	AT2G29720.1
AT5G10990.1				AT5G63570.1	AT1G09820.1
AT2G01260.1				AT5G63660.1	AT3G63150.1
AT3G03060.1				AT5G63890.1	AT4G18100.1
AT1G12140.1				AT5G63960.1	AT5G10700.1
AT3G02060.1				AT5G64040.1	AT5G46430.2
AT1G16890.2				AT5G64100.1	AT3G62920.1
AT1G06310.1				AT5G64110.1	AT4G29540.1
AT1G71210.1				AT5G64120.1	AT1G53360.1
AT3G03370.1				AT5G64140.1	AT2G47485.1
AT3G05390.1				AT5G64300.1	AT4G17550.1
AT3G18970.1				AT5G64520.1	AT1G46984.1
AT5G56400.1				AT5G64810.1	AT1G52590.1
AT4G02990.1				AT5G65050.1	AT1G79490.1
AT1G12840.1				AT5G65100.1	AT1G30010.1
AT1G26750.1				AT5G65210.1	AT2G30680.1
AT2G39770.1				AT5G65220.1	AT1G52370.1
AT5G65810.1				AT5G65310.1	AT4G39850.1
AT1G69520.1				AT5G65590.1	AT3G21740.1
AT1G04910.1				AT5G65670.1	AT3G26950.1
AT5G20060.1				AT5G65730.1	AT5G21950.1
AT3G03010.1				AT5G65770.1	AT2G36260.1
AT5G14300.1				AT5G65870.1	AT3G54950.1
AT5G27270.1				AT5G66055.1	AT5G66960.1
AT3G20480.1				AT5G66130.1	AT1G36310.1
AT2G43430.2				AT5G66140.1	AT1G28960.2
AT1G17650.1				AT5G66390.1	AT1G28960.4
AT3G16020.1				AT5G66570.1	AT1G62050.1
AT3G19550.1				AT5G66940.1	AT2G14095.1
AT3G61880.1				AT5G67400.1	AT3G22450.1
AT1G18360.1				ATCG00020.1	AT4G02140.1
AT1G27385.1				ATCG00065.1	AT5G33406.1
AT1G79220.1				ATCG00080.1	AT5G55700.1
AT5G64950.1				ATCG00120.1	AT5G40950.1
AT2G36230.1				ATCG00130.1	AT1G18580.1
AT5G12190.1				ATCG00140.1	AT2G09865.1
AT1G01220.1				ATCG00150.1	AT2G27330.1
AT1G06270.1				ATCG00170.1	AT4G23510.1
AT1G09590.1				ATCG00180.1	AT5G09230.1
AT1G09690.1				ATCG00190.1	AT5G09230.2
AT1G17830.1				ATCG00210.1	AT5G44480.1
AT1G57660.1				ATCG00270.1	AT5G49210.1
AT1G58420.1				ATCG00280.1	AT5G49210.2
AT1G72700.1				ATCG00300.1	AT1G03000.1
AT2G30760.1				ATCG00340.1	AT2G39270.1
AT2G43310.1				ATCG00350.1	AT2G26800.2
AT3G01740.1				ATCG00360.1	AT1G67730.1
AT3G03840.1				ATCG00380.1	AT2G34630.1
AT3G11350.1				ATCG00470.1	AT3G56350.1
AT3G29796.1				ATCG00480.1	AT5G14520.1
AT3G42400.1				ATCG00490.1	AT4G08390.2
AT3G46630.1				ATCG00500.1	AT1G18630.1
AT3G60050.1				ATCG00520.1	AT1G63300.1
AT4G34770.1				ATCG00530.1	AT1G80700.1
AT4G38870.1				ATCG00540.1	AT1G80980.1
AT5G03830.1				ATCG00560.1	AT2G04340.1
AT5G08310.1				ATCG00590.1	AT4G38120.1
AT5G09580.1				ATCG00600.1	AT5G03960.1
AT5G10950.1				ATCG00650.1	AT5G42670.1
AT5G14290.1				ATCG00670.1	AT1G16740.1
AT5G16520.1				ATCG00680.1	AT1G47830.1
AT5G28410.1				ATCG00690.1	AT4G21705.1
AT5G40830.1				ATCG00710.1	AT5G16290.1
AT5G55520.1				ATCG00720.1	AT5G16290.2
AT5G55920.1				ATCG00740.1	AT1G13800.1
AT5G61710.1				ATCG00750.1	AT1G68350.1
AT5G63150.1				ATCG00770.1	AT1G79540.1
AT2G01740.1				ATCG00800.1	AT2G05860.1
AT1G27610.1				ATCG00810.1	AT3G23460.1
AT5G07610.1				ATCG00905.1	AT3G42980.1
AT5G15810.1				ATCG01060.1	AT4G13070.1
AT5G50130.2				ATCG01100.1	AT4G33990.1
AT2G42450.1				ATCG01240.1	AT4G39530.1
AT5G44880.1				ATCG01250.1	AT5G36280.1
AT2G13720.1				ATCG01280.1	AT5G42610.1
AT3G42490.1				ATCG01310.1	AT5G44220.1
AT5G08620.1					AT5G62510.1
AT2G19870.1					AT1G51060.1
AT4G19210.1					AT4G09720.1
AT4G31500.1					AT4G27230.1
AT1G72890.1					AT5G28060.1
AT4G35250.1					AT5G32470.1
AT1G50000.1					AT5G64400.1
AT3G54900.1					AT1G61640.1
AT5G64150.1					AT1G61640.2
AT1G68845.1					AT3G16550.1
AT2G16810.1					AT1G30825.1
AT2G19750.1					AT2G35480.1
AT3G52040.1					AT1G02305.1
AT3G45770.1					AT1G80600.1
AT3G09650.1					AT3G23295.1
AT1G02270.1					AT5G42825.1
AT1G21475.1					AT1G33270.1
AT1G70895.1					AT3G52540.1
AT3G16280.1					AT4G17560.1
AT4G01580.1					AT5G28420.1
AT4G01915.3					AT1G20180.1
AT5G28237.1					AT5G24130.1
AT1G62085.1					AT5G38700.1
AT2G32790.1					AT3G09700.1
AT5G47630.1					AT5G03030.1
AT1G03860.1					AT5G58990.1
AT1G03860.3					AT3G28540.1
AT5G58710.1					AT1G44090.1
AT3G09060.1					AT2G38810.1
AT5G60790.1					AT2G38810.2
AT2G07696.1					AT2G38810.3
AT2G46320.1					AT5G15980.1
AT3G10110.1					AT5G18060.1
AT5G67500.1					AT5G11480.1
AT3G07160.1					AT5G46020.1
AT4G07310.1					AT3G18020.1
AT5G47360.1					AT1G19580.1
AT5G56310.1					AT3G06320.1
AT1G31190.1					AT1G72970.1
AT4G32520.1					AT5G23535.1
AT4G05380.1					AT5G28910.1
AT4G27680.1					AT1G30880.1
AT5G40010.1					AT2G23390.1
AT1G50110.1					AT3G16070.1
AT3G19710.1					AT3G50380.1
AT1G43910.1					AT3G51010.1
AT1G50090.1					AT5G45700.1
AT1G51310.1					AT5G66500.1
AT2G18190.1					AT5G57815.1
AT2G18193.1					AT1G03360.1
AT2G19900.1					AT1G04480.1
AT2G27760.1					AT2G33370.1
AT2G47020.2					AT3G06650.1
AT3G55630.1					AT2G05087.1
AT3G55630.2					AT3G29110.1
AT3G55630.3					AT4G35410.1
AT5G08415.1					AT1G09570.1
AT4G23885.1					AT3G54210.1
AT1G14400.1					AT4G03205.1
AT1G14400.2					AT2G47830.2
AT3G10260.3					AT2G20585.1
AT5G66550.1					AT5G65000.1
AT5G46210.1					AT1G72040.1
AT1G12160.1					AT1G06560.1
AT1G22060.1					AT1G06920.1
AT2G18440.1					AT1G50760.1
AT3G02840.1					AT1G56690.1
AT3G09410.1					AT1G71730.1
AT3G09410.2					AT2G39680.1
AT3G22230.1					AT2G46190.1
AT4G15000.1					AT3G53440.1
AT4G20440.1					AT3G20390.1
AT4G25290.1					AT2G16710.1
AT4G34140.1					AT3G06483.1
AT4G39020.1					AT5G48810.1
AT4G05020.1					AT2G03030.1
AT2G17420.1					AT3G27590.1
AT2G23220.1					AT3G44580.1
AT2G19280.1					AT1G29300.1
AT3G49240.1					AT2G20810.1
AT4G02750.1					AT2G27285.1
AT1G09410.1					AT2G31290.1
AT1G31470.1					AT3G45020.1
AT1G41880.1					AT3G56030.1
AT1G43760.1					AT4G00290.1
AT1G77360.1					AT4G25720.1
AT2G23430.1					AT4G36110.1
AT3G52410.1					AT1G31817.1
AT5G11310.1					AT1G63270.1
AT5G43210.1					AT5G58370.1
AT1G74230.1					AT5G67220.1
AT4G13850.1					AT1G04590.1
AT5G61030.1					AT1G04590.2
AT5G47570.1					AT1G04670.1
AT4G20360.1					AT1G10630.1
AT5G47190.1					AT1G16570.1
AT1G62010.1					AT1G19840.1
AT1G10220.1					AT1G26180.1
AT1G61050.1					AT1G29420.1
AT1G75110.1					AT1G29460.1
AT2G28110.1					AT1G29780.1
AT3G01660.1					AT1G29810.1
AT5G23370.1					AT1G44890.1
AT5G66860.1					AT1G52750.1
AT5G49460.1					AT1G53460.1
AT3G62530.1					AT1G55870.1
AT5G26980.1					AT1G57610.1
AT1G11060.1					AT1G57610.2
AT1G18350.1					AT1G65170.1
AT1G71310.3					AT1G69210.1
AT2G03480.1					AT1G72190.1
AT2G17680.1					AT1G75590.1
AT3G05710.1					AT2G12345.1
AT3G05710.2					AT2G17525.1
AT3G06440.1					AT2G20710.1
AT4G08895.1					AT2G22410.1
AT4G10730.1					AT2G25870.1
AT4G13040.1					AT2G37510.1
AT5G37950.1					AT2G40240.1
AT1G23465.1					AT3G03830.1
AT3G23020.1					AT3G03850.1
AT3G24360.1					AT3G15280.1
AT3G13880.1					AT3G18240.1
AT3G22360.1					AT3G18240.2
AT1G15260.1					AT3G25520.1
AT1G48800.1					AT3G32190.1
AT1G53490.1					AT3G44920.1
AT1G66345.1					AT3G52570.1
AT1G67340.1					AT3G56410.1
AT1G70080.1					AT3G58150.1
AT1G76280.1					AT3G60950.1
AT2G22710.1					AT3G61030.1
AT2G26790.1					AT3G62000.1
AT3G18160.1					AT4G02230.1
AT4G20230.1					AT4G07493.1
AT5G02740.1					AT4G11270.1
AT5G18950.1					AT4G13230.1
AT2G37585.1					AT4G17940.1
AT1G15040.2					AT4G21190.1
AT5G38290.1					AT4G21460.1
AT5G54090.1					AT4G31010.1
AT5G61230.1					AT4G34570.1
AT2G26550.1					AT4G39030.1
AT4G19430.1					AT5G17460.1
AT1G02890.1					AT5G28590.1
AT1G29900.1					AT5G42330.1
AT5G02050.1					AT5G46110.1
AT5G06580.1					AT5G52930.1
AT1G06130.2					AT5G54320.1
AT4G24160.1					AT5G54450.1
AT5G43820.1					AT5G55890.1
AT1G61570.1					AT5G61800.1
AT2G19080.1					AT5G62270.1
AT3G52300.1					AT2G25830.1
AT4G29130.1					AT1G70350.1
AT1G16460.1					AT5G27460.1
AT3G01910.1					AT2G31350.1
AT4G23010.1					AT2G30200.2
AT1G24793.1					AT1G80770.1
AT1G24880.1					AT4G01690.2
AT3G03100.1					AT1G11710.1
AT1G48490.1					AT5G38037.1
AT5G19040.1					AT4G36130.1
AT2G16600.1					AT3G60550.1
AT2G18940.1					AT5G45550.1
AT1G73120.1					AT5G61400.1
AT2G40790.1					AT2G18210.1
AT1G33270.2					AT1G78630.1
AT5G65620.1					AT5G11670.1
AT1G10420.1					AT5G25880.1
AT3G62810.1					AT1G33330.1
AT5G51090.1					AT2G17360.1
AT5G58970.1					AT5G58420.1
AT3G13670.1					AT1G28690.1
AT2G10975.1					AT3G04130.1
AT3G02780.1					AT5G19650.1
AT5G47040.1					AT3G23820.1
AT1G16530.1					AT5G50930.1
AT1G10910.1					AT1G62590.1
AT1G15490.1					AT5G65560.1
AT1G49650.1					AT4G33140.1
AT3G11030.1					AT4G37500.1
AT4G10880.1					AT4G19540.1
AT4G28330.1					AT4G01380.1
AT5G03190.1					AT2G17720.1
AT5G11870.1					AT1G01290.1
AT2G05710.1					AT1G32415.1
AT3G55400.1					AT2G07722.1
AT2G22360.1					AT3G13420.1
AT4G31460.1					AT4G05136.1
AT3G02010.1					AT5G18390.1
AT1G51590.1					AT1G26160.1
AT2G45690.1					AT1G25240.1
AT5G08490.1					AT1G71850.1
AT5G52470.1					AT3G26930.1
AT1G07060.1					AT3G59460.1
AT1G23450.1					AT1G66520.1
AT1G77010.1					AT5G66360.2
AT4G02170.1					AT1G43880.1
AT3G28857.1					AT1G06290.1
AT3G59880.1					AT1G20240.1
AT5G18790.1					AT2G27800.1
AT3G26220.1					AT3G03590.1
AT3G48290.1					AT4G16410.1
AT3G48310.1					AT4G39300.1
AT3G48320.1					AT4G39300.2
AT4G13310.1					AT5G03370.1
AT4G13310.2					AT1G04985.1
AT4G20240.1					AT3G60770.1
AT5G24950.1					AT2G23940.1
AT1G74050.1					AT3G01790.1
AT1G74060.1					AT1G15810.1
AT1G35250.1					AT1G62910.1
AT1G63060.1					AT1G63150.1
AT3G54020.1					AT4G16700.1
AT4G14380.1					AT2G02280.1
AT4G36500.1					AT2G34570.1
AT5G60340.1					AT3G08510.1
AT1G63250.1					AT4G19850.1
AT3G51190.1					AT4G29440.1
AT1G75760.1					AT5G13060.1
AT2G32230.1					AT5G58540.1
AT2G36810.1					AT3G25660.1
AT3G07200.1					AT1G53600.1
AT3G19220.1					AT1G62430.1
AT3G54780.2					AT4G22340.1
AT3G62380.1					AT3G27280.2
AT5G12340.1					AT1G09400.1
AT3G15130.1					AT1G25420.1
AT5G14320.1					AT1G27160.1
AT1G48060.1					AT1G52315.1
AT4G30500.1					AT1G54700.1
AT3G14510.1					AT1G68180.1
AT1G02820.1					AT2G42180.1
AT1G22830.1					AT2G44510.1
AT1G36763.1					AT3G03150.1
AT3G16890.1					AT3G11090.1
AT3G48250.1					AT3G13590.1
AT3G61360.1					AT3G24640.1
AT5G62660.1					AT3G29370.1
AT1G13340.1					AT3G32896.1
AT1G64450.1					AT3G54380.1
AT2G20390.1					AT4G16740.1
AT4G33310.1					AT5G05530.1
AT1G63440.1					AT5G20370.1
AT1G08880.1					AT5G28237.2
AT1G54690.1					AT5G41680.1
AT2G20585.2					AT5G44785.1
AT4G30620.1					AT5G44785.2
AT5G65360.1					AT5G50760.1
AT5G67510.1					AT5G55140.1
AT1G24360.1					AT1G50450.1
AT2G42310.1					AT3G49070.1
AT1G58300.1					AT5G39980.1
AT2G20835.1					AT1G11610.1
AT5G40720.1					AT2G31670.1
AT5G66260.1					AT1G56350.1
AT5G12040.1					AT2G28700.1
AT1G44160.1					AT2G15000.2
AT2G41700.1					AT3G09870.1
AT3G47750.1					AT2G25710.1
AT1G28960.1					AT1G31630.1
AT2G43120.1					AT4G28005.1
AT1G06810.1					AT1G33750.1
AT1G08845.1					AT1G48635.1
AT1G28510.1					AT2G10390.1
AT1G28960.3					AT1G47765.1
AT1G31640.1					AT1G54120.1
AT1G68820.1					AT1G77660.1
AT2G01510.1					AT3G46870.1
AT2G21970.1					AT4G40030.1
AT2G40935.2					AT5G10980.1
AT3G53440.2					AT1G28395.1
AT4G21020.1					AT1G28395.2
AT4G33905.1					AT1G28395.3
AT4G34310.2					AT3G10420.1
AT4G38660.1					AT3G11560.1
AT5G02130.1					AT3G29450.1
AT5G20380.1					AT4G17310.1
AT5G54560.1					AT4G32915.1
AT5G61420.1					AT4G34265.1
AT4G19070.1					AT4G34265.2
AT3G12600.1					AT5G47455.1
AT1G27550.1					AT5G47455.2
AT1G62305.1					AT5G47455.3
AT1G62305.2					AT5G47455.5
AT2G40910.2					AT5G47455.6
AT3G26115.2					AT5G65040.1
AT3G28917.1					AT1G53580.2
AT4G04925.1					AT1G44740.1
AT4G12210.1					AT2G06908.1
AT5G20220.1					AT3G61010.1
AT5G25190.1					AT5G25752.1
AT5G36900.1					AT4G09730.1
AT5G64240.1					AT5G03905.1
AT4G28010.1					AT5G51690.1
AT1G04340.1					AT5G54290.1
AT5G43460.1					AT4G36515.1
AT5G54900.1					AT3G26115.1
AT1G43610.1					AT3G33080.1
AT1G75600.1					AT4G18060.1
AT3G01920.1					AT5G57270.1
AT3G25805.1					AT5G57270.2
AT3G58520.1					AT5G57270.3
AT4G00100.1					AT5G39865.1
AT4G20760.1					AT5G15090.1
AT4G21060.1					AT5G13070.1
AT4G39955.1					AT3G22470.1
AT5G12910.1					AT1G16510.1
AT5G61140.1					AT1G19830.1
AT5G63100.1					AT1G22680.1
AT5G64600.1					AT1G79130.1
AT3G10140.1					AT3G52330.1
AT5G65165.1					AT5G10990.1
AT5G58370.2					AT2G01260.1
AT5G66360.1					AT3G03060.1
AT3G51050.1					AT1G12140.1
AT5G51510.1					AT3G02060.1
AT1G74400.1					AT1G16890.2
AT3G26320.1					AT1G06310.1
AT2G41670.1					AT1G71210.1
AT3G29230.1					AT3G03370.1
AT5G44140.1					AT3G05390.1
AT3G16080.1					AT3G18970.1
AT5G20290.1					AT5G56400.1
AT1G68930.1					AT1G12840.1
AT3G02190.1					AT1G26750.1
AT3G25820.1					AT2G39770.1
AT3G25830.1					AT5G65810.1
AT4G22310.1					AT1G69520.1
AT3G46040.1					AT1G04910.1
AT5G11820.1					AT5G20060.1
AT5G42390.1					AT3G03010.1
AT2G32220.1					AT5G27270.1
AT3G16780.1					AT3G20480.1
AT3G27570.1					AT1G17650.1
AT1G62930.1					AT3G16020.1
AT1G63400.1					AT3G19550.1
AT4G28060.1					AT3G61880.1
AT1G01240.1					AT1G18360.1
AT1G01240.2					AT1G27385.1
AT1G01240.3					AT1G01220.1
AT3G12040.1					AT1G06270.1
AT1G02910.1					AT1G09590.1
AT1G56560.1					AT1G09690.1
AT2G18500.1					AT1G17830.1
AT5G62720.2					AT1G57660.1
AT4G19900.1					AT1G58420.1
AT5G05690.1					AT1G72700.1
AT1G15010.1					AT2G30760.1
AT4G24300.1					AT2G43310.1
AT3G14310.1					AT3G01740.1
AT5G41210.1					AT3G03840.1
AT1G26950.1					AT3G11350.1
AT2G40680.1					AT3G29796.1
AT5G02700.1					AT3G42400.1
AT2G13360.1					AT3G46630.1
AT2G13360.2					AT3G60050.1
AT5G07800.1					AT4G34770.1
AT2G15420.1					AT4G38870.1
AT2G19160.1					AT5G03830.1
AT1G28210.1					AT5G08310.1
AT1G28210.2					AT5G09580.1
AT2G29320.1					AT5G10950.1
AT3G09680.1					AT5G14290.1
AT4G04180.1					AT5G16520.1
AT3G30310.1					AT5G28410.1
AT5G46025.1					AT5G40830.1
AT2G42070.1					AT5G55520.1
AT3G50790.1					AT5G55920.1
AT4G03200.1					AT5G61710.1
AT4G09780.1					AT5G63150.1
AT5G15870.1					AT2G01740.1
AT1G69720.1					AT1G27610.1
AT2G05220.1					AT5G07610.1
AT3G47840.1					AT5G15810.1
AT5G04800.1					AT5G50130.2
AT5G04800.2					AT2G42450.1
AT5G50130.1					AT5G44880.1
AT5G53070.1					AT2G13720.1
AT4G14420.1					AT3G42490.1
AT4G36910.1					AT5G08620.1
AT1G10000.1					AT2G19870.1
AT1G12960.1					AT4G19210.1
AT2G18890.1					AT1G72890.1
AT3G27890.1					AT4G35250.1
AT2G45330.1					AT1G50000.1
AT5G16890.1					AT3G54900.1
AT5G39860.1					AT5G64150.1
AT1G73710.1					AT1G68845.1
AT5G06180.1					AT2G16810.1
AT5G06180.2					AT2G19750.1
AT2G46110.1					AT3G52040.1
AT1G16330.1					AT3G09650.1
AT1G52490.1					AT1G02270.1
AT2G22520.1					AT1G21475.1
AT5G13340.1					AT1G70895.1
AT5G54690.1					AT3G16280.1
AT1G77930.1					AT4G01580.1
AT1G65080.1					AT4G01915.3
AT1G09320.1					AT5G28237.1
AT1G49630.2					AT2G32790.1
AT1G49630.3					AT1G03860.3
AT1G51150.1					AT5G58710.1
AT3G07425.1					AT3G09060.1
AT3G25110.1					AT5G60790.1
AT3G49620.1					AT2G07696.1
AT4G04790.1					AT3G07160.1
AT4G08280.1					AT4G07310.1
AT4G13680.1					AT5G47360.1
AT4G21880.1					AT5G56310.1
AT5G54440.1					AT1G31190.1
AT1G11680.1					AT4G32520.1
AT1G27000.1					AT1G43910.1
AT1G32090.1					AT1G50090.1
AT3G61070.1					AT1G51310.1
AT3G10050.1					AT2G18190.1
AT3G18880.1					AT2G18193.1
AT3G01790.2					AT2G19900.1
AT3G60960.1					AT2G27760.1
AT1G06660.1					AT2G47020.2
AT1G11730.1					AT3G55630.1
AT1G67980.2					AT3G55630.2
AT2G03460.1					AT3G55630.3
AT2G04845.1					AT5G08415.1
AT3G26480.1					AT1G14400.1
AT3G32903.1					AT1G14400.2
AT5G11190.1					AT3G10260.3
AT5G50565.1					AT5G66550.1
AT5G50665.1					AT5G46210.1
AT5G64380.1					AT1G12160.1
AT1G14560.1					AT1G22060.1
AT2G07671.1					AT2G18440.1
AT1G60770.1					AT3G02840.1
AT1G72020.1					AT3G09410.1
AT1G20350.1					AT3G09410.2
AT1G50400.1					AT3G22230.1
AT1G67690.1					AT4G15000.1
AT3G57090.1					AT4G20440.1
AT4G25835.1					AT4G25290.1
AT1G50480.1					AT4G34140.1
AT1G54340.1					AT4G39020.1
AT4G22340.2					AT2G17420.1
AT4G30250.1					AT2G23220.1
AT5G12390.1					AT1G09410.1
AT5G57480.1					AT1G31470.1
AT3G10690.1					AT1G41880.1
AT2G39140.1					AT1G43760.1
AT3G53580.1					AT1G77360.1
AT1G17345.1					AT2G23430.1
AT5G52240.1					AT3G52410.1
AT3G12080.1					AT5G11310.1
AT5G62575.1					AT5G43210.1
AT5G62575.2					AT5G47570.1
AT1G77760.1					AT5G47190.1
AT3G14420.3					AT1G10220.1
AT4G16000.1					AT1G61050.1
AT5G62060.1					AT1G75110.1
AT2G23070.1					AT2G28110.1
AT3G06310.1					AT3G01660.1
AT5G46680.1					AT5G23370.1
AT3G26330.1					AT5G49460.1
AT2G21710.1					AT1G11060.1
AT3G20040.1					AT1G18350.1
AT1G47840.1					AT1G71310.3
AT1G13810.1					AT2G03480.1
AT4G19270.1					AT2G17680.1
AT3G54660.1					AT3G05710.1
AT3G11630.1					AT3G05710.2
AT1G76760.1					AT3G06440.1
AT5G06290.1					AT4G08895.1
AT5G16860.1					AT4G10730.1
AT5G22970.1					AT4G13040.1
AT2G25680.1					AT5G37950.1
AT3G62460.1					AT1G23465.1
AT2G03220.1					AT3G23020.1
AT1G20470.1					AT3G24360.1
AT1G20550.1					AT1G15260.1
AT1G23230.1					AT1G48800.1
AT1G30835.1					AT1G53490.1
AT1G34440.1					AT1G66345.1
AT1G61255.1					AT1G67340.1
AT1G71240.1					AT1G70080.1
AT2G03300.1					AT1G76280.1
AT2G11010.1					AT2G22710.1
AT2G13070.1					AT2G26790.1
AT2G28910.1					AT3G18160.1
AT2G44010.1					AT4G20230.1
AT2G44600.1					AT5G02740.1
AT2G45750.1					AT5G18950.1
AT3G01320.1					AT2G37585.1
AT3G07890.1					AT1G15040.2
AT3G18720.1					AT5G38290.1
AT3G19920.1					AT5G54090.1
AT3G22380.1					AT5G61230.1
AT3G26360.1					AT2G26550.1
AT3G49720.1					AT4G19430.1
AT3G50150.1					AT1G29900.1
AT3G51400.1					AT1G06130.2
AT3G55160.1					AT4G24160.1
AT3G58800.1					AT5G43820.1
AT5G07240.1					AT1G16460.1
AT5G40680.1					AT3G01910.1
AT5G43880.1					AT4G23010.1
AT5G46070.1					AT1G24793.1
AT5G54890.1					AT1G24880.1
AT5G63050.1					AT1G48490.1
AT5G64240.2					AT5G19040.1
AT1G45110.1					AT2G16600.1
AT2G30440.1					AT2G18940.1
AT4G12130.1					AT1G73120.1
AT1G31940.1					AT2G40790.1
AT2G38420.1					AT1G33270.2
AT5G46140.1					AT5G65620.1
AT1G05670.1					AT1G10420.1
AT3G58970.1					AT3G62810.1
AT5G06280.1					AT5G51090.1
AT1G75560.1					AT5G58970.1
AT5G29070.1					AT3G13670.1
AT1G74970.1					AT2G10975.1
AT3G51020.1					AT3G02780.1
AT4G34810.1					AT5G47040.1
AT5G40610.1					AT1G16530.1
AT3G56430.1					AT1G10910.1
AT1G10590.3					AT1G15490.1
AT1G22410.1					AT1G49650.1
AT2G15000.1					AT3G11030.1
AT3G10420.2					AT4G10880.1
AT3G13674.1					AT4G28330.1
AT5G11630.1					AT5G03190.1
AT4G22760.1					AT5G11870.1
AT5G65850.1					AT2G22360.1
AT2G25710.2					AT1G51590.1
AT1G53000.1					AT2G45690.1
[truncated: 587 more rows]
