# Supplementary material for: Integrative Identification of Arabidopsis Mitochondrial Proteome and Its Function Exploitation through Protein Interaction Network
Source: PLoS One. 2011 Jan 31;6(1):e16022. doi: 10.1371/journal.pone.0016022 (PMC3031521; doi:10.1371/journal.pone.0016022)
Supplement: Data S5 — CoreMitoP protein functions annotated by using twelve functional categories. A table listing the Arabidopsis CoreMitoP proteins in twelve functional divisions separately, according to the SUBA database collections. (XLS) [file pone.0016022.s005.xls]

## Sheet: Supp Table 4
Cellular Communication/Signal Transduction	Cellular Structural Organization	CellDealth	Cellular Transport and Transport Mechanisms	Defence Stress and Detoxification	DNA Synthesis and Processing	Energy	Metabolism	Miscellaneous Function	Protein Fate	Protein Synthesis	RNA Processing	Transcription	TransposibleElement	unkown
AT1G09210.1	AT1G55545.1	AT4G25100.1	AT1G07025.1	AT1G02930.1	AT1G32580.1	AT1G01170.1	AT1G02390.1	AT1G20720.1	AT1G02410.1	AT1G07770.1	AT1G11630.1	AT1G07900.1	AT2G24915.1	AT1G16870.1
AT1G56340.1	AT1G55550.1	AT5G24850.1	AT1G07030.1	AT1G02940.1	AT1G52960.1	AT1G04630.1	AT1G03090.1	AT2G39795.1	AT1G03860.1	AT1G07920.1	AT1G26460.1	AT1G61980.1	AT4G01530.1	AT1G21150.1
AT1G64210.1	AT3G12110.1	AT3G56350.1	AT1G10680.1	AT1G20620.1	AT1G67630.1	AT1G07180.1	AT1G03090.2	AT4G27585.1	AT1G04070.1	AT1G07930.1	AT1G55890.1	AT1G66470.1	AT2G04420.1	AT1G35940.1
AT1G69220.1	AT3G46520.1	AT1G72890.1	AT1G14140.1	AT1G20630.1	AT1G79950.1	AT1G08480.1	AT1G04640.1	AT5G54100.1	AT1G07510.1	AT1G07940.1	AT1G59720.1	AT1G68990.1	AT2G40680.1	AT1G49880.1
AT1G74360.1	AT3G61650.1	AT4G19070.1	AT1G14560.1	AT1G63940.1	AT2G35240.1	AT1G13440.1	AT1G06520.1	AT4G11270.1	AT1G09130.1	AT1G11870.1	AT1G60770.1	AT1G74230.1	AT1G26950.1	AT1G52960.1
AT2G22290.1	AT5G05620.1	AT4G38660.1	AT1G25380.1	AT1G79230.1	AT3G06790.1	AT1G15120.1	AT1G06570.1	AT3G26480.1	AT1G14980.1	AT1G14610.1	AT1G61870.1	AT1G75510.1	AT3G32903.1	AT1G56380.1
AT2G26330.1	AT5G09810.1	AT1G68820.1	AT1G32050.1	AT3G06050.1	AT3G10270.1	AT1G16700.1	AT1G10060.1		AT1G15220.1	AT1G17560.1	AT2G01390.1	AT2G24120.1	AT2G22440.1	AT1G61970.1
AT3G18040.1	AT5G20080.1	AT4G14420.1	AT1G34065.1	AT3G10920.1	AT3G10690.1	AT1G22840.1	AT1G10760.1		AT1G17530.1	AT1G22660.1	AT2G19280.1	AT2G30470.1		AT1G61990.1
AT3G27560.1	AT5G59370.1	AT5G58120.1	AT1G59870.1	AT3G54660.1	AT3G15000.1	AT1G24180.1	AT1G11860.1		AT1G20350.1	AT1G29880.1	AT3G02010.1	AT2G44950.1		AT1G62010.1
AT3G45420.1	AT5G59880.1	AT4G16960.1	AT1G72820.1	AT4G08390.1	AT3G20540.1	AT1G32350.1	AT1G13560.1		AT1G23100.1	AT1G45332.1	AT3G11460.1	AT3G15590.1		AT1G62085.1
AT3G52530.1	AT4G03240.1		AT1G74240.1	AT4G11170.1	AT4G12080.1	AT1G47420.1	AT1G14810.1		AT1G27390.1	AT1G62750.1	AT3G13160.1	AT4G12240.1		AT1G62150.1
AT3G59820.1	AT5G58210.1		AT1G78180.1	AT4G16940.1	AT5G04130.1	AT1G48030.1	AT1G15690.1		AT1G28210.1	AT1G70190.1	AT3G13770.1	AT4G30930.1		AT1G62490.1
AT4G11010.1	AT4G40030.1		AT1G79900.1	AT4G25100.1	AT5G48330.1	AT1G49140.1	AT1G17290.1		AT1G29960.1	AT1G77750.1	AT3G13880.1	AT4G38070.1		AT1G72020.1
AT4G23290.1	AT1G02910.1		AT2G17270.1	AT4G35000.1	AT3G18580.1	AT1G49670.1	AT1G22940.1		AT1G49410.1	AT2G07675.1	AT3G22330.1	AT5G02660.1		AT1G72420.1
AT4G23900.1	AT1G48280.1		AT2G21410.1	AT4G35090.1	AT5G04130.2	AT1G50460.1	AT1G23800.1		AT1G50400.1	AT2G34520.1	AT3G23830.1	AT5G09690.1		AT1G74120.1
AT5G02810.1	AT4G00890.1		AT2G22500.1	AT5G08710.1	AT4G20020.1	AT1G50940.1	AT1G32470.1		AT1G51980.1	AT2G45030.1	AT3G24000.1	AT5G15700.1		AT1G79220.1
AT5G14210.1	AT1G53645.1		AT2G26360.1	AT5G24850.1	AT5G24850.1	AT1G51650.1	AT1G47260.1		AT1G52560.1	AT3G01800.1	AT3G26560.1	AT5G39840.1		AT2G03050.1
AT5G44090.1			AT2G28180.1	AT5G42150.1	AT1G72530.1	AT1G53240.1	AT1G47580.1		AT1G53530.1	AT3G03600.1	AT3G26780.1	AT5G41350.1		AT2G05080.1
AT5G50160.1			AT2G30160.1	AT5G47250.1	AT5G44780.1	AT1G54220.1	AT1G48030.2		AT1G55860.1	AT3G17465.1	AT3G49240.1	AT1G80270.1		AT2G19280.1
AT5G64990.1			AT2G37890.1	AT5G60640.1	AT4G39030.1	AT1G56190.1	AT1G48420.1		AT1G55900.1	AT3G46100.1	AT3G60960.1	AT3G22310.1		AT2G34370.1
AT5G18050.1			AT2G46320.1	AT5G62480.1	AT3G42400.1	AT1G59900.1	AT1G53000.1		AT1G61570.1	AT3G48110.1	AT4G13850.1	AT1G34360.1		AT2G34620.1
AT1G56150.1			AT2G47490.1	AT3G15620.1	AT1G43760.1	AT1G67350.1	AT1G58180.1		AT1G64220.1	AT3G55400.1	AT4G13860.1	AT5G56770.1		AT2G44020.1
AT2G45210.1			AT3G01280.1	AT5G60870.1	AT5G12910.1	AT1G72020.1	AT1G63380.1		AT1G70320.1	AT3G58140.1	AT4G20090.1	AT5G23690.1		AT3G02010.1
AT5G42410.1			AT3G05290.1	AT2G35010.1	AT1G75600.1	AT1G79010.1	AT1G65290.1		AT1G72750.1	AT4G02930.1	AT4G35850.1	AT1G12770.1		AT3G11460.1
AT3G12955.1			AT3G08580.1	AT3G56350.1	AT2G04845.1	AT1G80230.1	AT1G79440.1		AT1G73260.1	AT4G04350.1	AT4G36680.1	AT4G30330.1		AT3G13250.1
AT3G12830.1			AT3G08580.2	AT4G23510.1		AT2G01090.1	AT1G80600.1		AT1G79940.1	AT4G11120.1	AT5G09950.1	AT1G64580.1		AT3G13770.1
AT1G29430.1			AT3G20240.1	AT1G72890.1		AT2G01140.1	AT2G04540.1		AT2G04030.1	AT4G11160.1	AT5G12290.1	AT5G04050.1		AT3G13880.1
AT5G27780.1			AT3G21390.1	AT1G14400.1		AT2G02050.1	AT2G14170.1		AT2G19080.1	AT4G14790.1	AT5G13230.1	AT5G14460.1		AT3G24000.1
AT4G22620.1			AT3G48850.1	AT4G19070.1		AT2G05710.1	AT2G15620.1		AT2G20510.1	AT4G17300.1	AT5G15340.1	AT1G18900.1		AT3G28560.1
AT2G41410.1			AT3G49920.1	AT4G38660.1		AT2G07698.1	AT2G18700.1		AT2G20530.1	AT4G26300.1	AT5G55740.1	AT5G51080.1		AT3G30420.1
AT3G24790.1			AT3G51870.1	AT5G41210.1		AT2G07707.1	AT2G20860.1		AT2G26140.1	AT4G29430.1	AT1G07590.1	AT3G06380.1		AT3G31980.1
AT5G39900.1			AT3G53940.1	AT4G14420.1		AT2G13560.1	AT2G24180.1		AT2G28000.1	AT4G31460.1	AT5G61990.1	AT5G20040.2		AT3G42100.1
AT1G43040.1			AT3G54110.1	AT5G58120.1		AT2G16460.1	AT2G26080.1		AT2G29080.1	AT4G33760.1	AT1G71060.1	AT5G20040.1		AT3G43350.1
AT4G00750.1			AT3G55640.1	AT4G16960.1		AT2G17130.1	AT2G26800.1		AT2G29530.1	AT5G16715.1	AT3G54980.1	AT5G09230.1		AT3G43410.1
AT5G03310.1			AT3G60190.1			AT2G18450.1	AT2G30720.1		AT2G33210.1	AT5G26830.1	AT5G28370.1	AT4G27230.1		AT3G46950.1
AT1G29510.1			AT3G61430.1			AT2G19680.1	AT2G30920.1		AT2G36070.1	AT5G46160.1	AT2G39230.1	AT5G11480.1		AT3G47833.1
AT1G29490.1			AT4G01100.1			AT2G19860.1	AT2G30970.1		AT2G37410.1	AT5G47320.1	AT5G61370.1	AT5G05530.1		AT3G51690.1
AT3G03820.1			AT4G03115.1			AT2G20360.1	AT2G33150.1		AT3G02090.1	AT5G52520.1	AT3G04750.1	AT3G13590.1		AT3G54826.1
AT4G33920.1			AT4G11440.1			AT2G20420.1	AT2G35120.1		AT3G04800.1	AT5G56940.1	AT3G02490.1	AT3G11090.1		AT3G59280.1
AT5G18080.1			AT4G15010.1			AT2G20800.1	AT2G35370.1		AT3G05780.1	AT5G60390.1	AT2G03880.1	AT1G68180.1		AT3G60400.1
AT5G18030.1			AT4G16160.1			AT2G21170.1	AT2G38400.1		AT3G07770.1	AT5G61030.1	AT2G03380.1	AT2G28700.1		AT3G62400.1
AT5G18020.1			AT4G24570.1			AT2G21870.1	AT2G38660.1		AT3G08950.1	AT5G66860.1	AT1G07740.1	AT1G31630.1		AT3G62650.1
AT5G18010.1			AT4G26180.1			AT2G27730.1	AT2G38670.1		AT3G08980.1	AT5G64650.1	AT5G39710.1	AT4G09730.1		AT4G02990.1
AT4G38850.1			AT4G27940.1			AT2G29990.1	AT2G39290.1		AT3G10110.1	AT5G09770.1	AT2G37230.1	AT5G15810.1		AT4G03690.1
AT4G13790.1			AT4G28390.1			AT2G33040.1	AT2G40890.1		AT3G12580.1	AT1G14620.1	AT4G26680.1	AT3G16280.1		AT4G03916.1
AT3G10190.1			AT4G28620.1			AT2G33220.1	AT2G43750.1		AT3G13470.1	AT1G07830.1	AT3G46020.1	AT4G20440.1		AT4G05340.1
AT1G29500.1			AT4G28630.1			AT2G40765.1	AT2G44620.1		AT3G13860.1	AT4G36420.1	AT1G74900.1	AT4G13040.1		AT4G11610.1
AT3G60690.1			AT4G32400.1			AT2G42210.1	AT3G01910.1		AT3G16480.1	AT4G35490.1	AT3G61520.1	AT5G38290.1		AT4G14605.1
AT5G06750.1			AT4G33650.1			AT2G44350.1	AT3G02600.1		AT3G17910.1	AT3G49080.1	AT5G28460.1	AT5G52470.1		AT4G19650.1
AT4G38860.1			AT4G39460.1			AT2G44350.2	AT3G03910.1		AT3G17970.1	AT1G26880.1	AT5G60960.1	AT1G16530.1		AT4G38160.1
AT4G38840.1			AT5G01340.1			AT2G46390.1	AT3G06850.1		AT3G20000.1	AT4G37660.1	AT2G15630.1	AT3G07200.1		AT4G38640.1
AT2G21220.1			AT5G01500.1			AT2G46470.1	AT3G07480.1		AT3G23990.1	AT2G20060.1	AT1G51965.1	AT5G61420.1		AT4G39740.1
AT2G21210.1			AT5G07320.1			AT2G46505.1	AT3G08860.1		AT3G27070.1	AT4G16030.1	AT1G30290.1	AT1G31640.1		AT5G06810.1
AT2G16580.1			AT5G09470.1			AT2G47380.1	AT3G10370.1		AT3G27080.1	AT4G11630.1	AT1G68980.1	AT5G25190.1		AT5G09950.1
AT4G12410.1			AT5G13490.1			AT2G47510.1	AT3G10570.1		AT3G27280.1	AT1G64880.1	AT5G12100.1	AT5G61140.1		AT5G13230.1
AT4G34780.1			AT5G14040.1			AT2G47690.1	AT3G11670.1		AT3G28520.1	AT2G16930.1	AT1G22960.1	AT5G11190.1		AT5G14770.1
AT2G21200.1			AT5G15090.1			AT3G03070.1	AT3G14270.1		AT3G44370.1	AT3G04400.1	AT2G35030.1	AT4G25630.1		AT5G39800.1
AT5G14520.1			AT5G15640.1			AT3G03100.1	AT3G15090.1		AT3G46560.1	AT3G28900.1	AT5G42310.1	AT3G26660.1		AT5G40080.1
AT4G09720.1			AT5G17400.1			AT3G04120.1	AT3G15730.1		AT3G48870.1	AT1G69620.1	AT5G62370.1	AT3G26620.1		AT5G40660.1
AT5G18060.1			AT5G19760.1			AT3G08610.1	AT3G17240.3		AT3G50930.1	AT5G46430.1	AT1G80880.1	AT2G23660.1		AT5G45113.1
AT3G03850.1			AT5G20720.1			AT3G09810.1	AT3G19480.1		AT4G07670.1	AT5G15220.1	AT5G16420.1	AT2G07070.1		AT5G47600.1
AT3G03830.1			AT5G26200.1			AT3G10860.1	AT3G22200.1		AT4G17740.1	AT2G16930.2	AT3G53360.1	AT1G21570.1		AT5G55580.1
AT1G75590.1			AT5G27520.1			AT3G12260.1	AT3G30775.1		AT4G24190.1	AT4G26310.1	AT3G25060.1	AT5G27960.1		AT1G14620.1
AT1G29460.1			AT5G42130.1			AT3G12780.1	AT3G45300.1		AT4G24280.1	AT1G74270.1	AT3G14580.1	AT5G02860.1		AT2G03690.1
AT1G29420.1			AT5G46800.1			AT3G13930.1	AT3G45770.1		AT4G25200.1	AT1G07070.1	AT2G46050.1			AT2G20820.1
AT1G19840.1			AT5G48970.1			AT3G15020.1	AT3G47930.1		AT4G26670.1	AT5G39740.1	AT1G43980.1			AT1G48510.1
AT4G36110.1			AT5G56450.1			AT3G15640.1	AT3G48000.1		AT4G27880.1	AT3G04920.1	AT1G06140.1			AT2G16100.1
AT5G58540.1			AT5G57490.1			AT3G17240.1	AT3G48680.1		AT4G28510.1	AT3G57190.1	AT1G03100.1			AT1G79120.1
AT5G50760.1			AT5G58270.1			AT3G17240.2	AT3G55010.1		AT4G37040.1	AT5G49030.1	AT2G32630.1			AT1G71060.1
AT5G41680.1			AT5G61810.1			AT3G18410.1	AT3G58610.1		AT4G37910.1	AT1G48520.1	AT1G53330.1			AT5G16640.1
AT3G09870.1			AT5G64970.1			AT3G20040.1	AT3G59760.1		AT5G08040.1	AT1G26740.1	AT1G62670.1			AT3G54980.1
AT5G10990.1			AT5G66380.1			AT3G22360.1	AT3G59760.2		AT5G09420.1	AT3G10610.1	AT5G06210.1			AT5G28370.1
AT1G79130.1			AT5G67500.1			AT3G22370.1	AT3G59760.3		AT5G09590.1	AT5G40950.1	AT4G39952.1			AT5G41170.1
AT1G19830.1			AT4G01660.1			AT3G27240.1	AT3G60510.1		AT5G11690.1	AT5G46430.2	AT1G80550.1			AT2G39230.1
AT1G16510.1			AT4G30490.1			AT3G27380.1	AT3G61440.1		AT5G14300.1	AT4G18100.1	AT4G21300.1			AT5G26800.1
AT1G04910.1			AT2G15310.1			AT3G27620.1	AT3G61530.1		AT5G14660.1	AT5G28060.1	AT5G64320.1			AT3G57100.1
AT5G58710.1			AT2G47170.1			AT3G43410.1	AT4G00600.1		AT5G23140.1	AT3G54210.1	AT2G36980.1			AT3G02490.1
AT4G34770.1			AT1G70490.1			AT3G46430.1	AT4G01950.1		AT5G26860.1	AT2G33370.1	AT2G15820.1			AT2G03880.1
AT3G03840.1			AT1G23490.1			AT3G47520.1	AT4G04320.1		AT5G27660.1	AT4G02230.1	AT3G07290.1			AT2G03380.1
AT2G23430.1			AT5G39040.1			AT3G47833.1	AT4G04870.1		AT5G40770.1	AT3G25520.1	AT4G19220.1			AT1G16840.1
AT1G48490.1			AT4G36580.1			AT3G52200.1	AT4G05090.1		AT5G40930.1	AT4G36130.1	AT5G27300.1			AT5G51040.1
AT4G10730.1			AT5G14670.1			AT3G52300.1	AT4G08870.1		AT5G41685.1	AT1G31817.1	AT4G01400.1			AT5G55870.1
AT2G03480.1			AT2G37550.1			AT3G52730.1	AT4G10750.1		AT5G42390.1	AT4G25720.1	AT1G69350.1			AT5G14550.1
AT1G18350.1			AT4G39850.1			AT3G55410.1	AT4G11600.1		AT5G43970.1	AT5G58420.1	AT1G10270.1			AT4G01530.1
AT5G66260.1			AT5G46110.1			AT3G55440.1	AT4G11610.1		AT5G44140.1	AT2G17360.1	AT5G39350.1			AT2G39520.1
AT4G20760.1			AT3G44920.1			AT3G60100.1	AT4G15940.1		AT5G47040.1	AT1G33330.1	AT5G59900.1			AT2G35790.1
AT5G11820.1			AT1G10630.1			AT3G62400.1	AT4G20830.1		AT5G48030.1	AT3G01790.1	AT1G26500.1			AT4G20020.1
AT5G46025.1			AT1G63270.1			AT3G62790.1	AT4G20930.1		AT5G50810.1	AT1G15810.1	AT3G60980.1			AT4G27930.1
AT5G15870.1			AT1G12840.1			AT4G00570.1	AT4G22220.1		AT5G50920.1	AT3G60770.1	AT3G16010.1			AT1G03560.1
AT2G18890.1			AT5G60790.1			AT4G00860.1	AT4G22690.1		AT5G51220.1	AT4G19210.1	AT5G15280.1			AT3G61520.1
AT1G16330.1			AT5G58970.1			AT4G02580.1	AT4G23660.1		AT5G51440.1	AT2G19750.1	AT5G47460.1			AT5G28460.1
AT1G17345.1			AT5G20380.1			AT4G04080.1	AT4G31500.1		AT5G51540.1	AT1G57660.1	AT2G37320.1			AT5G60960.1
AT2G23070.1			AT3G47750.1			AT4G05020.1	AT4G31810.1		AT5G52060.1	AT1G09690.1	AT5G50280.1			AT1G63070.1
AT2G45750.1			AT2G41700.1			AT4G05450.1	AT4G33010.1		AT5G53170.1	AT1G09590.1	AT1G09820.1			AT5G09450.1
AT1G20550.1			AT4G04180.1			AT4G10040.1	AT4G34030.1		AT5G53350.1	AT4G15000.1	AT1G79490.1			AT2G15630.1
AT1G20470.1			AT4G32650.1			AT4G16450.1	AT4G34200.1		AT5G53540.1	AT1G41880.1	AT4G39530.1			AT1G51965.1
AT4G34810.1			AT1G78900.1			AT4G21090.1	AT4G36400.1		AT5G55200.1	AT5G18790.1	AT4G33990.1			AT5G55440.1
AT1G75580.1			AT4G36790.1			AT4G21105.1	AT4G37930.1		AT5G55510.1	AT3G51190.1	AT1G79540.1			AT3G49320.1
AT5G15740.1			AT3G22950.1			AT4G25835.1	AT4G39660.1		AT5G56030.1	AT5G67510.1	AT1G13800.1			AT2G19180.1
AT3G18820.1						AT4G26210.1	AT5G07440.1		AT5G56500.1	AT5G20290.1	AT5G15980.1			AT2G14020.1
AT1G73500.1						AT4G26210.2	AT5G09300.1		AT5G61790.1	AT4G00100.1	AT3G18020.1			AT1G67620.1
AT1G32320.1						AT4G26910.1	AT5G10860.1		AT5G62050.1	AT2G32220.1	AT5G66500.1			AT1G30290.1
AT3G56490.1						AT4G26910.2	AT5G13050.1		AT4G26780.1	AT3G46040.1	AT1G56690.1			AT1G68980.1
AT3G51370.1						AT4G26910.3	AT5G13420.1		AT1G33360.1	AT3G02190.1	AT5G61800.1			AT5G12100.1
AT5G53140.1						AT4G26970.1	AT5G13630.1		AT1G48510.1	AT5G53070.1	AT4G21190.1			AT1G22960.1
AT5G13290.1						AT4G28060.1	AT5G14220.1		AT2G25140.1	AT5G04800.2	AT2G40240.1			AT5G14820.1
AT4G34800.1						AT4G28220.1	AT5G14780.1		AT5G51740.1	AT5G04800.1	AT2G37510.1			AT5G06400.1
AT1G76270.1						AT4G29130.1	AT5G18070.1		AT4G03340.1	AT2G05220.1	AT2G22410.1			AT3G62470.1
AT1G29450.1						AT4G29480.1	AT5G18170.1		AT5G49840.1	AT1G12960.1	AT2G17525.1			AT2G23790.1
AT1G29440.1						AT4G32360.1	AT5G23300.1		AT3G05790.1	AT3G18880.1	AT3G56030.1			AT1G71310.1
AT1G15570.1						AT4G32470.1	AT5G26030.1		AT2G35795.1	AT4G16720.1	AT1G11710.1			AT4G15970.1
						AT4G35260.1	AT5G26780.1		AT3G16540.1	AT5G59850.1	AT5G61400.1			AT1G78890.1
						AT4G35650.1	AT5G34780.1		AT2G18330.1	AT2G19720.1	AT3G04130.1			AT1G43010.1
						AT4G35830.1	AT5G38710.1		AT5G40280.1	AT3G60240.1	AT5G18390.1			AT5G62370.1
						AT4G37830.1	AT5G41670.1		AT1G65630.1	AT1G57860.1	AT2G27800.1			AT1G17510.1
						AT5G03290.1	AT5G42650.1		AT5G65450.1	AT3G27830.1	AT5G39980.1			AT1G80880.1
						AT5G05370.1	AT5G43280.1		AT1G03520.1	AT3G53740.1	AT3G46870.1			AT3G60940.1
						AT5G08300.1	AT5G43780.1		AT1G69020.1	AT3G59540.1	AT1G71210.1			AT5G56770.1
						AT5G08530.1	AT5G47630.1		AT5G36950.1		AT5G27270.1			AT5G16420.1
						AT5G08670.1	AT5G47770.1		AT4G29540.1		AT3G09650.1			AT4G36820.1
						AT5G08680.1	AT5G48370.1		AT5G66960.1		AT2G01740.1			AT3G53360.1
						AT5G08690.1	AT5G49555.1		AT1G18580.1		AT3G09060.1			AT3G25060.1
						AT5G08740.1	AT5G50370.1		AT1G47830.1		AT3G60050.1			AT3G14580.1
						AT5G09600.1	AT5G57300.1		AT5G03030.1		AT1G06270.1			AT3G07440.1
						AT5G11770.1	AT5G58070.1		AT3G09700.1		AT5G56310.1			AT2G46050.1
						AT5G13430.1	AT5G62530.1		AT3G16550.1		AT5G47360.1			AT1G52640.1
						AT5G13440.1	AT5G63400.1		AT5G62510.1		AT3G23020.1			AT1G43980.1
						AT5G13450.1	AT5G63510.1		AT4G35410.1		AT5G11310.1			AT1G06140.1
						AT5G14590.1	AT5G64050.1		AT4G19850.1		AT5G43820.1			AT1G03100.1
						AT5G23250.1	AT5G65720.1		AT1G47765.1		AT5G18950.1			AT2G32630.1
						AT5G25450.1	AT5G65780.1		AT5G07610.1		AT2G26790.1			AT1G09680.1
						AT5G27760.1	AT5G66510.1		AT4G38870.1		AT1G76280.1			AT1G06580.1
						AT5G37510.1	AT1G21400.1		AT2G16810.1		AT1G66345.1			AT1G02870.1
						AT5G40650.1	AT2G17650.1		AT5G65620.1		AT1G77010.1			AT1G69380.1
						AT5G40660.1	AT2G30200.1		AT5G62660.1		AT1G23450.1			AT1G48325.1
						AT5G40810.1	AT3G24200.1		AT1G44160.1		AT5G08490.1			AT1G64580.1
						AT5G43430.1	AT3G45740.1		AT1G51150.1		AT3G15130.1			AT1G12700.1
						AT5G47030.1	AT5G46180.1		AT1G52490.1		AT3G61360.1			AT4G27530.1
						AT5G47890.1	AT1G55510.1		AT5G62060.1		AT3G48250.1			AT4G02820.1
						AT5G50850.1	AT3G01820.1		AT5G59810.1		AT3G16890.1			AT1G72530.1
						AT5G50950.1	AT3G06850.2		AT5G43190.1		AT3G29230.1			AT5G48040.1
						AT5G50950.2	AT2G43360.1		AT4G33330.1		AT1G63400.1			AT1G62670.1
						AT5G52840.1	AT5G09650.1		AT4G16640.1		AT1G68930.1			AT5G04050.1
						AT5G55070.1	AT3G13450.1		AT1G66650.1		AT3G47840.1			AT1G80150.1
						AT5G58330.1	AT4G08900.1		AT3G14400.1		AT5G46680.1			AT4G35720.1
						AT5G61310.1	AT1G03475.1		AT4G17040.1		AT2G38420.1			AT1G17390.1
						AT5G62575.1	AT1G30370.1				AT5G16860.1			AT5G58210.1
						AT5G64210.1	AT1G69526.1				AT1G62680.1			AT5G57600.1
						AT5G65165.1	AT4G12310.1				AT1G17630.1			AT5G54330.1
						AT5G65750.1	AT3G51840.1				AT1G62260.1			AT4G16080.1
						AT5G66760.1	AT3G26770.1				AT1G25360.1			AT4G14170.1
						AT5G67590.1	AT2G26800.3				AT1G64310.1			AT3G19750.1
						AT4G34700.1	AT4G09750.1				AT2G33430.1			AT2G35585.1
						AT2G17130.2	AT5G63620.1				AT2G30780.1			AT2G30395.1
						AT2G21870.2	AT5G57600.1				AT1G55630.1			AT1G31990.1
						AT5G56090.1	AT4G15960.1				AT3G01580.1			AT1G30170.1
						AT4G32470.2	AT3G15650.1				AT2G17140.1			AT3G62540.1
						AT5G03690.1	AT2G22870.1				AT5G06540.1			AT1G06750.1
						AT1G79750.1	AT4G26770.1							AT1G11390.1
						AT1G65930.1	AT3G26760.1							AT1G79390.1
						AT1G22450.1	AT2G01900.1							AT1G18900.1
						AT5G60730.1	AT4G29120.1							AT4G21300.1
						AT5G57815.1	AT3G55940.1							AT5G55880.1
						AT5G48810.1	AT3G14960.1							AT5G53230.1
						AT3G06483.1	AT5G20980.1							AT5G48550.1
						AT5G25880.1	AT2G43350.1							AT5G44780.1
						AT5G11670.1	AT3G05970.1							AT4G28170.1
						AT4G01380.1	AT4G17360.1							AT2G36980.1
						AT2G19900.1	AT2G29720.1							AT2G28480.1
						AT1G54340.1	AT1G67730.1							AT1G67540.1
						AT2G07671.1	AT2G26800.2							AT3G24535.1
						AT5G62575.2	AT3G54950.1							AT1G52620.1
						AT3G06310.1	AT5G44480.1							AT5G18590.1
						AT5G64380.1	AT1G33270.1							AT3G28700.1
						AT1G47840.1	AT4G03205.1							AT3G07290.1
						AT5G04750.1	AT1G19580.1							AT1G74750.1
						AT3G25860.1	AT3G06650.1							AT4G19220.1
							AT4G01690.2							AT1G20300.1
							AT4G34570.1							AT1G02370.1
							AT3G62000.1							AT3G54410.1
							AT1G16570.1							AT5G27300.1
							AT4G22340.1							AT4G01400.1
							AT1G62430.1							AT3G27340.1
							AT1G01290.1							AT2G44525.1
							AT1G06290.1							AT1G69350.1
							AT4G16700.1							AT5G12260.1
							AT3G08510.1							AT1G52270.1
							AT1G11610.1							AT1G08220.1
							AT4G16740.1							AT5G59900.1
							AT1G09400.1							AT5G52370.1
							AT5G10980.1							AT5G44060.1
							AT5G20060.1							AT4G13330.1
							AT1G06310.1							AT3G50160.1
							AT1G17650.1							AT3G42450.1
							AT3G61880.1							AT2G44270.1
							AT5G08415.1							AT2G30500.1
							AT3G55630.2							AT1G65050.1
							AT3G55630.1							AT1G26500.1
							AT1G50090.1							AT4G01390.1
							AT1G18360.1							AT3G16010.1
							AT2G42450.1							AT3G21465.1
							AT1G72700.1							AT1G12620.1
							AT4G32520.1							AT5G15280.1
							AT2G23220.1							AT3G53400.1
							AT5G37950.1							AT4G27350.1
							AT5G49460.1							AT1G73940.1
							AT3G24360.1							AT5G47460.1
							AT4G20230.1							AT2G07738.1
							AT5G19040.1							AT5G64470.1
							AT5G24950.1							AT5G45790.1
							AT4G20240.1							AT2G05500.1
							AT4G13310.1							AT1G62730.1
							AT3G48320.1							AT5G53895.1
							AT3G48310.1							AT5G57785.1
							AT3G48290.1							AT4G01360.1
							AT3G26220.1							AT1G09820.1
							AT1G49650.1							AT2G47485.1
							AT5G12040.1							AT1G53360.1
							AT3G26320.1							AT3G62920.1
							AT5G05690.1							AT1G46984.1
							AT2G29320.1							AT2G30680.1
							AT1G11680.1							AT5G49210.1
							AT3G25110.1							AT2G09865.1
							AT3G53580.1							AT4G21705.1
							AT1G77760.1							AT5G42670.1
							AT4G25050.1							AT2G04340.1
							AT5G40610.1							AT5G64400.1
							AT4G13930.1							AT1G61640.1
							AT1G36370.1							AT5G62510.1
							AT3G48560.1							AT5G44220.1
							AT5G57260.1							AT5G42610.1
							AT4G13180.1							AT5G36280.1
							AT5G42590.1							AT4G13070.1
							AT5G25130.1							AT3G42980.1
							AT5G24960.1							AT2G05860.1
							AT4G13290.1							AT1G79540.1
							AT3G53300.1							AT5G42825.1
							AT3G48280.1							AT3G23295.1
							AT3G44250.1							AT1G20180.1
							AT1G13080.1							AT5G28420.1
							AT4G02280.1							AT5G46020.1
							AT5G07990.1							AT5G58990.1
							AT5G40370.1							AT3G18020.1
							AT2G46660.1							AT5G66500.1
							AT3G11470.1							AT3G16070.1
							AT1G77420.1							AT2G23390.1
							AT1G51680.1							AT1G30880.1
							AT2G23190.1							AT2G05087.1
							AT2G17845.1							AT2G39680.1
							AT3G27320.1							AT1G71730.1
							AT1G53920.1							AT1G56690.1
							AT2G30770.1							AT1G50760.1
							AT2G30650.1							AT1G06920.1
							AT1G74550.1							AT3G44580.1
							AT5G35360.1							AT5G27460.1
							AT4G13430.1							AT1G70350.1
							AT5G03770.1							AT5G62270.1
							AT1G78690.1							AT5G61800.1
							AT1G01600.1							AT5G55890.1
							AT4G16800.1							AT5G54320.1
							AT5G57220.1							AT5G52930.1
							AT4G37400.1							AT5G42330.1
							AT4G37370.1							AT5G28590.1
							AT4G37330.1							AT4G21460.1
							AT3G28740.1							AT4G07493.1
							AT3G25180.1							AT3G61030.1
														AT3G58150.1
														AT2G40240.1
														AT2G22410.1
														AT2G17525.1
														AT2G12345.1
														AT1G69210.1
														AT1G57610.1
														AT1G44890.1
														AT1G26180.1
														AT1G04670.1
														AT1G04590.1
														AT3G56030.1
														AT2G27285.1
														AT5G38037.1
														AT1G11710.1
														AT5G61400.1
														AT5G19650.1
														AT3G04130.1
														AT1G28690.1
														AT5G65560.1
														AT1G62590.1
														AT4G33140.1
														AT2G18210.1
														AT5G18390.1
														AT3G13420.1
														AT2G07722.1
														AT1G32415.1
														AT3G59460.1
														AT3G26930.1
														AT1G71850.1
														AT1G43880.1
														AT1G53600.1
														AT1G63150.1
														AT1G62910.1
														AT4G16410.1
														AT2G27800.1
														AT1G04985.1
														AT4G29440.1
														AT5G20370.1
														AT3G54380.1
														AT3G29370.1
														AT3G11090.1
														AT2G42180.1
														AT1G52315.1
														AT4G28005.1
														AT5G13070.1
														AT2G10390.1
														AT3G22470.1
														AT5G65040.1
														AT1G77660.1
														AT1G54120.1
														AT1G47765.1
														AT2G06908.1
														AT4G36515.1
														AT5G57270.1
														AT3G33080.1
														AT2G01260.1
														AT3G52330.1
														AT5G65810.1
														AT1G26750.1
														AT3G18970.1
														AT3G03370.1
														AT1G71210.1
														AT3G03010.1
														AT2G01740.1
														AT5G07610.1
														AT3G09060.1
														AT5G44880.1
														AT3G52040.1
														AT5G61710.1
														AT5G55520.1
														AT5G28410.1
														AT5G16520.1
														AT5G14290.1
														AT5G10950.1
														AT5G09580.1
														AT4G38870.1
														AT3G60050.1
														AT3G42400.1
														AT3G29796.1
														AT3G01740.1
														AT2G43310.1
														AT2G30760.1
														AT1G58420.1
														AT1G17830.1
														AT1G06270.1
														AT3G42490.1
														AT1G68845.1
														AT4G01915.1
														AT1G21475.1
														AT5G56310.1
														AT5G47360.1
														AT4G07310.1
														AT4G23010.1
														AT2G18440.1
														AT5G11310.1
														AT3G52410.1
														AT1G77360.1
														AT1G43760.1
														AT1G09410.1
														AT2G17680.1
														AT1G11060.1
														AT5G23370.1
														AT1G10220.1
														AT5G43820.1
														AT5G18950.1
														AT1G15260.1
														AT2G10975.1
														AT5G51090.1
														AT1G10420.1
														AT1G10910.1
														AT5G11870.1
														AT5G03190.1
														AT4G10880.1
														AT3G11030.1
														AT1G16530.1
														AT4G02170.1
														AT1G77010.1
														AT1G23450.1
														AT1G07060.1
														AT5G08490.1
														AT5G12340.1
														AT3G62380.1
														AT4G14380.1
														AT4G19070.1
														AT3G15130.1
														AT4G30500.1
														AT1G48060.1
														AT4G28010.1
														AT5G62660.1
														AT3G61360.1
														AT1G36763.1
														AT1G22830.1
														AT4G33310.1
														AT2G20390.1
														AT1G64450.1
														AT5G51510.1
														AT5G54560.1
														AT2G01510.1
														AT1G28510.1
														AT1G06810.1
														AT5G40720.1
														AT2G20835.1
														AT1G74400.1
														AT5G36900.1
														AT2G40910.1
														AT1G62305.1
														AT1G27550.1
														AT3G29230.1
														AT3G58520.1
														AT3G25805.1
														AT3G01920.1
														AT1G63400.1
														AT1G62930.1
														AT1G68930.1
														AT1G15010.1
														AT5G02700.1
														AT2G40680.1
														AT1G26950.1
														AT2G19160.1
														AT2G15420.1
														AT3G30310.1
														AT1G73710.1
														AT5G06180.1
														AT5G54440.1
														AT4G13680.1
														AT4G04790.1
														AT3G07425.1
														AT2G22520.1
														AT3G32903.1
														AT1G06660.1
														AT5G46680.1
														AT5G62060.1
														AT4G16000.1
														AT4G19270.1
														AT5G46140.1
														AT2G38420.1
														AT5G22970.1
														AT5G16860.1
														AT5G06280.1
														AT5G54890.1
														AT3G58800.1
														AT3G55160.1
														AT3G51400.1
														AT3G26360.1
														AT3G19920.1
														AT3G18720.1
														AT2G45750.1
														AT2G44010.1
														AT2G13070.1
														AT1G71240.1
														AT1G61255.1
														AT1G34440.1
														AT1G30835.1
														AT1G23230.1
														AT5G65850.1
														AT3G29560.1
														AT4G05560.1
														AT3G27900.1
														AT3G51090.1
														AT5G54970.1
														AT3G42800.1
														AT3G42240.1
														AT1G47790.1
														AT5G11090.1
														AT5G03060.1
														AT5G15740.1
														AT2G45520.1
														AT2G17670.1
														AT5G57510.1
														AT4G12220.1
														AT4G11200.1
														AT3G23170.1
														AT2G39620.1
														AT2G18970.1
														AT2G05270.1
														AT1G17630.1
														AT5G67370.1
														AT5G04680.1
														AT1G48280.1
														AT1G22460.1
														AT4G05220.1
														AT2G31470.1
														AT3G46220.1
														AT3G23680.1
														AT2G38500.1
														AT2G15690.1
														AT2G26770.1
														AT1G25360.1
														AT5G66650.1
														AT5G64910.1
														AT5G35475.1
														AT4G33590.1
														AT4G20700.1
														AT3G45210.1
														AT3G01930.1
														AT2G22440.1
														AT2G19710.1
														AT2G15240.1
														AT1G73210.1
														AT1G64310.1
														AT1G63420.1
														AT5G14360.1
														AT5G64480.1
														AT5G55135.1
														AT5G39530.1
														AT5G33240.1
														AT5G10340.1
														AT5G04670.1
														AT5G03010.1
														AT5G01370.1
														AT4G09965.1
														AT3G62620.1
														AT3G48380.1
														AT3G43684.1
														AT3G29385.1
														AT3G26620.1
														AT3G20620.1
														AT3G10250.1
														AT3G05340.1
														AT2G30780.1
														AT2G23660.1
														AT2G10105.1
														AT2G07070.1
														AT2G02880.1
														AT1G68140.1
														AT1G55630.1
														AT1G53645.1
														AT1G30090.1
														AT1G27580.1
														AT1G19397.1
														AT1G09720.1
														AT1G04900.1
														AT4G30060.1
														AT1G08160.1
														AT3G12760.1
														AT4G37570.1
														AT3G01580.1
														AT2G17140.1
														AT5G46320.1
														AT1G01180.1
														AT5G15060.1
														AT2G44380.1
														AT2G40070.1
														AT2G07708.1
														AT5G02860.1
														AT5G16200.1
														AT4G18320.1
														AT3G43900.1
														AT3G42380.1
														AT3G18840.1
														AT3G17980.1
														AT2G25735.1
