# Supplementary material for: Integrative Identification of Arabidopsis Mitochondrial Proteome and Its Function Exploitation through Protein Interaction Network
Source: PLoS One. 2011 Jan 31;6(1):e16022. doi: 10.1371/journal.pone.0016022 (PMC3031521; doi:10.1371/journal.pone.0016022)
Supplement: Data S6 — FunScores for validation datasets. So called Validation datasets are the protein-function pairs those having been annotated by Gene Ontology. In attempt to choose proper FunScore computed by network-based method and filter out less reliable protein-function pairs, we inquired the FunScore of validation pairs and used 0.03 as preliminary threshold. All validation pairs and their FunScores are listed in this file. (XLS) [file pone.0016022.s006.xls]

## Sheet: FunScore
protein	GO	FunScore
AT5G25870	GO:0003700	0.864574
AT2G17890	GO:0016301	0.828456
AT4G36070	GO:0016301	0.828372
AT3G03080	GO:0006979	0.818693
AT1G65560	GO:0006979	0.818693
AT4G23240	GO:0016301	0.777544
AT5G44620	GO:0012505	0.757335
AT2G24010	GO:0012505	0.724469
AT5G14640	GO:0016301	0.693504
AT1G73340	GO:0012505	0.687447
AT4G38990	GO:0004553	0.66348
AT2G12190	GO:0012505	0.657908
AT1G79760	GO:0003700	0.65289
AT4G12330	GO:0012505	0.644184
AT2G45570	GO:0012505	0.634295
AT1G48470	GO:0042128	0.62289
AT4G15470	GO:0016595	0.603458
AT3G48340	GO:0012505	0.598001
AT3G49340	GO:0012505	0.598001
AT4G38990	GO:0005975	0.596902
AT4G38990	GO:0012505	0.582312
AT1G28060	GO:0005634	0.566803
AT3G26190	GO:0012505	0.557227
AT5G05600	GO:0016706	0.548891
AT1G79760	GO:0003677	0.542664
AT1G68750	GO:0009414	0.539461
AT5G56640	GO:0050113	0.538956
AT3G19270	GO:0012505	0.529812
AT3G19010	GO:0016706	0.528442
AT4G10510	GO:0012505	0.523515
AT1G32480	GO:0005739	0.52345
AT4G12440	GO:0005829	0.520904
AT1G50230	GO:0005634	0.520662
AT2G30400	GO:0003700	0.519785
AT2G42490	GO:0012505	0.505624
AT1G57870	GO:0016301	0.504668
AT3G17370	GO:0015031	0.499044
AT1G78550	GO:0016706	0.494403
AT1G50230	GO:0016301	0.488519
AT5G23960	GO:0000287	0.486515
AT1G12010	GO:0009693	0.48503
AT5G08560	GO:0007165	0.481906
AT3G61160	GO:0016301	0.480112
AT4G36070	GO:0005886	0.479879
AT2G17890	GO:0005886	0.479644
AT1G54380	GO:0003723	0.478774
AT4G17620	GO:0003723	0.475769
AT5G46580	GO:0016301	0.475299
AT1G79960	GO:0003700	0.46691
AT1G05420	GO:0003700	0.465376
AT1G28060	GO:0005732	0.461984
AT1G77330	GO:0009693	0.460072
AT5G46580	GO:0012505	0.454497
AT5G11160	GO:0005829	0.453402
AT1G79960	GO:0003677	0.448113
AT3G26230	GO:0012505	0.446408
AT3G53280	GO:0012505	0.446408
AT1G52930	GO:0005730	0.443749
AT2G44200	GO:0012505	0.443156
AT5G14640	GO:0007165	0.44294
AT1G64750	GO:0005634	0.437359
AT5G58360	GO:0003700	0.436067
AT5G61770	GO:0005730	0.429635
AT1G50370	GO:0005634	0.42531
AT5G19710	GO:0000156	0.423759
AT4G11240	GO:0000164	0.421858
AT1G05420	GO:0003677	0.419942
AT1G50370	GO:0005737	0.418149
AT5G14760	GO:0000104	0.416388
AT5G63380	GO:0009698	0.413513
AT3G25970	GO:0016301	0.413416
AT4G20330	GO:0005634	0.411194
AT2G18220	GO:0005730	0.411161
AT1G17680	GO:0005634	0.407443
AT5G07460	GO:0006979	0.404708
AT4G05160	GO:0009698	0.401189
AT4G21690	GO:0016706	0.397922
AT5G55260	GO:0005737	0.396294
AT5G38120	GO:0009698	0.395766
AT2G41350	GO:0003677	0.394759
AT1G13710	GO:0012505	0.394335
AT5G07200	GO:0005634	0.39391
AT4G19010	GO:0009698	0.39364
AT2G34750	GO:0003677	0.39305
AT3G12860	GO:0005730	0.387983
AT5G55170	GO:0005634	0.385416
AT1G79150	GO:0005730	0.382932
AT5G10600	GO:0012505	0.382864
ARTHCP011	GO:0005886	0.382572
AT1G54380	GO:0005634	0.381661
AT3G05580	GO:0000164	0.37771
AT1G30590	GO:0003700	0.377133
AT3G09890	GO:0015031	0.375345
AT3G48170	GO:0005739	0.373333
AT2G27970	GO:0051726	0.371991
AT3G25970	GO:0012505	0.370739
AT2G02640	GO:0005622	0.370567
AT5G12410	GO:0005839	0.370202
AT4G28400	GO:0005886	0.369173
ARTHCP011	GO:0009626	0.368756
AT5G04830	GO:0003700	0.366985
AT1G17000	GO:0016757	0.36586
AT5G65683	GO:0005886	0.36584
AT2G22680	GO:0005886	0.36584
AT4G32940	GO:0012505	0.365771
AT5G16080	GO:0003700	0.36495
AT4G24040	GO:0004126	0.363868
AT3G23200	GO:0016020	0.362192
AT5G25180	GO:0012505	0.361326
AT5G43380	GO:0000164	0.360833
AT2G30400	GO:0003677	0.360748
AT2G22070	GO:0012505	0.360526
AT5G49900	GO:0005773	0.360201
AT4G08990	GO:0009294	0.359345
AT5G62250	GO:0005819	0.359338
AT5G62250	GO:0051322	0.359311
AT3G22660	GO:0005730	0.358173
AT5G58590	GO:0005737	0.357003
AT5G19300	GO:0005730	0.356993
AT3G52525	GO:0003700	0.356741
AT5G07200	GO:0003677	0.356539
AT1G16230	GO:0006944	0.355534
AT5G27840	GO:0000164	0.354344
AT5G53770	GO:0005634	0.354336
AT2G17570	GO:0012505	0.354305
AT5G60500	GO:0012505	0.354305
AT2G23400	GO:0012505	0.354305
AT5G58784	GO:0012505	0.354305
AT5G60510	GO:0012505	0.354305
AT5G22610	GO:0012505	0.35108
AT4G37210	GO:0005634	0.350696
AT4G12440	GO:0005886	0.349977
AT2G45550	GO:0012505	0.349679
AT5G12410	GO:0008233	0.349098
AT3G14150	GO:0005634	0.347973
AT4G18360	GO:0005634	0.347973
AT3G14130	GO:0005634	0.347973
AT5G26260	GO:0031225	0.346613
AT4G09770	GO:0031225	0.346613
AT3G21280	GO:0005634	0.345565
AT1G03530	GO:0005730	0.344272
AT1G78650	GO:0005634	0.343705
AT5G05820	GO:0016020	0.343676
AT3G15460	GO:0005730	0.343526
AT1G63230	GO:0005886	0.341176
AT5G14760	GO:0045281	0.340497
AT3G11330	GO:0012505	0.338651
AT1G73820	GO:0005634	0.337378
AT1G64750	GO:0005886	0.33681
AT4G34540	GO:0016651	0.336636
AT3G04140	GO:0012505	0.332173
AT2G27970	GO:0005634	0.330662
AT4G35320	GO:0045271	0.329374
AT5G52860	GO:0007165	0.328964
AT3G18490	GO:0009579	0.328206
AT4G25130	GO:0009579	0.328206
AT1G09310	GO:0009579	0.328206
AT1G21980	GO:0005886	0.325992
AT1G32480	GO:0009536	0.325454
AT1G50140	GO:0005886	0.324841
AT2G20630	GO:0005886	0.32467
AT2G40430	GO:0005730	0.32467
AT1G15540	GO:0009693	0.324152
AT1G80320	GO:0009693	0.324152
AT3G25882	GO:0005634	0.323808
AT1G09415	GO:0005634	0.323808
AT5G26667	GO:0006139	0.323386
AT1G28060	GO:0005730	0.321355
AT3G07960	GO:0005886	0.319636
AT1G64930	GO:0012505	0.316238
AT5G58360	GO:0003677	0.316097
AT3G62250	GO:0005509	0.315322
AT4G35320	GO:0031966	0.3149
AT5G35790	GO:0005829	0.313881
AT1G09420	GO:0005829	0.313881
AT5G10810	GO:0008180	0.313604
AT1G48470	GO:0005886	0.31354
AT1G77740	GO:0005886	0.312318
AT4G03020	GO:0012505	0.312175
AT2G24270	GO:0005739	0.311882
AT2G02350	GO:0005634	0.311287
AT3G26200	GO:0012505	0.310203
AT1G13160	GO:0005730	0.307392
AT1G15960	GO:0005774	0.306844
AT1G80830	GO:0005774	0.306844
AT1G47240	GO:0005774	0.306844
AT4G18790	GO:0005774	0.306844
AT4G37340	GO:0012505	0.305739
AT2G02580	GO:0012505	0.305403
AT5G11160	GO:0005886	0.304786
AT2G41350	GO:0005634	0.304668
AT5G58590	GO:0008565	0.303861
AT2G34357	GO:0005730	0.301704
AT1G10490	GO:0005730	0.299494
ARTHCP011	GO:0006412	0.299181
AT5G26667	GO:0005886	0.299107
AT1G04130	GO:0005886	0.298307
AT1G56440	GO:0005886	0.298307
AT2G36050	GO:0003700	0.295284
AT1G49750	GO:0005618	0.295242
AT2G34750	GO:0006350	0.294139
AT3G19690	GO:0009753	0.293931
AT5G42880	GO:0012505	0.293047
AT4G03440	GO:0012505	0.293047
AT1G61040	GO:0003677	0.292345
AT5G58910	GO:0012505	0.290828
AT1G22100	GO:0012505	0.290828
AT2G24870	GO:0012505	0.290828
AT5G19300	GO:0003723	0.290097
AT5G13110	GO:0005829	0.288559
AT3G10290	GO:0016020	0.288296
AT1G15440	GO:0005730	0.288124
AT4G17080	GO:0005634	0.287386
AT5G51750	GO:0009505	0.286559
AT1G24280	GO:0005829	0.286483
AT5G63710	GO:0012505	0.28645
AT3G03040	GO:0012505	0.286365
AT2G42090	GO:0005886	0.285732
AT2G42100	GO:0005886	0.285732
AT4G17080	GO:0016301	0.283519
AT3G48790	GO:0005783	0.283272
AT1G67560	GO:0048364	0.282856
AT1G01640	GO:0009733	0.282782
AT3G13430	GO:0016301	0.282338
AT2G42170	GO:0005886	0.282184
AT2G42090	GO:0007010	0.281906
AT2G42100	GO:0007010	0.281906
AT3G01160	GO:0005730	0.280197
AT4G04940	GO:0005730	0.280044
AT5G66530	GO:0009579	0.279286
AT5G10810	GO:0009640	0.279072
AT4G20870	GO:0005783	0.278482
AT2G42170	GO:0007010	0.278211
AT3G60360	GO:0005730	0.278048
AT4G12300	GO:0012505	0.277915
AT3G30290	GO:0012505	0.27737
AT1G34420	GO:0012505	0.27695
AT1G49450	GO:0005634	0.276789
AT1G19540	GO:0016651	0.276212
AT4G39230	GO:0016651	0.276212
AT1G69070	GO:0005730	0.276033
AT4G16390	GO:0005886	0.275831
AT2G16405	GO:0005886	0.275725
AT5G04830	GO:0003677	0.275351
AT1G01700	GO:0005886	0.275234
AT4G37320	GO:0012505	0.274162
AT1G64900	GO:0012505	0.273592
AT3G57760	GO:0016301	0.273502
AT1G09510	GO:0012505	0.273311
AT3G17370	GO:0005886	0.273217
AT3G05190	GO:0005739	0.272866
AT1G63810	GO:0005730	0.272511
AT1G49450	GO:0016301	0.272321
AT3G43600	GO:0005886	0.271848
AT5G01110	GO:0016020	0.271239
AT2G42090	GO:0005739	0.27063
AT2G42100	GO:0005739	0.27063
AT1G23280	GO:0005730	0.270456
AT3G23280	GO:0016301	0.270247
AT1G30590	GO:0003677	0.270217
AT4G32910	GO:0005732	0.270095
AT1G64750	GO:0008541	0.270071
AT1G63230	GO:0005739	0.269799
AT1G62720	GO:0005886	0.268241
AT5G40250	GO:0016301	0.26823
AT2G42170	GO:0005739	0.267146
AT1G53060	GO:0016301	0.266679
AT5G27920	GO:0016301	0.266679
AT1G12010	GO:0005886	0.266643
AT1G34110	GO:0016301	0.266385
AT4G01030	GO:0012505	0.265796
AT5G26667	GO:0005737	0.265237
AT5G02330	GO:0005622	0.264948
AT1G54380	GO:0008380	0.264592
AT3G27490	GO:0007242	0.264367
AT4G38150	GO:0007165	0.26292
AT5G58760	GO:0005634	0.262746
AT1G22020	GO:0005739	0.262491
AT4G27070	GO:0006979	0.262286
AT5G11010	GO:0008026	0.261132
AT2G02640	GO:0007242	0.261125
AT3G61160	GO:0007165	0.258452
AT3G02300	GO:0009790	0.25823
AT4G33670	GO:0009941	0.256968
AT5G06600	GO:0005634	0.256474
AT5G23190	GO:0005739	0.256396
AT5G51750	GO:0005618	0.256259
AT3G21090	GO:0016301	0.256202
AT2G38580	GO:0008380	0.256004
AT1G17680	GO:0003700	0.255338
AT1G18500	GO:0009941	0.254819
AT4G07410	GO:0005730	0.25475
AT1G68300	GO:0005773	0.254639
AT5G53770	GO:0003677	0.254431
AT1G53950	GO:0005622	0.25438
AT5G53580	GO:0009941	0.253946
AT5G65820	GO:0005739	0.253447
AT1G34000	GO:0016020	0.252833
AT5G38310	GO:0005634	0.25279
AT5G38320	GO:0005634	0.25279
AT5G38300	GO:0005634	0.25279
AT4G23240	GO:0005886	0.252093
AT2G33070	GO:0016301	0.251457
AT3G09890	GO:0005886	0.25141
AT5G20100	GO:0005886	0.249922
AT1G11660	GO:0005886	0.249922
AT1G70790	GO:0005886	0.249922
AT1G67850	GO:0012505	0.249731
AT5G46340	GO:0012505	0.249731
AT3G17380	GO:0012505	0.249731
AT3G17940	GO:0012505	0.249731
AT1G71690	GO:0012505	0.249731
AT4G02860	GO:0012505	0.249731
AT5G63180	GO:0012505	0.249731
AT1G09480	GO:0012505	0.249263
AT5G26770	GO:0008060	0.249124
AT3G52525	GO:0003677	0.249112
AT2G35520	GO:0005886	0.247956
AT1G16230	GO:0005484	0.24693
AT1G66800	GO:0012505	0.246898
AT1G62860	GO:0004553	0.246885
AT1G43670	GO:0009579	0.246818
AT2G23550	GO:0016788	0.246354
AT2G16405	GO:0012505	0.243946
AT2G34740	GO:0005886	0.243935
AT1G28230	GO:0005634	0.243763
AT5G37220	GO:0003700	0.239842
AT3G11910	GO:0005634	0.238947
AT1G28030	GO:0016020	0.238232
AT5G48460	GO:0003779	0.237823
AT3G20120	GO:0012505	0.237032
AT3G26630	GO:0012505	0.236633
AT2G27880	GO:0005737	0.236561
AT1G57870	GO:0007165	0.235815
AT4G24710	GO:0007165	0.235442
AT2G27610	GO:0012505	0.233613
AT1G72960	GO:0005783	0.233303
AT1G01700	GO:0005737	0.233281
AT1G64930	GO:0005783	0.233006
AT2G41350	GO:0000808	0.232682
AT1G57870	GO:0005886	0.23234
AT1G78430	GO:0016301	0.231858
AT3G10530	GO:0005730	0.230603
AT1G51410	GO:0012505	0.229804
AT2G47400	GO:0019253	0.229601
AT5G14050	GO:0005730	0.228978
AT3G06920	GO:0012505	0.228948
AT3G26500	GO:0009790	0.228921
AT2G37675	GO:0005737	0.228355
AT5G02200	GO:0005737	0.228355
AT2G37680	GO:0005737	0.228355
AT1G13090	GO:0005783	0.227838
AT1G13090	GO:0004497	0.227772
AT3G46940	GO:0005634	0.227471
AT5G66520	GO:0009932	0.226651
AT2G35520	GO:0016020	0.226584
AT1G66300	GO:0012505	0.226042
AT1G13780	GO:0012505	0.226042
AT3G52680	GO:0012505	0.226042
AT1G68540	GO:0012505	0.225868
AT1G31660	GO:0005730	0.225677
AT1G65970	GO:0005886	0.224959
AT1G78650	GO:0003677	0.22466
AT1G48880	GO:0012505	0.223792
AT2G45550	GO:0005783	0.223368
AT1G73720	GO:0012505	0.223294
AT1G08460	GO:0016301	0.222996
AT5G14240	GO:0016301	0.222996
AT5G55260	GO:0005886	0.222785
AT3G21090	GO:0012505	0.222257
AT1G13100	GO:0005783	0.222211
AT1G13100	GO:0004497	0.222156
AT1G09740	GO:0005886	0.221886
AT1G50370	GO:0005886	0.221789
AT4G30910	GO:0005773	0.221468
AT3G20960	GO:0016020	0.220737
AT4G14820	GO:0005739	0.220083
AT5G51980	GO:0008540	0.219956
AT4G19120	GO:0005794	0.219746
AT4G34230	GO:0009617	0.219436
AT3G19450	GO:0009617	0.219436
AT2G21890	GO:0009617	0.219436
AT3G57640	GO:0016301	0.219215
AT3G16400	GO:0012505	0.218923
AT1G09740	GO:0005773	0.218911
AT1G17370	GO:0012505	0.218786
AT3G54630	GO:0005634	0.218715
AT5G47680	GO:0005634	0.217172
AT3G24080	GO:0005730	0.216754
AT5G02530	GO:0005730	0.216031
AT1G64750	GO:0016020	0.215273
AT3G09670	GO:0003677	0.215093
AT3G25882	GO:0003677	0.214862
AT1G09415	GO:0003677	0.214862
AT2G30830	GO:0016706	0.214805
AT5G53580	GO:0005886	0.214791
AT5G40060	GO:0031224	0.214731
AT2G47400	GO:0009579	0.214604
AT2G33070	GO:0005634	0.214281
AT1G09740	GO:0016020	0.214086
AT1G09650	GO:0005773	0.21403
AT3G47530	GO:0016301	0.21403
AT2G02630	GO:0005886	0.213922
AT1G12970	GO:0009751	0.213886
AT5G53770	GO:0008622	0.213278
AT5G16080	GO:0010162	0.213179
AT2G42090	GO:0005618	0.212803
AT2G42100	GO:0005618	0.212803
AT4G10720	GO:0016301	0.212643
AT1G51410	GO:0005886	0.212193
AT3G21090	GO:0005886	0.21119
AT4G37970	GO:0009617	0.210996
AT4G22756	GO:0016020	0.210891
AT2G21730	GO:0009617	0.21032
AT2G42170	GO:0005618	0.210018
AT2G26200	GO:0005875	0.209972
AT5G55170	GO:0005737	0.209876
AT5G02350	GO:0005622	0.20972
AT1G04730	GO:0005634	0.209638
AT4G27760	GO:0016301	0.209539
AT2G36050	GO:0003677	0.208293
AT1G74540	GO:0005783	0.207612
AT3G19270	GO:0004497	0.207235
AT3G49680	GO:0005739	0.20723
AT1G50110	GO:0005739	0.20723
AT1G10070	GO:0005739	0.20723
AT5G51980	GO:0005886	0.206766
AT1G74540	GO:0012505	0.20666
AT5G21030	GO:0005737	0.206291
AT5G08390	GO:0012505	0.206174
AT5G37290	GO:0016538	0.206136
AT4G21370	GO:0012505	0.206064
AT2G15980	GO:0016301	0.204087
AT3G43600	GO:0006979	0.20327
AT4G15360	GO:0016301	0.203136
AT4G19990	GO:0003700	0.20307
AT4G18220	GO:0016020	0.203031
AT4G08320	GO:0016301	0.202936
AT2G20160	GO:0005634	0.20225
AT5G19560	GO:0005886	0.202191
AT4G13240	GO:0005886	0.202191
AT1G06710	GO:0012505	0.202044
AT3G63370	GO:0005886	0.201806
AT4G39330	GO:0009617	0.201689
AT3G06190	GO:0009733	0.201095
AT5G63580	GO:0016706	0.200311
AT5G05600	GO:0009267	0.20026
AT3G58930	GO:0012505	0.200258
AT5G27920	GO:0012505	0.200258
AT3G18790	GO:0005730	0.200014
AT1G01640	GO:0005634	0.199148
AT5G58590	GO:0005886	0.199135
AT1G06710	GO:0005516	0.198427
AT5G20620	GO:0005622	0.19833
AT3G09240	GO:0012505	0.198104
AT4G20330	GO:0003700	0.197423
AT5G01110	GO:0007165	0.197371
AT1G32940	GO:0009505	0.196819
AT3G26270	GO:0012505	0.196647
AT5G21030	GO:0005730	0.196617
AT5G05150	GO:0010149	0.196478
AT2G40810	GO:0010149	0.196478
AT3G56440	GO:0010149	0.196478
AT3G63370	GO:0005516	0.196079
AT3G05580	GO:0005737	0.195637
AT2G36240	GO:0005783	0.195539
AT3G15930	GO:0005739	0.195471
AT4G20870	GO:0016020	0.19537
AT1G77340	GO:0003723	0.194847
AT3G06910	GO:0005634	0.1947
AT2G25700	GO:0005634	0.193742
AT2G43650	GO:0005730	0.193721
AT1G73070	GO:0016020	0.193688
AT5G41880	GO:0005634	0.193251
AT3G42660	GO:0005634	0.193178
AT1G12650	GO:0005732	0.192903
AT5G17380	GO:0005886	0.192773
AT5G47720	GO:0005886	0.192685
AT3G42660	GO:0051082	0.192347
AT3G58740	GO:0005739	0.192102
AT1G08070	GO:0005739	0.1921
AT5G19710	GO:0005737	0.192045
AT1G64750	GO:0008540	0.191876
AT2G36240	GO:0012505	0.191719
AT5G12410	GO:0005886	0.191686
AT4G09760	GO:0016301	0.19154
AT2G25240	GO:0016301	0.191394
AT1G33390	GO:0005634	0.191364
AT1G08315	GO:0000151	0.191002
AT1G66800	GO:0005886	0.190657
AT1G77600	GO:0005634	0.190524
AT5G38310	GO:0003700	0.190465
AT5G38320	GO:0003700	0.190465
AT5G38300	GO:0003700	0.190465
AT4G14365	GO:0016301	0.190241
AT3G13290	GO:0000932	0.189953
AT2G17020	GO:0012505	0.189596
AT4G03020	GO:0005886	0.188234
AT4G08455	GO:0009733	0.187877
AT3G06920	GO:0007129	0.18781
AT5G54190	GO:0009941	0.187496
AT4G03460	GO:0016020	0.187431
AT1G55760	GO:0003723	0.186955
AT4G31070	GO:0016301	0.186331
AT5G47540	GO:0005886	0.18619
AT2G03410	GO:0005886	0.18619
AT5G18940	GO:0005886	0.18619
AT4G14680	GO:0005886	0.18619
AT5G49900	GO:0005886	0.18619
AT1G68750	GO:0005886	0.18619
AT3G44320	GO:0005886	0.18619
AT1G19920	GO:0005886	0.18619
AT3G23200	GO:0012505	0.186121
AT5G49200	GO:0012505	0.186073
AT4G02400	GO:0005730	0.185798
AT5G48700	GO:0005634	0.185795
AT5G48710	GO:0005634	0.185795
AT2G32765	GO:0005634	0.185795
AT3G43600	GO:0005829	0.185612
AT2G46030	GO:0005737	0.185394
AT1G66510	GO:0005730	0.18532
AT2G43200	GO:0005794	0.185266
AT4G25750	GO:0016301	0.18507
AT1G79150	GO:0006412	0.184426
AT4G31230	GO:0012505	0.184278
AT1G28230	GO:0003700	0.18391
AT1G27500	GO:0009793	0.183654
AT2G32850	GO:0009793	0.183654
AT1G60500	GO:0012505	0.183503
AT1G53270	GO:0012505	0.183234
AT1G11240	GO:0003677	0.182876
AT1G63560	GO:0012505	0.182854
AT3G05130	GO:0012505	0.182716
AT5G27840	GO:0005737	0.182454
AT4G08320	GO:0005634	0.182368
AT5G51160	GO:0016301	0.18224
AT4G14680	GO:0005739	0.181345
AT1G19920	GO:0005739	0.181345
AT4G40070	GO:0005739	0.181287
AT2G47400	GO:0009941	0.181151
AT3G62250	GO:0005622	0.180926
AT5G06850	GO:0005618	0.180872
AT4G20080	GO:0005618	0.180872
AT5G12970	GO:0005618	0.180872
AT4G08990	GO:0009793	0.180765
AT5G66520	GO:0005886	0.180742
AT1G11420	GO:0005773	0.180551
AT1G03300	GO:0005773	0.180551
AT3G62300	GO:0005773	0.180551
AT1G21410	GO:0005634	0.180531
AT1G32850	GO:0005634	0.18035
AT4G10570	GO:0005634	0.18035
AT4G33670	GO:0005886	0.180168
AT1G65580	GO:0009611	0.179859
AT2G31830	GO:0009611	0.179859
AT2G43900	GO:0009611	0.179859
AT3G44320	GO:0009617	0.179857
AT4G16162	GO:0009793	0.1798
AT4G19880	GO:0004364	0.179736
AT5G45020	GO:0004364	0.179736
AT5G44990	GO:0004364	0.179736
AT4G32940	GO:0005615	0.179657
AT3G44320	GO:0051410	0.179657
AT3G61160	GO:0005886	0.179586
AT1G78550	GO:0009267	0.179337
AT5G44230	GO:0016301	0.179116
AT3G61760	GO:0005886	0.178958
AT5G61700	GO:0012505	0.178816
AT1G76690	GO:0005739	0.178778
AT1G04130	GO:0005618	0.178611
AT1G56440	GO:0005618	0.178611
AT4G02680	GO:0030674	0.178552
AT5G58550	GO:0030674	0.178552
AT4G09760	GO:0009793	0.178487
AT2G03160	GO:0005634	0.178161
AT3G21860	GO:0005634	0.177803
AT2G30830	GO:0010260	0.177783
AT5G65470	GO:0005737	0.177659
AT1G38065	GO:0005737	0.177659
AT4G09760	GO:0009611	0.177593
AT3G25650	GO:0005634	0.177558
AT5G27110	GO:0012505	0.177443
AT1G76690	GO:0006629	0.177431
AT1G76690	GO:0009611	0.177314
AT4G23340	GO:0006412	0.177023
AT3G20960	GO:0012505	0.176934
AT3G29670	GO:0012505	0.176736
AT2G23510	GO:0012505	0.176736
AT5G04380	GO:0006952	0.17667
AT5G66430	GO:0006952	0.17667
AT5G04370	GO:0006952	0.17667
AT5G16040	GO:0007165	0.176367
AT4G32190	GO:0005739	0.176366
AT5G65470	GO:0005794	0.176207
AT1G38065	GO:0005794	0.176207
AT3G11740	GO:0005886	0.176019
AT3G56180	GO:0005886	0.176019
AT3G16900	GO:0005886	0.176019
AT1G33840	GO:0005886	0.176019
AT2G27880	GO:0005634	0.176009
AT5G26260	GO:0012505	0.175989
AT4G09770	GO:0012505	0.175989
AT3G48710	GO:0003723	0.175977
AT5G40530	GO:0005730	0.175835
AT3G51930	GO:0009526	0.175734
AT1G62860	GO:0005975	0.175493
AT4G31850	GO:0005634	0.175412
AT5G55190	GO:0005886	0.175288
AT2G03170	GO:0005634	0.175269
AT1G78070	GO:0016301	0.175252
AT1G77600	GO:0003677	0.175192
AT1G53270	GO:0003677	0.175065
AT3G25882	GO:0005516	0.174986
AT1G09415	GO:0005516	0.174986
AT3G14150	GO:0016020	0.174457
AT4G18360	GO:0016020	0.174457
AT3G14130	GO:0016020	0.174457
AT1G78430	GO:0005886	0.174359
AT4G40070	GO:0005886	0.174303
AT5G40530	GO:0005634	0.174227
AT3G13220	GO:0016020	0.173759
AT1G15910	GO:0006810	0.173754
AT4G02740	GO:0005634	0.173727
AT3G27640	GO:0005886	0.173661
AT4G08980	GO:0005634	0.173501
AT4G02680	GO:0016847	0.17318
AT5G58550	GO:0016847	0.17318
AT1G56050	GO:0016020	0.173134
AT3G26000	GO:0005634	0.172863
AT4G37210	GO:0003677	0.172743
AT2G44390	GO:0007242	0.172587
AT3G11330	GO:0016301	0.172562
AT2G26200	GO:0016020	0.172487
AT2G37310	GO:0005739	0.172463
AT4G12320	GO:0012505	0.171718
AT3G57940	GO:0005730	0.171658
AT3G21830	GO:0005634	0.171571
AT2G03190	GO:0005634	0.171218
AT5G20310	GO:0016301	0.170907
AT5G23340	GO:0003723	0.170889
AT1G68300	GO:0009409	0.170584
AT1G04730	GO:0051082	0.170271
AT5G48510	GO:0009733	0.170077
AT5G07200	GO:0009826	0.169985
AT4G14390	GO:0012505	0.169845
AT3G20960	GO:0005834	0.169673
AT5G59210	GO:0003723	0.169598
AT4G01350	GO:0016020	0.169332
AT3G55660	GO:0005737	0.169172
AT5G05940	GO:0005737	0.169172
AT1G52240	GO:0005737	0.169172
AT3G16130	GO:0005737	0.169172
AT1G31650	GO:0005737	0.169172
AT3G24620	GO:0005737	0.169172
AT5G02010	GO:0005737	0.169172
AT2G45890	GO:0005737	0.169172
AT4G00460	GO:0005737	0.169172
AT3G18790	GO:0005732	0.169135
AT1G10230	GO:0005634	0.169059
AT5G13770	GO:0005886	0.169027
AT3G11930	GO:0005773	0.168988
AT3G21850	GO:0005634	0.168897
AT1G17680	GO:0003677	0.168844
AT1G33730	GO:0012505	0.168586
AT1G22650	GO:0016020	0.168396
AT1G72000	GO:0016020	0.168396
AT4G34860	GO:0016020	0.168396
AT4G09510	GO:0016020	0.168396
AT2G27970	GO:0016301	0.168296
AT4G05460	GO:0005634	0.167957
AT5G63710	GO:0016301	0.1679
AT3G18950	GO:0016020	0.167829
AT1G51730	GO:0005730	0.167776
AT5G48940	GO:0016301	0.167659
AT5G52860	GO:0009826	0.167607
AT4G04210	GO:0005886	0.167587
AT5G52860	GO:0016884	0.16752
AT5G08390	GO:0007129	0.16749
AT1G65190	GO:0016301	0.167407
AT5G51980	GO:0016020	0.167271
AT1G71490	GO:0003746	0.16707
AT3G20960	GO:0005886	0.167024
AT5G55170	GO:0003700	0.166908
AT1G21980	GO:0044267	0.166373
AT1G06110	GO:0005634	0.166341
AT1G77330	GO:0009620	0.16624
AT3G18950	GO:0016301	0.166025
AT1G31870	GO:0005622	0.165947
AT3G19890	GO:0012505	0.165841
AT4G38150	GO:0006900	0.16537
AT4G00930	GO:0009640	0.165126
AT5G49200	GO:0005886	0.164533
AT1G51290	GO:0005634	0.164516
AT3G19840	GO:0003677	0.164466
AT3G28410	GO:0005634	0.164453
AT3G29160	GO:0000152	0.163904
AT3G63320	GO:0016301	0.163899
AT5G60780	GO:0005886	0.163538
AT5G23190	GO:0016020	0.163343
AT4G33720	GO:0009753	0.163255
AT4G30320	GO:0009753	0.163255
AT5G26130	GO:0009753	0.163255
AT1G50060	GO:0009753	0.163255
AT2G40430	GO:0006412	0.16323
AT2G14540	GO:0005886	0.163014
AT1G80400	GO:0005886	0.163014
AT5G14640	GO:0005886	0.162985
AT3G07960	GO:0044267	0.162941
AT3G29670	GO:0009555	0.162886
AT2G23510	GO:0009555	0.162886
AT5G52590	GO:0006914	0.162881
AT2G33760	GO:0016301	0.162736
AT4G01350	GO:0007242	0.162729
AT1G21980	GO:0009846	0.162596
AT1G50370	GO:0000159	0.162508
AT3G25210	GO:0005886	0.162434
AT5G44230	GO:0045177	0.162067
AT1G78770	GO:0005634	0.161877
AT3G16710	GO:0003723	0.161838
AT1G53820	GO:0016301	0.161497
AT5G08250	GO:0008398	0.161136
AT4G38940	GO:0005634	0.16106
AT1G34110	GO:0005886	0.161016
AT1G78100	GO:0005634	0.160993
AT1G15910	GO:0003700	0.160926
AT4G40070	GO:0016301	0.160765
AT4G11820	GO:0005544	0.160763
AT2G02350	GO:0005737	0.160681
AT2G28540	GO:0003723	0.16063
AT3G55890	GO:0012505	0.160559
AT2G40110	GO:0012505	0.160559
AT5G23020	GO:0009941	0.160484
AT3G49030	GO:0005634	0.160458
AT2G24190	GO:0005886	0.16036
AT5G51030	GO:0005886	0.16036
AT5G04780	GO:0012505	0.160353
AT5G27930	GO:0005622	0.160164
AT5G27550	GO:0016301	0.160126
AT5G45770	GO:0016301	0.160126
AT3G26630	GO:0003723	0.159884
AT4G18905	GO:0003677	0.159842
AT3G18790	GO:0005622	0.159546
AT3G07960	GO:0009846	0.159243
AT4G18905	GO:0003723	0.159173
AT3G23280	GO:0005834	0.159079
AT5G04780	GO:0048573	0.159067
AT2G24190	GO:0009505	0.158808
AT5G51030	GO:0009505	0.158808
AT4G18520	GO:0048544	0.158534
AT5G10600	GO:0005622	0.158289
AT2G14540	GO:0016301	0.157913
AT1G80400	GO:0016301	0.157913
AT5G38530	GO:0006979	0.157821
AT5G38310	GO:0016020	0.157755
AT5G38320	GO:0016020	0.157755
AT5G38300	GO:0016020	0.157755
AT2G26750	GO:0005739	0.157701
AT3G05600	GO:0005739	0.157701
AT4G02340	GO:0005739	0.157701
AT2G17930	GO:0005634	0.157615
AT1G76920	GO:0005634	0.157497
AT3G47770	GO:0005730	0.157343
AT1G09510	GO:0005886	0.15729
AT2G02700	GO:0016301	0.157218
AT4G22756	GO:0009941	0.157168
AT5G16870	GO:0005840	0.157092
AT3G51270	GO:0006412	0.157085
AT5G14680	GO:0005886	0.15696
AT1G28680	GO:0012505	0.156888
AT1G44910	GO:0003677	0.156844
AT1G23280	GO:0006412	0.15667
AT5G05710	GO:0003677	0.156607
AT4G22753	GO:0016020	0.156578
AT1G09480	GO:0005886	0.156554
AT3G18140	GO:0005773	0.156379
AT5G63010	GO:0005886	0.156375
AT5G55970	GO:0005886	0.156278
AT3G57940	GO:0016020	0.155986
AT1G28230	GO:0016020	0.155463
AT1G73720	GO:0005783	0.155368
AT1G31350	GO:0005634	0.154185
AT2G17030	GO:0005634	0.154185
AT4G10930	GO:0005634	0.154185
AT2G19670	GO:0005730	0.154151
AT1G75440	GO:0009739	0.154045
AT1G05610	GO:0009941	0.153576
AT1G27680	GO:0009941	0.153576
AT4G39210	GO:0009941	0.153576
AT5G05710	GO:0006412	0.153565
AT1G08460	GO:0005886	0.153539
AT5G14240	GO:0005886	0.153539
AT5G46190	GO:0005732	0.153506
AT1G05610	GO:0048573	0.153428
AT1G27680	GO:0048573	0.153428
AT4G39210	GO:0048573	0.153428
AT1G05610	GO:0010170	0.153404
AT1G27680	GO:0010170	0.153404
AT4G39210	GO:0010170	0.153404
AT5G14230	GO:0012505	0.153372
AT2G20160	GO:0005737	0.153204
AT2G39240	GO:0003677	0.153035
AT1G61040	GO:0006350	0.152758
AT2G27970	GO:0016538	0.152592
AT1G68910	GO:0016020	0.152566
AT5G65110	GO:0009611	0.151935
AT4G31070	GO:0016020	0.151861
AT1G47056	GO:0005737	0.151835
AT4G07400	GO:0005737	0.151835
AT3G52390	GO:0005739	0.151659
AT1G02400	GO:0016706	0.15157
AT5G19710	GO:0016020	0.151419
AT1G34110	GO:0007165	0.15105
AT3G59910	GO:0005634	0.15102
AT1G19880	GO:0008565	0.150907
AT3G58750	GO:0005739	0.150901
AT5G41880	GO:0003677	0.150891
AT1G77740	GO:0044267	0.150857
AT5G07200	GO:0005516	0.150814
AT3G51000	GO:0005739	0.150481
AT1G73820	GO:0005847	0.150261
AT1G30590	GO:0005730	0.150233
AT1G66510	GO:0005634	0.150019
AT5G38310	GO:0012505	0.149959
AT5G38320	GO:0012505	0.149959
AT5G38300	GO:0012505	0.149959
AT1G13110	GO:0012505	0.149574
AT1G33980	GO:0003723	0.149552
AT2G36360	GO:0012505	0.149504
AT5G10900	GO:0016301	0.149359
AT2G03170	GO:0012505	0.149317
AT2G22400	GO:0005634	0.148765
AT1G68050	GO:0005634	0.148617
AT3G02200	GO:0009640	0.148541
AT5G04830	GO:0005730	0.14845
AT2G38580	GO:0016020	0.148415
AT2G17036	GO:0005634	0.148142
AT1G71180	GO:0006979	0.147997
AT1G71170	GO:0006979	0.147997
AT5G62540	GO:0010228	0.147818
AT3G48990	GO:0009698	0.147712
AT4G38880	GO:0012505	0.147676
AT5G37620	GO:0007242	0.147595
AT1G52790	GO:0009693	0.147579
AT3G57940	GO:0005886	0.147545
AT3G27740	GO:0005634	0.147476
AT1G77740	GO:0009846	0.147433
AT1G15540	GO:0009620	0.147393
AT1G80320	GO:0009620	0.147393
AT2G37080	GO:0012505	0.14723
AT5G49610	GO:0005634	0.147224
AT1G63090	GO:0005634	0.147056
AT1G66540	GO:0012505	0.14702
AT2G25700	GO:0005737	0.147017
AT2G02700	GO:0012505	0.146984
AT3G53590	GO:0005739	0.146853
AT5G21010	GO:0009793	0.146829
AT1G74320	GO:0016301	0.146721
AT5G55170	GO:0009409	0.146711
AT3G07550	GO:0005634	0.146572
AT3G30290	GO:0004497	0.14652
AT3G48790	GO:0012505	0.146518
AT1G44910	GO:0005634	0.146492
AT5G11440	GO:0005886	0.146273
AT3G14010	GO:0005886	0.146273
AT4G10070	GO:0003723	0.146193
AT4G26050	GO:0005739	0.145966
AT4G00930	GO:0005886	0.14584
AT1G78650	GO:0003684	0.145814
AT2G27880	GO:0005730	0.145567
AT1G55270	GO:0008233	0.145524
AT1G33040	GO:0005730	0.145477
AT1G79730	GO:0005634	0.14545
AT1G03910	GO:0005622	0.145316
AT2G16405	GO:0005783	0.145212
AT1G09810	GO:0007165	0.145172
AT3G28950	GO:0005886	0.145154
AT1G28230	GO:0012505	0.145113
AT1G71920	GO:0016301	0.145111
AT5G61830	GO:0005886	0.145078
AT3G63220	GO:0005634	0.145069
AT5G52120	GO:0005634	0.144832
AT5G44620	GO:0004497	0.144817
AT3G46610	GO:0012505	0.144658
AT5G54620	GO:0016301	0.144575
AT1G51280	GO:0005737	0.144499
AT1G28680	GO:0009555	0.144442
AT1G32940	GO:0005618	0.144398
AT4G18520	GO:0012505	0.144305
AT4G01740	GO:0007242	0.144286
AT3G55660	GO:0016324	0.144262
AT5G05940	GO:0016324	0.144262
AT1G52240	GO:0016324	0.144262
AT3G16130	GO:0016324	0.144262
AT1G31650	GO:0016324	0.144262
AT3G24620	GO:0016324	0.144262
AT5G02010	GO:0016324	0.144262
AT2G45890	GO:0016324	0.144262
AT4G00460	GO:0016324	0.144262
AT1G12650	GO:0005730	0.144157
AT2G02350	GO:0009733	0.143962
AT4G05350	GO:0006412	0.143934
AT4G20330	GO:0003677	0.143747
AT3G48790	GO:0016020	0.1437
AT2G33760	GO:0005886	0.143686
AT3G20690	GO:0009617	0.143683
AT1G47390	GO:0009617	0.143683
AT5G61830	GO:0009505	0.14352
AT1G74110	GO:0016709	0.143443
AT4G18520	GO:0016020	0.143394
AT1G01700	GO:0016324	0.143352
AT2G37675	GO:0003677	0.143143
AT5G02200	GO:0003677	0.143143
AT2G37680	GO:0003677	0.143143
AT3G51270	GO:0005886	0.1429
AT3G06910	GO:0003677	0.142763
AT5G14080	GO:0006810	0.142698
AT1G55270	GO:0012505	0.142644
AT3G54170	GO:0003755	0.142498
AT5G57900	GO:0005634	0.142462
AT3G15460	GO:0006412	0.142271
AT1G28200	GO:0005634	0.142226
AT4G23340	GO:0016020	0.142206
AT1G08710	GO:0005634	0.142026
AT4G21510	GO:0005634	0.142026
AT1G23780	GO:0005634	0.142026
AT3G59940	GO:0005634	0.142026
AT5G45360	GO:0005634	0.142026
AT5G63320	GO:0009408	0.142009
AT1G67560	GO:0006952	0.14194
AT5G49200	GO:0008540	0.141833
AT1G67560	GO:0009414	0.141778
AT2G26750	GO:0009414	0.141675
AT3G05600	GO:0009414	0.141675
AT4G02340	GO:0009414	0.141675
AT5G37570	GO:0012505	0.141578
AT4G24390	GO:0005634	0.141565
AT5G17380	GO:0012505	0.141562
AT2G25700	GO:0012505	0.141466
AT3G54480	GO:0005634	0.141378
AT5G65495	GO:0005634	0.141378
AT1G48470	GO:0016020	0.141334
AT1G21810	GO:0005886	0.141298
AT5G05820	GO:0012505	0.141233
AT3G01590	GO:0005886	0.141175
AT3G61610	GO:0005886	0.141175
AT5G14500	GO:0005886	0.141175
AT5G57330	GO:0005886	0.141175
AT4G23730	GO:0005886	0.141175
AT4G08320	GO:0005886	0.141099
AT1G77330	GO:0005886	0.140975
AT5G56440	GO:0005739	0.140939
AT5G41190	GO:0005730	0.140794
AT5G43520	GO:0007242	0.140774
AT4G01740	GO:0016020	0.140587
AT5G23430	GO:0005886	0.140478
AT1G68540	GO:0005886	0.140409
AT1G27340	GO:0005634	0.140355
AT5G09860	GO:0005634	0.140069
AT5G37620	GO:0016020	0.139988
AT2G27880	GO:0010050	0.13991
AT1G18610	GO:0005886	0.139891
AT5G45010	GO:0008541	0.139712
AT5G55260	GO:0000164	0.13967
AT1G50270	GO:0051082	0.139597
AT4G25270	GO:0016301	0.139348
AT2G05720	GO:0003743	0.139338
AT4G11240	GO:0005737	0.139238
AT3G18060	GO:0003723	0.13904
AT4G24880	GO:0005634	0.139022
AT1G53950	GO:0006810	0.138879
AT5G52630	GO:0005886	0.138856
AT1G05480	GO:0005886	0.138856
AT5G56130	GO:0005886	0.138805
AT1G22020	GO:0016020	0.13874
AT3G28950	GO:0006412	0.138713
AT3G21850	GO:0012505	0.138684
AT1G05320	GO:0030551	0.138596
AT2G28270	GO:0007242	0.138505
AT1G14000	GO:0016301	0.138448
AT4G20330	GO:0005667	0.138312
AT5G14680	GO:0005773	0.137967
AT1G74320	GO:0009793	0.137948
AT1G79470	GO:0005730	0.137741
AT1G04730	GO:0003677	0.13773
AT3G18460	GO:0005886	0.137709
AT1G69290	GO:0005886	0.137709
AT3G20090	GO:0012505	0.13758
AT5G53940	GO:0012505	0.13745
AT3G08990	GO:0012505	0.13745
AT4G27745	GO:0012505	0.13745
AT4G27740	GO:0012505	0.13745
AT5G56690	GO:0012505	0.137363
AT3G12700	GO:0012505	0.137363
AT4G09470	GO:0012505	0.137363
AT5G50150	GO:0012505	0.137363
AT1G26410	GO:0012505	0.137363
AT1G77480	GO:0012505	0.137363
AT3G05090	GO:0012505	0.137363
AT2G25360	GO:0012505	0.137363
AT4G30540	GO:0012505	0.137363
AT5G19420	GO:0012505	0.137363
AT5G41140	GO:0012505	0.137363
AT5G24240	GO:0012505	0.137363
AT5G25415	GO:0012505	0.137363
AT3G10790	GO:0012505	0.137363
AT1G74320	GO:0009611	0.137257
AT1G55270	GO:0009225	0.13724
AT1G05320	GO:0012505	0.137053
AT4G25750	GO:0009826	0.136975
AT5G17380	GO:0016301	0.136924
AT5G51160	GO:0012505	0.13685
AT4G10720	GO:0005886	0.136472
AT5G17380	GO:0005739	0.136441
AT1G69500	GO:0012505	0.136381
AT4G29730	GO:0003677	0.13632
AT5G63010	GO:0012505	0.13621
AT2G02870	GO:0005634	0.136139
AT5G26040	GO:0005634	0.136068
AT1G73070	GO:0048544	0.135881
AT3G49680	GO:0005829	0.135852
AT1G50110	GO:0005829	0.135852
AT1G10070	GO:0005829	0.135852
AT2G02230	GO:0005634	0.13566
AT4G29730	GO:0005739	0.135628
AT1G52930	GO:0006412	0.135558
AT5G21030	GO:0005634	0.135558
AT1G10230	GO:0012505	0.135515
AT2G03170	GO:0005737	0.135442
AT3G18060	GO:0005886	0.135212
AT4G38480	GO:0005634	0.135102
AT3G57940	GO:0006412	0.13503
AT1G60500	GO:0005886	0.135002
AT2G20160	GO:0012505	0.134367
AT2G46080	GO:0005886	0.134018
AT2G32520	GO:0005886	0.134018
AT3G25900	GO:0005886	0.134018
AT3G23570	GO:0005886	0.134018
AT3G14870	GO:0005886	0.134018
AT3G51830	GO:0005886	0.134018
AT1G72960	GO:0005886	0.134018
AT1G80540	GO:0005886	0.134018
AT2G03520	GO:0005886	0.134018
AT5G66020	GO:0005886	0.134018
AT3G53000	GO:0012505	0.134006
AT5G42450	GO:0016301	0.133998
AT5G14530	GO:0007165	0.133947
AT5G14530	GO:0006810	0.133885
AT2G17033	GO:0005634	0.133862
AT3G03990	GO:0012505	0.133827
AT4G14240	GO:0012505	0.133827
AT3G25900	GO:0012505	0.133827
AT4G34510	GO:0012505	0.133827
AT4G37470	GO:0012505	0.133827
AT1G59710	GO:0012505	0.133827
AT3G01311	GO:0012505	0.133827
AT1G80540	GO:0012505	0.133827
AT2G03520	GO:0012505	0.133827
AT5G66040	GO:0012505	0.133827
AT5G66170	GO:0012505	0.133827
AT4G11370	GO:0012505	0.133827
AT5G01880	GO:0012505	0.133827
AT2G41880	GO:0016301	0.133737
AT5G65820	GO:0009941	0.133549
AT2G42090	GO:0005730	0.13351
AT2G42100	GO:0005730	0.13351
AT4G39550	GO:0005634	0.133115
AT5G01320	GO:0016020	0.132964
AT4G30700	GO:0009793	0.132912
AT2G41880	GO:0006810	0.132874
AT1G14570	GO:0005886	0.13278
AT4G10790	GO:0005886	0.13278
AT4G14820	GO:0012505	0.132647
AT5G23430	GO:0016020	0.132644
AT3G51270	GO:0042254	0.13254
AT1G14470	GO:0009793	0.132533
AT1G50270	GO:0005739	0.13202
AT5G23430	GO:0009793	0.13195
AT2G06030	GO:0005737	0.131861
AT5G50430	GO:0005737	0.131861
AT2G42170	GO:0005730	0.131723
AT5G53770	GO:0006139	0.131654
AT2G24190	GO:0012505	0.131489
AT5G51030	GO:0012505	0.131489
AT3G11930	GO:0009409	0.131456
AT4G35130	GO:0012505	0.131367
AT1G71460	GO:0005886	0.131341
AT2G06480	GO:0003700	0.131225
AT1G69500	GO:0016020	0.131089
AT3G10050	GO:0008026	0.13107
AT5G01330	GO:0016020	0.131046
AT2G03160	GO:0012505	0.131043
AT4G04210	GO:0009793	0.13104
AT5G19560	GO:0009793	0.130917
AT4G13240	GO:0009793	0.130917
AT4G02610	GO:0006979	0.130819
AT1G53820	GO:0005739	0.130736
AT5G55260	GO:0000159	0.130421
AT4G04770	GO:0003677	0.130319
AT5G14640	GO:0009933	0.130227
AT5G40400	GO:0016301	0.130085
AT2G20540	GO:0016020	0.129928
AT5G55190	GO:0005737	0.129677
AT1G62270	GO:0012505	0.129582
AT5G47680	GO:0003677	0.129571
AT3G22290	GO:0005886	0.129443
AT4G38480	GO:0016301	0.129309
AT4G39370	GO:0016301	0.129247
AT1G73400	GO:0005739	0.12883
AT3G51270	GO:0005634	0.128805
AT1G62860	GO:0012505	0.128803
AT4G24710	GO:0012505	0.128794
AT4G35050	GO:0005634	0.128721
AT4G22753	GO:0009941	0.128691
AT5G43920	GO:0009825	0.128446
AT5G22720	GO:0012505	0.128087
AT1G16140	GO:0005739	0.128016
AT3G13220	GO:0005886	0.128008
AT1G66510	GO:0003723	0.127783
AT1G60420	GO:0005886	0.127741
AT1G74110	GO:0012505	0.127671
AT5G51750	GO:0005886	0.127664
AT1G16140	GO:0016301	0.127661
AT1G73250	GO:0005739	0.127576
AT3G21850	GO:0005737	0.127391
AT1G17690	GO:0005730	0.127097
AT1G34110	GO:0016020	0.126932
AT5G25870	GO:0003677	0.126835
AT3G19690	GO:0005618	0.126783
AT3G54270	GO:0005886	0.126677
AT3G29050	GO:0012505	0.126496
AT5G01330	GO:0001666	0.12644
AT1G12550	GO:0005739	0.126259
AT4G13360	GO:0005739	0.126244
AT2G30660	GO:0005739	0.126244
AT5G58770	GO:0012505	0.126102
AT3G47770	GO:0006412	0.126036
AT2G25970	GO:0003677	0.126023
AT1G78070	GO:0007165	0.125967
AT1G03530	GO:0003723	0.125948
AT5G61770	GO:0003723	0.125916
AT4G25440	GO:0005634	0.125914
AT5G66250	GO:0005634	0.125836
AT2G17990	GO:0005634	0.125836
AT1G53270	GO:0005886	0.125818
AT5G47720	GO:0005739	0.125818
AT5G63710	GO:0005739	0.125306
AT1G74110	GO:0008393	0.125231
AT3G18490	GO:0016020	0.125106
AT4G25130	GO:0016020	0.125106
AT1G09310	GO:0016020	0.125106
AT3G15460	GO:0008026	0.124993
AT2G14540	GO:0005739	0.124773
AT1G80400	GO:0005739	0.124773
AT3G50420	GO:0005739	0.124664
AT3G51270	GO:0005730	0.124613
AT5G43380	GO:0005737	0.124497
AT5G36880	GO:0012505	0.12432
AT5G13280	GO:0016597	0.124142
AT2G03160	GO:0005737	0.124008
AT3G06190	GO:0005737	0.123927
AT3G51000	GO:0009414	0.123917
AT5G43920	GO:0022626	0.123867
AT1G73070	GO:0012505	0.12384
AT3G25210	GO:0009793	0.123786
AT2G03670	GO:0005886	0.123727
AT1G12740	GO:0009826	0.123702
AT1G18610	GO:0005739	0.12367
AT1G12550	GO:0005886	0.123435
AT2G16405	GO:0031072	0.123383
AT3G08820	GO:0016301	0.123375
AT5G23010	GO:0009941	0.123374
AT4G20740	GO:0009624	0.123204
AT5G23430	GO:0005875	0.123177
AT1G21810	GO:0010152	0.12317
AT5G66080	GO:0008287	0.12315
AT3G50710	GO:0005739	0.123123
AT3G22660	GO:0006412	0.123106
AT5G63320	GO:0012505	0.122916
AT2G33590	GO:0012505	0.122908
AT1G13160	GO:0006412	0.122898
AT5G61160	GO:0005634	0.122896
AT4G14430	GO:0005634	0.122896
AT5G51750	GO:0031012	0.122853
AT2G13600	GO:0009793	0.122848
AT1G73250	GO:0005886	0.122846
AT1G06590	GO:0009733	0.122839
AT4G22150	GO:0005618	0.122744
AT1G68300	GO:0005886	0.122565
AT4G20820	GO:0012505	0.122404
AT3G11570	GO:0012505	0.122404
AT1G15510	GO:0012505	0.122396
AT3G18790	GO:0003723	0.122053
AT3G26100	GO:0005886	0.121926
AT5G01700	GO:0016301	0.121833
AT3G57430	GO:0012505	0.121721
AT1G69545	GO:0005886	0.121707
AT5G11390	GO:0005886	0.121707
AT5G40530	GO:0008565	0.121672
AT3G47660	GO:0005886	0.121655
AT3G18490	GO:0005886	0.121571
AT4G25130	GO:0005886	0.121571
AT1G09310	GO:0005886	0.121571
AT5G21030	GO:0010050	0.12153
AT2G20540	GO:0005739	0.121443
AT2G02350	GO:0000151	0.121349
AT2G01050	GO:0003700	0.121235
AT5G56130	GO:0009845	0.121228
AT1G31660	GO:0016020	0.121043
AT5G61770	GO:0006412	0.121037
AT3G26600	GO:0005737	0.120683
AT4G36030	GO:0005737	0.120683
AT5G36700	GO:0005737	0.120683
AT5G47760	GO:0005737	0.120683
AT2G31250	GO:0005737	0.120683
AT4G14240	GO:0005739	0.120597
AT2G02700	GO:0005739	0.120572
AT2G47400	GO:0016020	0.120548
AT1G21810	GO:0005783	0.120531
AT3G48270	GO:0005783	0.120503
AT5G04810	GO:0009408	0.120417
AT2G44590	GO:0005886	0.120342
AT4G31070	GO:0005886	0.120298
AT4G19670	GO:0016020	0.120198
AT4G03450	GO:0005886	0.120098
AT3G25210	GO:0009567	0.12009
AT2G37210	GO:0042803	0.119896
AT3G53450	GO:0042803	0.119896
AT4G35190	GO:0042803	0.119896
AT5G03270	GO:0042803	0.119896
AT2G35990	GO:0042803	0.119896
AT2G28305	GO:0042803	0.119896
AT2G37210	GO:0016831	0.119887
AT3G53450	GO:0016831	0.119887
AT4G35190	GO:0016831	0.119887
AT5G03270	GO:0016831	0.119887
AT2G35990	GO:0016831	0.119887
AT2G28305	GO:0016831	0.119887
AT2G24540	GO:0005634	0.119864
AT2G42790	GO:0009793	0.119784
AT2G02360	GO:0005634	0.119678
AT3G15460	GO:0016020	0.119562
AT2G47400	GO:0005739	0.11951
AT1G78770	GO:0009733	0.119472
AT5G18960	GO:0003700	0.11946
AT5G59980	GO:0003700	0.11946
AT2G24600	GO:0005886	0.119434
AT3G24315	GO:0016020	0.119417
AT2G37700	GO:0016020	0.119417
AT1G33040	GO:0003677	0.119386
AT1G06590	GO:0007276	0.11913
AT1G27860	GO:0009793	0.118991
AT3G19520	GO:0009793	0.118991
AT5G61830	GO:0012505	0.118987
AT5G20620	GO:0005773	0.118901
AT4G40070	GO:0006810	0.118876
AT5G14080	GO:0012505	0.118758
AT5G10900	GO:0005886	0.118725
AT3G55660	GO:0005886	0.11871
AT5G05940	GO:0005886	0.11871
AT1G52240	GO:0005886	0.11871
AT3G16130	GO:0005886	0.11871
AT1G31650	GO:0005886	0.11871
AT3G24620	GO:0005886	0.11871
AT5G02010	GO:0005886	0.11871
AT2G45890	GO:0005886	0.11871
AT4G00460	GO:0005886	0.11871
AT3G48340	GO:0005773	0.118643
AT3G49340	GO:0005773	0.118643
AT3G10430	GO:0009617	0.118463
AT1G68610	GO:0005773	0.118399
AT1G17940	GO:0005773	0.118399
AT1G73390	GO:0005773	0.118399
AT5G35525	GO:0005773	0.118399
AT1G24290	GO:0010228	0.118352
AT1G05880	GO:0005622	0.118274
AT1G05890	GO:0005622	0.118274
AT5G35930	GO:0003723	0.118167
AT1G15440	GO:0016020	0.118152
AT5G13770	GO:0016020	0.11797
AT3G15930	GO:0012505	0.117872
AT1G79080	GO:0005886	0.117814
AT5G55190	GO:0005730	0.117679
AT4G15060	GO:0012505	0.117599
AT5G08630	GO:0005886	0.117493
AT5G65205	GO:0012505	0.117371
AT3G25620	GO:0016301	0.117362
AT1G05640	GO:0016020	0.11723
AT1G79150	GO:0003723	0.117188
AT5G36200	GO:0012505	0.117177
AT2G24270	GO:0009651	0.117176
AT1G67570	GO:0016020	0.117126
AT2G32030	GO:0016020	0.117126
AT4G13360	GO:0009733	0.117076
AT2G30660	GO:0009733	0.117076
AT1G18485	GO:0005737	0.116933
AT3G55050	GO:0012505	0.116886
AT5G56440	GO:0046914	0.116803
AT3G05580	GO:0005886	0.11677
AT1G80330	GO:0016706	0.116615
AT1G18485	GO:0009793	0.116597
AT1G35510	GO:0005794	0.116577
AT1G14970	GO:0005794	0.116577
AT4G35370	GO:0003677	0.116518
AT1G26580	GO:0003677	0.116518
AT3G15320	GO:0003677	0.116518
AT1G57800	GO:0003677	0.116518
AT1G69230	GO:0003677	0.116518
AT2G31250	GO:0009416	0.116496
AT1G78770	GO:0007276	0.116369
AT3G10530	GO:0016020	0.11636
AT4G03500	GO:0016020	0.11635
AT5G40400	GO:0012505	0.116232
AT1G23280	GO:0008026	0.116208
AT2G24280	GO:0008233	0.116195
AT1G32140	GO:0012505	0.116192
AT3G15600	GO:0012505	0.116192
AT3G13430	GO:0008026	0.116189
AT3G14870	GO:0009567	0.116133
AT2G24280	GO:0008236	0.116085
AT1G14780	GO:0008219	0.116057
AT1G14780	GO:0009626	0.116052
AT3G23800	GO:0010197	0.11599
AT4G14030	GO:0010197	0.11599
AT4G34510	GO:0042335	0.11598
AT3G49290	GO:0031209	0.11598
AT5G24310	GO:0031209	0.11598
AT3G06190	GO:0009553	0.11592
AT1G61720	GO:0016614	0.115913
AT4G27250	GO:0016614	0.115913
AT1G08070	GO:0012505	0.115839
AT4G38010	GO:0005739	0.1158
AT3G16400	GO:0016301	0.115762
AT4G05350	GO:0016020	0.115625
AT5G56130	GO:0006800	0.115605
AT5G48880	GO:0009793	0.115602
AT1G60550	GO:0006810	0.115574
AT3G55100	GO:0012505	0.115562
AT5G48880	GO:0005773	0.115524
AT3G49710	GO:0009793	0.115471
AT3G48150	GO:0000151	0.115334
AT4G29820	GO:0003723	0.115308
AT3G48170	GO:0005618	0.115274
AT1G68300	GO:0016020	0.11522
AT1G03510	GO:0016301	0.11512
AT5G01320	GO:0001666	0.115098
AT1G60360	GO:0006810	0.115085
AT3G48170	GO:0006800	0.115063
AT3G48170	GO:0009699	0.115063
AT5G15610	GO:0016020	0.115002
AT3G21280	GO:0009793	0.114973
AT2G18220	GO:0006412	0.114909
AT1G33040	GO:0005634	0.114788
AT1G03110	GO:0003677	0.114779
AT5G25630	GO:0012505	0.114725
AT5G46190	GO:0005730	0.114715
AT2G06480	GO:0016020	0.114688
AT5G19560	GO:0005737	0.114617
AT4G13240	GO:0005737	0.114617
AT1G17140	GO:0016301	0.114421
AT1G13410	GO:0012505	0.114419
AT1G79150	GO:0008026	0.114186
AT3G54270	GO:0005737	0.114072
AT3G12860	GO:0003677	0.114043
AT4G08655	GO:0005739	0.113991
AT1G55270	GO:0005886	0.11398
AT1G12010	GO:0009620	0.113971
AT3G51270	GO:0005618	0.113869
AT1G34000	GO:0016168	0.11386
AT5G65160	GO:0005886	0.113825
AT1G53060	GO:0005886	0.113825
AT1G17280	GO:0005886	0.113821
AT4G24390	GO:0003700	0.113691
AT3G02330	GO:0016301	0.113675
AT4G37170	GO:0012505	0.113565
AT1G52800	GO:0012505	0.113539
AT3G61290	GO:0005739	0.113412
AT3G06240	GO:0005739	0.113412
AT1G73820	GO:0009793	0.113402
AT3G22290	GO:0005783	0.113392
AT3G21830	GO:0012505	0.112812
AT3G57760	GO:0005886	0.112766
AT5G48460	GO:0005618	0.112674
AT5G35995	GO:0046914	0.112392
AT1G73250	GO:0016301	0.112386
AT1G22020	GO:0009555	0.1123
AT3G10050	GO:0004124	0.112276
AT2G22400	GO:0005730	0.11225
AT5G63010	GO:0016301	0.112151
AT1G64750	GO:0008233	0.112128
AT1G15470	GO:0005834	0.111984
AT4G12300	GO:0005622	0.111934
AT5G50390	GO:0031425	0.111641
AT5G66240	GO:0006810	0.111578
AT4G03470	GO:0009793	0.111578
AT1G65970	GO:0016020	0.111537
AT2G36390	GO:0042406	0.11149
AT2G36390	GO:0016747	0.111485
AT4G01030	GO:0005739	0.111482
AT2G30400	GO:0005730	0.111471
AT1G78440	GO:0016706	0.111295
AT5G36880	GO:0005634	0.111226
AT1G12550	GO:0016301	0.111226
AT1G32140	GO:0008026	0.111185
AT3G15600	GO:0008026	0.111185
AT2G40990	GO:0003677	0.111161
AT2G01050	GO:0005886	0.111113
AT1G31430	GO:0005773	0.111009
AT5G53390	GO:0005783	0.110969
AT1G57870	GO:0009933	0.110614
AT2G32030	GO:0009737	0.110567
AT5G15120	GO:0009793	0.110505
AT5G27840	GO:0005886	0.110261
AT4G37210	GO:0003700	0.110179
AT1G06550	GO:0005739	0.110129
AT5G20310	GO:0005886	0.110125
AT2G19990	GO:0009753	0.110088
AT4G33730	GO:0009753	0.110088
AT4G07820	GO:0009753	0.110088
AT1G50490	GO:0005737	0.109844
AT5G06905	GO:0012505	0.109738
AT4G34230	GO:0016616	0.109709
AT3G19450	GO:0016616	0.109709
AT2G21890	GO:0016616	0.109709
AT4G13360	GO:0016020	0.109603
AT2G30660	GO:0016020	0.109603
AT4G19670	GO:0012505	0.109545
AT3G22660	GO:0003723	0.109448
AT2G03820	GO:0005622	0.109207
AT4G23340	GO:0005739	0.109121
AT3G43600	GO:0045454	0.109114
AT2G01320	GO:0009624	0.109097
AT5G27990	GO:0006412	0.109077
AT5G09970	GO:0005886	0.109045
AT1G66510	GO:0005732	0.108957
AT5G13770	GO:0003723	0.108886
AT5G48180	GO:0006810	0.108827
AT3G27740	GO:0016301	0.108798
AT4G18905	GO:0005618	0.10868
AT5G52820	GO:0005730	0.108598
AT1G52930	GO:0003723	0.108556
AT3G44840	GO:0006952	0.108506
AT4G39650	GO:0006979	0.108496
AT5G44490	GO:0046914	0.108472
AT1G27500	GO:0005886	0.108327
AT2G32850	GO:0005886	0.108327
AT5G42950	GO:0003700	0.108309
AT4G03500	GO:0007242	0.10828
AT5G44316	GO:0009793	0.108278
AT3G45840	GO:0007242	0.108248
AT1G55590	GO:0005886	0.108188
AT3G43600	GO:0005737	0.10813
AT5G53780	GO:0005739	0.108071
AT5G48910	GO:0012505	0.108018
AT2G22400	GO:0051082	0.108012
AT1G64030	GO:0012505	0.107986
AT4G40000	GO:0012505	0.107964
AT4G10590	GO:0005634	0.10795
AT5G58590	GO:0005622	0.107856
AT5G11440	GO:0005773	0.107839
AT3G14010	GO:0005773	0.107839
AT3G48270	GO:0004497	0.107659
AT1G31430	GO:0005739	0.10764
AT2G03190	GO:0012505	0.107624
AT1G71940	GO:0005783	0.107623
AT2G39760	GO:0009733	0.107614
AT1G32140	GO:0016301	0.10758
AT3G15600	GO:0016301	0.10758
AT4G39650	GO:0006805	0.107552
AT3G12860	GO:0005618	0.107352
AT1G17680	GO:0005667	0.10735
AT4G37380	GO:0012505	0.107315
AT5G04780	GO:0016020	0.107266
AT2G25240	GO:0006810	0.107263
AT1G28020	GO:0016020	0.107183
AT1G09470	GO:0008060	0.107165
AT3G05830	GO:0008060	0.107165
AT2G01330	GO:0005886	0.107148
AT1G73400	GO:0022626	0.107056
AT1G33920	GO:0031224	0.107026
AT1G15200	GO:0005622	0.106979
AT5G45690	GO:0009737	0.106853
AT5G55350	GO:0009579	0.106715
AT5G66530	GO:0016020	0.106459
AT3G21280	GO:0005516	0.106446
AT3G43600	GO:0005618	0.106337
AT3G27640	GO:0016020	0.106282
AT5G40530	GO:0003723	0.106282
AT3G51240	GO:0016706	0.10623
AT1G32480	GO:0009941	0.10619
AT2G34357	GO:0005886	0.106138
AT1G79470	GO:0006412	0.106104
AT2G04230	GO:0005773	0.106101
AT3G60360	GO:0003723	0.106011
AT2G18220	GO:0003723	0.105817
AT5G48880	GO:0005739	0.105758
AT1G69150	GO:0007242	0.105711
AT1G52730	GO:0005886	0.105662
AT3G06920	GO:0010087	0.105648
AT1G34160	GO:0005737	0.105606
AT5G55280	GO:0009941	0.1056
AT4G30890	GO:0005886	0.105565
AT4G37970	GO:0016616	0.105489
AT1G63800	GO:0005737	0.105476
AT4G11820	GO:0005886	0.105459
AT4G19990	GO:0003677	0.105455
AT3G21950	GO:0008168	0.105451
AT1G74540	GO:0005886	0.105371
AT5G12410	GO:0005634	0.105328
AT4G12790	GO:0009790	0.105226
AT3G47170	GO:0012505	0.105194
AT3G26190	GO:0005886	0.105166
AT2G21730	GO:0016616	0.105151
AT3G17500	GO:0010311	0.105105
AT4G15300	GO:0005886	0.105072
AT4G12330	GO:0048364	0.105044
AT2G21950	GO:0005634	0.104985
AT3G26190	GO:0005739	0.104946
AT1G64140	GO:0004802	0.104941
AT5G35430	GO:0003723	0.104923
AT2G30830	GO:0008134	0.104883
AT1G60550	GO:0016301	0.104854
AT5G48510	GO:0005737	0.104812
AT3G02220	GO:0016020	0.104713
AT2G37310	GO:0012505	0.104632
AT3G47530	GO:0008026	0.104553
AT1G78650	GO:0006281	0.104446
AT5G65570	GO:0009793	0.10441
AT5G63595	GO:0009416	0.104396
AT3G23280	GO:0003723	0.104259
AT3G14730	GO:0031425	0.104194
AT3G10290	GO:0012505	0.104155
AT1G60550	GO:0003723	0.104145
AT4G18375	GO:0016301	0.104075
AT1G16350	GO:0006412	0.104042
AT4G29730	GO:0016020	0.104037
AT2G17210	GO:0005737	0.10401
AT1G24290	GO:0010162	0.103923
AT2G27880	GO:0009850	0.103894
AT5G52630	GO:0016652	0.103889
AT1G05480	GO:0016652	0.103889
AT1G09740	GO:0009409	0.103888
AT3G21840	GO:0009640	0.103861
AT5G19300	GO:0008026	0.103767
AT2G24010	GO:0005773	0.103674
AT3G25650	GO:0012505	0.103594
AT3G24080	GO:0005634	0.103541
AT4G40000	GO:0051082	0.103524
AT4G15720	GO:0031425	0.103498
AT5G52820	GO:0006412	0.103478
AT4G32950	GO:0008287	0.103462
AT5G48880	GO:0016020	0.103453
AT5G66530	GO:0005886	0.10345
AT1G14500	GO:0009225	0.103309
AT5G63580	GO:0009267	0.103259
AT1G64930	GO:0048364	0.103186
AT1G15420	GO:0005634	0.103172
AT1G60550	GO:0005622	0.10301
AT1G04730	GO:0005730	0.102986
AT1G13160	GO:0005622	0.102968
AT4G38010	GO:0005773	0.102863
AT3G52340	GO:0005737	0.102784
AT1G18610	GO:0012505	0.102728
AT3G30480	GO:0005739	0.102643
AT5G40405	GO:0012505	0.102619
AT2G37675	GO:0009638	0.102415
AT5G02200	GO:0009638	0.102415
AT2G37680	GO:0009638	0.102415
AT3G26190	GO:0016020	0.102383
AT1G33390	GO:0005730	0.102381
AT2G36730	GO:0012505	0.102353
AT1G01640	GO:0005886	0.102323
AT4G29730	GO:0006810	0.102281
AT5G41830	GO:0005509	0.102275
AT1G50490	GO:0031372	0.102203
AT1G06550	GO:0009733	0.102111
AT5G41630	GO:0046914	0.102061
AT3G50710	GO:0046914	0.102
AT3G54070	GO:0012505	0.101997
AT2G45550	GO:0048364	0.101943
AT4G24050	GO:0009941	0.101913
AT5G02540	GO:0009941	0.101913
AT1G12760	GO:0006810	0.101792
AT4G25270	GO:0005886	0.101777
AT1G71420	GO:0009793	0.101753
AT3G09240	GO:0005886	0.101713
AT2G17210	GO:0009793	0.101712
AT4G15060	GO:0005739	0.101634
AT2G20280	GO:0005886	0.101565
AT1G31920	GO:0012505	0.101522
AT1G11290	GO:0009793	0.101497
AT1G71460	GO:0016301	0.101425
AT3G55050	GO:0008287	0.101328
AT5G55970	GO:0012505	0.101163
AT1G69070	GO:0016020	0.101034
AT4G17080	GO:0009408	0.100867
AT5G47720	GO:0016301	0.100844
AT4G39330	GO:0016616	0.100836
AT3G54630	GO:0008278	0.100835
AT2G45500	GO:0005739	0.100833
AT1G21410	GO:0009733	0.100738
AT3G26100	GO:0012505	0.10064
AT4G22870	GO:0016706	0.100524
AT3G18140	GO:0006810	0.100424
AT4G37210	GO:0005730	0.100387
AT5G04810	GO:0009941	0.100299
AT5G04810	GO:0016020	0.100079
AT2G19670	GO:0008168	0.100077
AT5G50140	GO:0005886	0.0999184
AT5G42950	GO:0003677	0.0998899
AT1G16830	GO:0051740	0.0998879
AT2G30000	GO:0006397	0.099885
AT5G02370	GO:0017119	0.099786
AT5G13520	GO:0012505	0.0997482
AT1G43670	GO:0009409	0.0996518
AT3G19840	GO:0003723	0.0996006
AT4G15360	GO:0005737	0.0995568
AT5G23020	GO:0005622	0.0995525
AT4G32190	GO:0003723	0.0995062
AT3G21860	GO:0012505	0.0993975
AT1G16250	GO:0016301	0.0993867
AT1G18610	GO:0016301	0.0993626
AT1G69500	GO:0006810	0.0992653
AT5G26040	GO:0012505	0.0990793
AT2G14260	GO:0005773	0.0990409
AT4G23420	GO:0009941	0.0989608
AT3G03580	GO:0012505	0.0988996
AT5G60780	GO:0009705	0.0988963
AT5G61700	GO:0003677	0.098892
AT2G35690	GO:0009611	0.0988879
AT3G22150	GO:0005737	0.0988852
AT5G35715	GO:0012505	0.0988764
AT1G33980	GO:0008380	0.0988556
AT2G42920	GO:0005739	0.0987945
AT2G36240	GO:0005886	0.0986759
AT2G25240	GO:0005739	0.0985686
AT1G71920	GO:0009526	0.0985183
AT3G26190	GO:0016301	0.0984998
AT3G24080	GO:0006412	0.098424
AT4G11820	GO:0012505	0.098348
AT3G09240	GO:0003677	0.0983099
AT2G36360	GO:0005886	0.0982229
AT3G46460	GO:0010228	0.0981577
AT5G04120	GO:0005740	0.0981284
AT5G48510	GO:0009553	0.0980399
AT4G16210	GO:0005622	0.0980075
AT4G18840	GO:0051082	0.0980026
AT1G20230	GO:0031425	0.097998
AT1G63330	GO:0009408	0.0979935
AT1G06710	GO:0016020	0.0979215
AT1G13110	GO:0006810	0.0978493
AT5G40530	GO:0003677	0.0977906
AT5G54190	GO:0016020	0.0977903
AT1G05080	GO:0005739	0.0977253
AT1G78840	GO:0005739	0.0977253
AT3G09240	GO:0016301	0.0977138
AT2G46030	GO:0031372	0.0976701
AT2G40430	GO:0042254	0.0975737
AT3G57430	GO:0005886	0.097569
AT4G10720	GO:0016020	0.0975257
AT1G75200	GO:0005834	0.0974599
AT2G38995	GO:0005783	0.0974041
AT1G13710	GO:0005886	0.0972304
ARTHCP011	GO:0016020	0.0972075
AT4G37320	GO:0008393	0.0971532
AT1G64750	GO:0009793	0.0971465
AT2G28050	GO:0016301	0.0970257
AT1G51280	GO:0006412	0.0970185
AT2G06480	GO:0005886	0.0969139
AT2G22040	GO:0009751	0.0968892
AT1G34000	GO:0000156	0.0967642
AT3G23280	GO:0009986	0.0965741
AT3G63370	GO:0016020	0.0965132
AT5G19300	GO:0042254	0.0964873
AT3G25210	GO:0016301	0.0964299
AT1G77170	GO:0005622	0.0963261
AT5G63090	GO:0003677	0.0963098
AT5G52850	GO:0010087	0.0961212
AT5G42250	GO:0048316	0.096109
AT4G22110	GO:0048316	0.096109
AT3G27640	GO:0012505	0.0961078
AT5G13680	GO:0003677	0.0960696
AT1G33170	GO:0005794	0.0960572
AT3G05190	GO:0005829	0.095996
AT3G05350	GO:0005886	0.0959565
AT4G21200	GO:0009416	0.095924
AT3G51930	GO:0003723	0.0959122
AT1G31770	GO:0005886	0.0958919
AT5G08630	GO:0016585	0.0957907
AT5G43380	GO:0005886	0.0957872
AT5G14080	GO:0003700	0.0957498
AT2G03670	GO:0005618	0.0956447
AT1G06550	GO:0016020	0.0956373
AT1G48220	GO:0016301	0.095609
AT4G10720	GO:0008287	0.0955882
AT5G36270	GO:0005739	0.0954096
AT5G55130	GO:0005634	0.0953578
AT1G10230	GO:0005737	0.0952981
AT5G48120	GO:0016251	0.0952623
AT2G40990	GO:0012505	0.0952372
AT5G22870	GO:0051607	0.0951722
AT5G63580	GO:0012505	0.0950377
AT3G08820	GO:0005886	0.0950071
AT1G03530	GO:0008026	0.0949584
AT3G53290	GO:0005886	0.0949366
AT5G50550	GO:0005971	0.0948347
AT1G14500	GO:0009793	0.0948313
AT4G18905	GO:0016301	0.0947048
AT3G22150	GO:0009793	0.0946797
AT2G42790	GO:0005739	0.0945022
AT3G17370	GO:0005622	0.0944714
AT3G01160	GO:0008026	0.0944272
AT3G18490	GO:0031977	0.0943472
AT4G25130	GO:0031977	0.0943472
AT1G09310	GO:0031977	0.0943472
AT5G10900	GO:0012505	0.0942328
AT5G08390	GO:0010087	0.0942183
AT1G53950	GO:0006631	0.0941947
AT2G19330	GO:0005739	0.0941567
AT3G24080	GO:0003723	0.094121
AT1G43670	GO:0016020	0.0940825
AT5G47790	GO:0003677	0.09399
AT3G56120	GO:0005622	0.0939878
AT4G24530	GO:0005737	0.0938709
AT1G55590	GO:0016020	0.0938172
AT3G48990	GO:0012505	0.0936476
AT1G53820	GO:0015562	0.0933748
AT5G44230	GO:0031425	0.0933583
AT1G78070	GO:0009698	0.0933445
AT3G21090	GO:0009845	0.0933078
AT1G32780	GO:0048316	0.0933038
AT2G19670	GO:0003723	0.0932265
AT3G21830	GO:0005737	0.093109
AT1G64710	GO:0048316	0.0931071
AT1G52810	GO:0016020	0.0930477
AT2G34357	GO:0006412	0.0930449
AT5G39930	GO:0005634	0.0930256
AT1G21810	GO:0005634	0.0929791
AT2G19670	GO:0005634	0.092964
AT5G58760	GO:0009793	0.0928852
AT1G22440	GO:0048316	0.0927781
AT4G35130	GO:0048544	0.0927511
AT5G48940	GO:0016020	0.0926861
AT2G45500	GO:0005737	0.0926471
AT1G33390	GO:0016020	0.0926149
AT5G53090	GO:0009941	0.0924969
AT5G04070	GO:0009941	0.0924969
AT1G55760	GO:0045087	0.0924021
AT5G48940	GO:0007165	0.0923898
AT1G74110	GO:0003723	0.0923525
AT1G12760	GO:0016301	0.0923499
AT4G11410	GO:0009941	0.092344
AT5G24760	GO:0048316	0.092291
AT4G08320	GO:0016020	0.0922034
AT2G36050	GO:0005730	0.0922032
AT3G52390	GO:0005886	0.0921608
AT2G02350	GO:0009793	0.0920886
AT5G05600	GO:0009416	0.0920844
AT4G10440	GO:0005886	0.092074
AT5G01700	GO:0005834	0.0920019
AT4G32950	GO:0048364	0.0919927
AT3G53290	GO:0016301	0.0919655
AT1G10490	GO:0016020	0.0919623
AT4G22110	GO:0001666	0.0918964
AT5G42250	GO:0001666	0.0918964
AT1G22430	GO:0048316	0.0918727
AT4G01570	GO:0012505	0.0918426
AT3G01160	GO:0003723	0.0918408
AT3G24080	GO:0042254	0.0918317
AT5G42990	GO:0010228	0.0918168
AT1G12760	GO:0003723	0.0917259
AT3G42660	GO:0003677	0.0917173
AT1G66360	GO:0005886	0.0917026
AT1G60550	GO:0016020	0.0916516
AT2G24010	GO:0009505	0.0916032
AT4G22110	GO:0005886	0.091573
AT5G42250	GO:0005886	0.091573
AT5G48180	GO:0048364	0.0915565
AT1G32940	GO:0031012	0.0915237
AT1G21410	GO:0003677	0.0914737
AT1G79630	GO:0005886	0.0914363
AT1G43670	GO:0005886	0.0914238
AT1G50370	GO:0009926	0.0914153
AT1G71920	GO:0005834	0.0914043
AT2G23420	GO:0005886	0.091403
AT2G02980	GO:0012505	0.0913909
AT5G55130	GO:0051082	0.091242
AT1G17370	GO:0005634	0.0912372
AT5G20540	GO:0042802	0.0911149
AT3G14000	GO:0042802	0.0911149
AT2G20330	GO:0012505	0.0910338
AT1G15420	GO:0005730	0.0910266
AT5G65160	GO:0007165	0.0910243
AT4G32950	GO:0005834	0.0909351
AT5G01700	GO:0005622	0.0909201
AT1G64590	GO:0009941	0.0908712
AT5G19000	GO:0009733	0.0908557
AT3G48300	GO:0005783	0.0907478
AT2G16780	GO:0009526	0.090741
AT1G12760	GO:0005622	0.0907265
AT3G58590	GO:0005886	0.0906431
AT1G52790	GO:0005886	0.0906371
AT5G21030	GO:0009850	0.0905815
AT5G40250	GO:0007165	0.0905582
AT5G48180	GO:0005834	0.090504
AT4G19440	GO:0005739	0.0904916
AT3G53290	GO:0012505	0.0904633
AT3G61160	GO:0009933	0.0903713
AT2G24270	GO:0005618	0.0903475
AT2G33600	GO:0012505	0.0902597
AT5G42990	GO:0031372	0.0902583
AT1G79760	GO:0009957	0.0902339
AT4G15360	GO:0012505	0.0901355
AT3G58750	GO:0005618	0.0900332
AT2G02350	GO:0003700	0.0899901
AT3G18790	GO:0006412	0.089934
AT3G28950	GO:0016020	0.0899284
AT5G58320	GO:0005886	0.0898683
AT3G25650	GO:0005737	0.0898435
AT5G13520	GO:0048481	0.0898024
AT1G32780	GO:0005886	0.0897251
AT3G48170	GO:0009651	0.0897223
AT4G07410	GO:0003723	0.0897044
AT1G23280	GO:0042254	0.0896576
AT5G11340	GO:0006412	0.0896221
AT1G03150	GO:0006412	0.0896221
AT4G35320	GO:0016020	0.0895222
AT1G79150	GO:0042254	0.089513
AT2G34357	GO:0003723	0.0894314
AT4G32430	GO:0005739	0.0893811
AT5G27110	GO:0016301	0.0893701
AT1G22440	GO:0005886	0.0892932
AT3G48300	GO:0004497	0.0892869
AT1G32780	GO:0001666	0.0891829
AT5G24760	GO:0005886	0.0891801
AT3G14100	GO:0008026	0.0891494
AT2G33760	GO:0016020	0.0891231
AT5G26040	GO:0016301	0.0890368
AT1G79630	GO:0006810	0.0890325
AT3G18860	GO:0016301	0.089019
AT1G64710	GO:0001666	0.0889948
AT1G22430	GO:0005886	0.0887831
AT5G49400	GO:0006810	0.0887598
AT1G64710	GO:0005886	0.0887424
AT4G05350	GO:0005739	0.088724
AT1G80330	GO:0005634	0.0887009
AT3G21930	GO:0012505	0.088697
AT1G22440	GO:0001666	0.0886804
AT5G63380	GO:0005737	0.0886505
AT5G63380	GO:0009699	0.0885321
AT1G51730	GO:0003723	0.0884715
AT2G16740	GO:0005886	0.0883982
AT3G08690	GO:0005886	0.0883982
AT3G08700	GO:0005886	0.0883982
AT2G42090	GO:0009845	0.0883892
AT2G42100	GO:0009845	0.0883892
AT2G24270	GO:0009408	0.0883757
AT3G13430	GO:0005886	0.0883701
AT5G24760	GO:0001666	0.0882148
AT1G63330	GO:0005737	0.0881835
AT1G73820	GO:0016301	0.0881582
AT5G45010	GO:0016020	0.0879958
AT2G24270	GO:0005759	0.0879938
AT5G43380	GO:0005730	0.0879886
AT5G49400	GO:0005730	0.087979
AT1G60360	GO:0005730	0.087974
AT2G37540	GO:0009941	0.0879213
AT1G22430	GO:0001666	0.087815
AT1G60500	GO:0005634	0.0876628
AT3G22730	GO:0012505	0.0876254
AT1G15910	GO:0016020	0.0876101
AT5G14230	GO:0016020	0.0875878
AT2G02610	GO:0016020	0.0875787
AT1G49450	GO:0003723	0.0875784
AT4G19710	GO:0016597	0.0875012
AT5G55170	GO:0010214	0.0874236
AT4G19710	GO:0016620	0.0873787
AT2G44370	GO:0007242	0.0873767
AT5G65160	GO:0008026	0.0873124
AT3G12770	GO:0031425	0.0871564
AT5G26040	GO:0006810	0.0871543
AT2G42170	GO:0009845	0.0871273
AT1G14500	GO:0016020	0.0870749
AT1G11290	GO:0005737	0.0870377
AT3G49740	GO:0005886	0.0869812
AT1G49450	GO:0005886	0.0869761
AT4G23340	GO:0000156	0.0869664
AT5G61770	GO:0008026	0.0869175
AT1G52800	GO:0016469	0.0868618
AT5G44950	GO:0010197	0.0868475
AT5G13680	GO:0005634	0.0868414
AT2G24270	GO:0006800	0.0867892
AT2G24270	GO:0009699	0.0867885
AT1G15910	GO:0005786	0.086788
AT1G63800	GO:0031372	0.0867852
AT3G53830	GO:0009933	0.0867822
AT1G13110	GO:0016020	0.0867584
AT1G51730	GO:0005886	0.0867485
AT5G63090	GO:0005344	0.0867402
AT5G63090	GO:0031490	0.0867259
AT5G52630	GO:0012505	0.0867089
AT1G05480	GO:0012505	0.0867089
AT2G05720	GO:0005852	0.086661
AT4G32910	GO:0009793	0.0865425
AT2G18220	GO:0008026	0.0865294
AT4G03020	GO:0005739	0.0864541
AT2G25970	GO:0003723	0.0863229
AT1G62860	GO:0016020	0.0862803
AT2G16780	GO:0005834	0.0862562
AT4G15300	GO:0016301	0.086112
AT5G03650	GO:0006979	0.0860919
AT2G40720	GO:0005886	0.0860204
AT5G53770	GO:0005886	0.0859913
AT5G42990	GO:0005886	0.0859905
AT2G01330	GO:0016020	0.085959
AT1G22020	GO:0009853	0.0858791
AT5G55170	GO:0005622	0.0858732
AT1G04130	GO:0009793	0.08581
AT1G56440	GO:0009793	0.08581
AT1G63810	GO:0016020	0.0857646
AT2G02630	GO:0005622	0.0856672
AT4G31070	GO:0051740	0.0856177
AT3G24220	GO:0005886	0.0855383
AT4G15060	GO:0005886	0.0854768
AT3G62250	GO:0005886	0.085467
AT4G36940	GO:0005886	0.0854583
AT2G01350	GO:0005886	0.0854583
AT5G40530	GO:0005737	0.0853993
AT1G66440	GO:0012505	0.0853956
AT2G34400	GO:0005773	0.0853394
AT1G03510	GO:0005834	0.0853046
AT1G71920	GO:0005886	0.0852772
AT3G19950	GO:0045454	0.0852143
AT4G25440	GO:0016301	0.0851991
AT3G62260	GO:0008287	0.0851591
AT1G68410	GO:0005886	0.0851518
AT3G48170	GO:0005783	0.0850973
AT1G69710	GO:0005886	0.0850856
AT4G24880	GO:0005737	0.0850379
AT5G14600	GO:0005634	0.0849697
AT1G74600	GO:0010087	0.0849497
AT1G04130	GO:0006952	0.0849203
AT1G56440	GO:0006952	0.0849203
AT2G25970	GO:0009908	0.0849188
AT3G04710	GO:0012505	0.0849174
AT4G03020	GO:0016020	0.0848946
AT4G15475	GO:0005634	0.0848907
AT5G53300	GO:0005886	0.0848249
AT3G57550	GO:0003723	0.0846875
AT4G32950	GO:0012505	0.0846532
AT5G56150	GO:0005886	0.0844998
AT5G27930	GO:0016301	0.0843795
AT1G73250	GO:0006810	0.0842537
AT5G48180	GO:0012505	0.0842519
AT5G02350	GO:0007242	0.0842482
AT3G09890	GO:0005622	0.0842332
AT5G36820	GO:0012505	0.0841429
AT3G46460	GO:0005886	0.084098
AT1G13110	GO:0003755	0.0840272
AT3G55380	GO:0005886	0.0840225
AT3G53830	GO:0006810	0.0840032
AT3G10050	GO:0016020	0.0839602
AT3G22660	GO:0042254	0.0839283
AT1G34120	GO:0005737	0.0838938
AT2G40430	GO:0005840	0.0837961
AT3G54070	GO:0016301	0.0837628
AT3G51530	GO:0046914	0.0836785
AT3G61760	GO:0005622	0.0836318
AT1G34120	GO:0005886	0.0835498
AT1G59950	GO:0009651	0.0835423
AT1G13160	GO:0003723	0.0834942
AT1G16250	GO:0016020	0.0834639
AT5G38730	GO:0005739	0.0834459
AT1G12550	GO:0006810	0.0833842
AT5G52820	GO:0005840	0.0833561
AT3G12860	GO:0016020	0.083323
AT4G10720	GO:0003700	0.08332
AT5G53770	GO:0012505	0.0833006
AT1G78070	GO:0016020	0.0832963
AT5G55970	GO:0016301	0.0832951
AT1G71490	GO:0012505	0.0832458
AT1G21980	GO:0007165	0.0832436
AT4G14365	GO:0012505	0.0832294
AT1G21980	GO:0006897	0.083187
AT3G07120	GO:0005886	0.0830893
AT1G52790	GO:0009620	0.083069
AT3G16740	GO:0005634	0.0830321
AT4G02400	GO:0005634	0.0829998
AT4G32950	GO:0008299	0.0828957
AT5G11440	GO:0016020	0.0828488
AT3G14010	GO:0016020	0.0828488
AT5G20620	GO:0005886	0.082772
AT5G20310	GO:0016020	0.0827559
AT2G17930	GO:0003677	0.0827466
AT5G66120	GO:0005886	0.0827442
AT1G59560	GO:0005886	0.0827442
AT5G53770	GO:0005622	0.0827079
AT5G38730	GO:0051082	0.0826859
AT2G40720	GO:0005730	0.0826832
AT2G34740	GO:0012505	0.0826418
[truncated: 2,677 more rows]

## Sheet: Table_Significant_Valdiation
AGI	Function	FunScore	GO_level
AT1G26560	GO:0004553	0.99908	5
AT3G18080	GO:0004553	0.99908	5
AT5G42260	GO:0004553	0.99908	5
AT5G44640	GO:0004553	0.99908	5
AT1G52400	GO:0004553	0.99907	5
AT1G60090	GO:0004553	0.99907	5
AT1G61810	GO:0004553	0.99907	5
AT1G61820	GO:0004553	0.99907	5
AT2G25630	GO:0004553	0.99907	5
AT2G44460	GO:0004553	0.99907	5
AT2G44470	GO:0004553	0.99907	5
AT2G44490	GO:0004553	0.99907	5
AT3G03640	GO:0004553	0.99907	5
AT3G18070	GO:0004553	0.99907	5
AT3G62740	GO:0004553	0.99907	5
AT3G62750	GO:0004553	0.99907	5
AT4G22100	GO:0004553	0.99907	5
AT5G25980	GO:0004553	0.99907	5
AT5G28510	GO:0004553	0.99907	5
AT2G44450	GO:0004553	0.999048	5
AT1G75940	GO:0004553	0.999044	5
AT4G21760	GO:0004553	0.999044	5
AT5G54570	GO:0004553	0.999044	5
AT3G60120	GO:0004553	0.999042	5
AT5G24540	GO:0004553	0.999042	5
AT5G24550	GO:0004553	0.999042	5
AT4G27820	GO:0004553	0.999037	5
AT1G51490	GO:0004553	0.999029	5
AT5G48375	GO:0004553	0.999029	5
AT3G60130	GO:0004553	0.999005	5
AT2G44480	GO:0004553	0.999005	5
AT3G21370	GO:0004553	0.998998	5
AT1G45191	GO:0004553	0.998993	5
AT5G36890	GO:0004553	0.998993	5
AT1G66270	GO:0004553	0.99899	5
AT1G66280	GO:0004553	0.99899	5
AT3G60140	GO:0004553	0.998989	5
AT1G47600	GO:0004553	0.998979	5
AT1G51470	GO:0004553	0.998979	5
AT4G27830	GO:0004553	0.998974	5
AT3G09260	GO:0004553	0.998969	5
AT1G02850	GO:0004553	0.998883	5
AT5G26000	GO:0004553	0.998451	5
AT3G51920	GO:0005509	0.998243	5
AT4G14640	GO:0005509	0.998243	5
AT3G50360	GO:0005509	0.99812	5
AT5G49480	GO:0005509	0.998099	5
AT5G17470	GO:0005509	0.998083	5
AT1G32250	GO:0005509	0.998082	5
AT1G73630	GO:0005509	0.998078	5
AT5G37780	GO:0005509	0.998077	5
AT3G03000	GO:0005509	0.998062	5
AT1G05990	GO:0005509	0.998061	5
AT1G12310	GO:0005509	0.998061	5
AT1G62820	GO:0005509	0.998061	5
AT2G41110	GO:0005509	0.998061	5
AT3G03400	GO:0005509	0.998061	5
AT3G03410	GO:0005509	0.998061	5
AT3G07490	GO:0005509	0.998061	5
AT3G22930	GO:0005509	0.998061	5
AT3G25600	GO:0005509	0.998061	5
AT3G56800	GO:0005509	0.998061	5
AT4G12860	GO:0005509	0.998061	5
AT5G37770	GO:0005509	0.998061	5
AT4G37010	GO:0005509	0.99804	5
AT4G03290	GO:0005509	0.998035	5
AT1G21550	GO:0005509	0.997994	5
AT2G36180	GO:0005509	0.997951	5
AT1G76640	GO:0005509	0.997945	5
AT2G27030	GO:0005509	0.997939	5
AT3G43810	GO:0005509	0.997858	5
AT1G76650	GO:0005509	0.997858	5
AT1G18530	GO:0005509	0.997809	5
AT1G66400	GO:0005509	0.997809	5
AT1G66410	GO:0005509	0.997796	5
AT5G21274	GO:0005509	0.997256	5
AT1G01620	GO:0016020	0.996927	4
AT4G00430	GO:0016020	0.996927	4
AT3G61430	GO:0016020	0.996798	4
AT2G45960	GO:0016020	0.996798	4
AT3G26520	GO:0016020	0.996762	4
AT2G16850	GO:0016020	0.996759	4
AT4G35100	GO:0016020	0.996759	4
AT2G36830	GO:0016020	0.99671	4
AT1G11260	GO:0016020	0.99665	4
AT3G54820	GO:0016020	0.996649	4
AT4G23400	GO:0016020	0.996649	4
AT3G19940	GO:0016020	0.996615	4
AT2G37170	GO:0016020	0.996527	4
AT2G39010	GO:0016020	0.996527	4
AT5G60660	GO:0016020	0.996527	4
AT2G25810	GO:0016020	0.996522	4
AT1G17810	GO:0016020	0.996503	4
AT2G48020	GO:0016020	0.996343	4
AT3G18830	GO:0016020	0.996298	4
AT5G23270	GO:0016020	0.996123	4
AT1G54730	GO:0016020	0.996066	4
AT3G03090	GO:0016020	0.996049	4
AT3G05160	GO:0016020	0.995993	4
AT2G37180	GO:0016020	0.995991	4
AT1G08930	GO:0016020	0.99582	4
AT3G05150	GO:0016020	0.995703	4
AT1G05030	GO:0016020	0.99569	4
AT3G05165	GO:0016020	0.995451	4
AT2G20780	GO:0016020	0.995302	4
AT1G75220	GO:0016020	0.995188	4
AT2G18480	GO:0016020	0.99509	4
AT3G05400	GO:0016020	0.994829	4
AT4G04750	GO:0016020	0.994117	4
AT5G18840	GO:0016020	0.994117	4
AT5G59250	GO:0016020	0.993489	4
AT3G16240	GO:0016020	0.993294	4
AT1G19450	GO:0016020	0.993254	4
AT4G20540	GO:0012505	0.9931	4
AT4G20550	GO:0012505	0.9931	4
AT4G20560	GO:0012505	0.9931	4
AT4G20570	GO:0012505	0.9931	4
AT4G20580	GO:0012505	0.9931	4
AT4G20590	GO:0012505	0.9931	4
AT4G20600	GO:0012505	0.9931	4
AT4G20610	GO:0012505	0.9931	4
AT4G20620	GO:0012505	0.9931	4
AT4G20630	GO:0012505	0.9931	4
AT4G36670	GO:0016020	0.993063	4
AT4G20530	GO:0012505	0.992434	4
AT4G20650	GO:0012505	0.992434	4
AT4G02050	GO:0016020	0.99208	4
AT1G01750	GO:0005622	0.991831	4
AT2G16700	GO:0005622	0.991831	4
AT2G31200	GO:0005622	0.991831	4
AT3G45990	GO:0005622	0.991831	4
AT3G46000	GO:0005622	0.991831	4
AT3G46010	GO:0005622	0.991831	4
AT4G00680	GO:0005622	0.991831	4
AT4G25590	GO:0005622	0.991831	4
AT4G34970	GO:0005622	0.991831	4
AT5G52360	GO:0005622	0.991831	4
AT5G59880	GO:0005622	0.991831	4
AT5G59890	GO:0005622	0.991831	4
AT1G19890	GO:0005634	0.991758	5
AT1G75600	GO:0005634	0.991758	5
AT4G40030	GO:0005634	0.991758	5
AT4G40040	GO:0005634	0.991758	5
AT5G65360	GO:0005634	0.991758	5
AT1G13370	GO:0005634	0.991758	5
AT3G27360	GO:0005634	0.991758	5
AT5G10390	GO:0005634	0.991758	5
AT5G10400	GO:0005634	0.991758	5
AT5G10980	GO:0005634	0.991758	5
AT5G12910	GO:0005634	0.991758	5
AT5G65350	GO:0005634	0.991758	5
AT1G13370	GO:0003677	0.991632	4
AT1G19890	GO:0003677	0.991632	4
AT1G75600	GO:0003677	0.991632	4
AT3G27360	GO:0003677	0.991632	4
AT4G40030	GO:0003677	0.991632	4
AT4G40040	GO:0003677	0.991632	4
AT5G10390	GO:0003677	0.991632	4
AT5G10400	GO:0003677	0.991632	4
AT5G10980	GO:0003677	0.991632	4
AT5G12910	GO:0003677	0.991632	4
AT5G65350	GO:0003677	0.991632	4
AT5G65360	GO:0003677	0.991632	4
AT4G20640	GO:0012505	0.99138	4
AT3G53420	GO:0016020	0.990542	4
AT4G18910	GO:0016020	0.98974	4
AT2G16120	GO:0016020	0.989668	4
AT3G04050	GO:0006096	0.989562	5
AT3G47000	GO:0004553	0.989182	5
AT3G47050	GO:0004553	0.989182	5
AT1G12160	GO:0004497	0.988993	4
AT1G62540	GO:0004497	0.988993	4
AT1G62570	GO:0004497	0.988993	4
AT1G65860	GO:0004497	0.988993	4
AT1G62600	GO:0004497	0.988072	4
AT5G07800	GO:0004497	0.987655	4
AT1G12200	GO:0004497	0.987394	4
AT1G02640	GO:0004553	0.987292	5
AT5G27360	GO:0016020	0.987207	4
AT1G79820	GO:0016020	0.986885	4
AT1G24620	GO:0005509	0.986142	5
AT1G48150	GO:0003700	0.985543	5
AT1G12140	GO:0004497	0.985409	4
AT3G20460	GO:0016020	0.984402	4
AT1G62560	GO:0004497	0.983865	4
AT3G62420	GO:0003700	0.983532	5
AT4G02640	GO:0003700	0.983532	5
AT4G18960	GO:0005634	0.983253	5
AT1G50310	GO:0016020	0.982887	4
AT4G09000	GO:0045309	0.982588	5
AT5G61290	GO:0004497	0.982506	4
AT5G28770	GO:0003700	0.982444	5
AT1G75390	GO:0003700	0.982395	5
AT1G78300	GO:0045309	0.98208	5
AT5G49450	GO:0003700	0.981919	5
AT1G18210	GO:0005509	0.981645	5
AT1G22300	GO:0045309	0.981472	5
AT1G26480	GO:0045309	0.981472	5
AT1G78220	GO:0045309	0.981472	5
AT5G16050	GO:0045309	0.981472	5
AT5G38480	GO:0045309	0.981472	5
AT1G62620	GO:0004497	0.981462	4
AT1G63370	GO:0004497	0.981462	4
AT2G18160	GO:0003700	0.98096	5
AT1G08920	GO:0016020	0.980528	4
AT2G42830	GO:0003700	0.980515	5
AT5G24800	GO:0003700	0.98036	5
AT1G06080	GO:0016020	0.980269	4
AT1G06090	GO:0016020	0.980269	4
AT1G06100	GO:0016020	0.980269	4
AT1G06120	GO:0016020	0.980269	4
AT1G06350	GO:0016020	0.980269	4
AT1G06360	GO:0016020	0.980269	4
AT2G31360	GO:0016020	0.980269	4
AT3G15870	GO:0016020	0.980269	4
AT1G46408	GO:0003700	0.979849	5
AT1G35160	GO:0045309	0.979291	5
AT4G21480	GO:0016020	0.979137	4
AT2G42590	GO:0045309	0.978921	5
AT3G02520	GO:0045309	0.978921	5
AT3G47010	GO:0005975	0.978463	4
AT3G47040	GO:0005975	0.978463	4
AT3G62710	GO:0005975	0.978463	4
AT5G04885	GO:0005975	0.978463	4
AT5G20940	GO:0005975	0.978463	4
AT5G20950	GO:0005975	0.978463	4
AT2G45650	GO:0003700	0.977768	5
AT2G45660	GO:0003700	0.975493	5
AT3G58780	GO:0003700	0.975357	5
AT1G69120	GO:0005634	0.974695	5
AT3G02065	GO:0008026	0.974176	4
AT3G19930	GO:0016020	0.973511	4
AT1G33900	GO:0009617	0.973298	4
AT1G33900	GO:0009617	0.973298	5
AT5G15800	GO:0003700	0.973025	5
AT4G16480	GO:0016020	0.972985	4
AT5G10450	GO:0045309	0.972625	5
AT5G11200	GO:0008026	0.972276	4
AT1G34760	GO:0045309	0.972144	5
AT3G19760	GO:0008026	0.972071	4
AT1G51380	GO:0008026	0.971623	4
AT2G22810	GO:0016847	0.971562	5
AT4G08040	GO:0016847	0.971562	5
AT4G37770	GO:0016847	0.971562	5
AT1G72730	GO:0008026	0.971224	4
AT4G37940	GO:0003700	0.970552	5
AT5G11170	GO:0008026	0.970384	4
AT3G53110	GO:0008026	0.970372	4
AT4G09960	GO:0003700	0.970364	5
AT4G34590	GO:0003700	0.969088	5
AT5G44460	GO:0005509	0.969051	5
AT2G16600	GO:0003755	0.968331	5
AT5G62165	GO:0003700	0.968221	5
AT5G41315	GO:0003700	0.967811	5
AT3G57230	GO:0003700	0.967689	5
AT4G11880	GO:0003700	0.967531	5
AT1G71692	GO:0003700	0.967435	5
AT1G69120	GO:0003700	0.967113	5
AT4G26180	GO:0006810	0.966781	4
AT1G53850	GO:0005839	0.966168	4
AT1G53850	GO:0005839	0.966168	5
AT4G24540	GO:0003700	0.966118	5
AT4G11280	GO:0016847	0.965706	5
AT5G13790	GO:0003700	0.965683	5
AT3G55640	GO:0006810	0.965458	4
AT1G14560	GO:0006810	0.965014	4
AT4G18960	GO:0003700	0.96501	5
AT5G66140	GO:0005839	0.964616	4
AT5G66140	GO:0005839	0.964616	5
AT4G20780	GO:0005509	0.964615	5
AT2G05840	GO:0005839	0.964478	4
AT2G05840	GO:0005839	0.964478	5
AT5G35590	GO:0005839	0.964478	4
AT5G35590	GO:0005839	0.964478	5
AT5G27130	GO:0003700	0.964354	5
AT1G24260	GO:0003700	0.963901	5
AT3G49700	GO:0016847	0.963684	5
AT3G14290	GO:0005839	0.963672	4
AT3G14290	GO:0005839	0.963672	5
AT4G38740	GO:0003755	0.963358	5
AT3G18650	GO:0003700	0.962833	5
AT1G49960	GO:0016020	0.962626	4
AT1G09200	GO:0005634	0.961858	5
AT5G60990	GO:0008026	0.961804	4
AT1G01480	GO:0016847	0.961783	5
AT5G04640	GO:0003700	0.961698	5
AT1G73370	GO:0008194	0.961212	5
AT3G43190	GO:0008194	0.961212	5
AT4G02280	GO:0008194	0.961212	5
AT5G20830	GO:0008194	0.961212	5
AT5G37180	GO:0008194	0.961212	5
AT5G49190	GO:0008194	0.961212	5
AT5G41315	GO:0005634	0.960509	5
AT2G22540	GO:0003700	0.959489	5
AT1G13600	GO:0003700	0.958966	5
AT5G58890	GO:0003700	0.958774	5
AT2G03710	GO:0005634	0.958712	5
AT2G03710	GO:0003700	0.95861	5
AT1G54270	GO:0008026	0.958532	4
AT1G65330	GO:0003700	0.958393	5
AT1G47250	GO:0005839	0.958089	4
AT1G47250	GO:0005839	0.958089	5
AT2G22630	GO:0003700	0.95808	5
AT2G38730	GO:0003755	0.957849	5
AT1G10540	GO:0016020	0.957815	4
AT1G60030	GO:0016020	0.957815	4
AT1G04270	GO:0006412	0.957699	4
AT1G04270	GO:0006412	0.957699	5
AT1G30640	GO:0016301	0.957696	5
AT2G05760	GO:0016020	0.957028	4
AT1G53680	GO:0005737	0.956452	4
AT1G53680	GO:0005737	0.956452	5
AT3G22110	GO:0005839	0.956415	4
AT3G22110	GO:0005839	0.956415	5
AT5G59870	GO:0003677	0.956114	4
AT4G28480	GO:0031072	0.955949	4
AT5G23260	GO:0003700	0.955864	5
AT1G35720	GO:0005544	0.955696	5
AT5G65020	GO:0005544	0.955696	5
AT1G34580	GO:0016020	0.955614	4
AT1G09200	GO:0003677	0.955549	4
AT3G23310	GO:0016301	0.955496	5
AT4G14350	GO:0016301	0.955496	5
AT1G51060	GO:0003677	0.955451	4
AT1G54690	GO:0003677	0.955451	4
AT3G20670	GO:0003677	0.955451	4
AT4G27230	GO:0003677	0.955451	4
AT5G54640	GO:0003677	0.955451	4
AT1G03920	GO:0016301	0.955004	5
AT1G31630	GO:0003700	0.954455	5
AT1G31640	GO:0003700	0.954298	5
AT5G61810	GO:0006810	0.954009	4
AT1G18750	GO:0003700	0.952161	5
AT5G65330	GO:0003700	0.951531	5
AT5G34883	GO:0012505	0.950654	4
AT5G34905	GO:0012505	0.950654	4
AT1G59725	GO:0031072	0.949948	4
AT3G21390	GO:0006810	0.94964	4
AT1G79530	GO:0006096	0.9496	5
AT3G47940	GO:0031072	0.949476	4
AT5G01390	GO:0031072	0.948684	4
AT1G63650	GO:0003700	0.948236	5
AT1G12900	GO:0006096	0.948099	5
AT5G09890	GO:0016301	0.947803	5
AT3G44115	GO:0012505	0.947655	4
AT4G08025	GO:0012505	0.947357	4
AT5G27960	GO:0003700	0.947284	5
AT2G35740	GO:0016020	0.945116	4
AT3G20240	GO:0006810	0.944023	4
AT2G20610	GO:0008483	0.943155	5
AT5G65800	GO:0016847	0.942165	5
AT1G60880	GO:0003700	0.941386	5
AT1G60920	GO:0003700	0.941386	5
AT4G00660	GO:0008026	0.94123	4
AT5G61520	GO:0016020	0.940852	4
AT3G61240	GO:0008026	0.94066	4
AT1G16470	GO:0005839	0.940277	4
AT1G16470	GO:0005839	0.940277	5
AT3G53940	GO:0006810	0.939521	4
AT3G61120	GO:0003700	0.938848	5
AT2G14210	GO:0003700	0.938524	5
AT4G36590	GO:0003700	0.938288	5
AT5G34881	GO:0012505	0.93743	4
AT2G27020	GO:0005839	0.937298	4
AT2G27020	GO:0005839	0.937298	5
AT5G60440	GO:0003700	0.936718	5
AT4G01100	GO:0006810	0.936362	4
AT2G29450	GO:0005737	0.936178	4
AT2G29450	GO:0005737	0.936178	5
AT1G52600	GO:0008233	0.936	4
AT3G51260	GO:0005839	0.93597	4
AT3G51260	GO:0005839	0.93597	5
AT2G29460	GO:0005737	0.935717	4
AT2G29460	GO:0005737	0.935717	5
AT3G27430	GO:0005839	0.935433	4
AT3G27430	GO:0005839	0.935433	5
AT5G65430	GO:0045309	0.934761	5
AT3G61510	GO:0016847	0.934472	5
AT4G14560	GO:0009733	0.934438	5
AT5G62890	GO:0016020	0.934133	4
AT4G16143	GO:0008565	0.932956	4
AT5G49310	GO:0008565	0.932956	4
AT2G17060	GO:0031224	0.93272	4
AT2G17060	GO:0031224	0.93272	5
AT4G12010	GO:0031224	0.93272	4
AT4G12010	GO:0031224	0.93272	5
AT5G44870	GO:0031224	0.93272	4
AT5G44870	GO:0031224	0.93272	5
AT5G45200	GO:0031224	0.93272	4
AT5G45200	GO:0031224	0.93272	5
AT5G45230	GO:0031224	0.93272	4
AT5G45230	GO:0031224	0.93272	5
AT2G13680	GO:0000148	0.932557	4
AT2G13680	GO:0000148	0.932557	5
AT2G31960	GO:0000148	0.932557	4
AT2G31960	GO:0000148	0.932557	5
AT3G07160	GO:0000148	0.932557	4
AT3G07160	GO:0000148	0.932557	5
AT3G14570	GO:0000148	0.932557	4
AT3G14570	GO:0000148	0.932557	5
AT5G13000	GO:0000148	0.932557	4
AT5G13000	GO:0000148	0.932557	5
AT5G34885	GO:0012505	0.932185	4
AT5G34887	GO:0012505	0.932185	4
AT1G77980	GO:0003700	0.931668	5
AT2G29490	GO:0005737	0.93147	4
AT2G29490	GO:0005737	0.93147	5
AT3G09270	GO:0005737	0.93147	4
AT3G09270	GO:0005737	0.93147	5
AT5G47030	GO:0005739	0.930883	5
AT5G60910	GO:0003700	0.93085	5
AT4G11250	GO:0003700	0.930543	5
AT1G03430	GO:0005634	0.930491	5
AT3G48750	GO:0016301	0.929879	5
AT4G14560	GO:0003700	0.929306	5
AT3G02310	GO:0003700	0.929098	5
AT3G21510	GO:0005634	0.928818	5
AT5G51870	GO:0003700	0.928657	5
AT1G13440	GO:0006096	0.928301	5
AT3G04120	GO:0006096	0.928301	5
AT3G11400	GO:0003743	0.928112	4
AT3G11400	GO:0003743	0.928112	5
AT2G19400	GO:0016301	0.927399	5
AT5G38740	GO:0003700	0.927284	5
AT1G01530	GO:0003700	0.926964	5
AT5G25530	GO:0031072	0.926797	4
AT3G56150	GO:0003743	0.926586	4
AT3G56150	GO:0003743	0.926586	5
AT1G10350	GO:0031072	0.926449	4
AT5G42980	GO:0005829	0.926257	5
AT1G21720	GO:0005839	0.92508	4
AT1G21720	GO:0005839	0.92508	5
AT2G34890	GO:0003883	0.924856	5
AT4G02120	GO:0003883	0.924856	5
AT4G20320	GO:0003883	0.924856	5
AT2G03870	GO:0005634	0.924582	5
AT1G06870	GO:0008233	0.923466	4
AT2G30440	GO:0008233	0.923466	4
AT3G15710	GO:0008233	0.923466	4
AT3G24590	GO:0008233	0.923466	4
AT5G04510	GO:0016301	0.923444	5
AT3G54180	GO:0016301	0.923131	5
AT1G77440	GO:0005839	0.922422	4
AT1G77440	GO:0005839	0.922422	5
AT1G19120	GO:0005634	0.92204	5
AT1G61860	GO:0016301	0.921692	5
AT3G60820	GO:0005839	0.921217	4
AT3G60820	GO:0005839	0.921217	5
AT1G60780	GO:0006886	0.920906	5
AT3G05720	GO:0008565	0.920773	4
AT2G41340	GO:0003677	0.920379	4
AT3G54490	GO:0003677	0.920379	4
AT3G57080	GO:0003677	0.920379	4
AT5G57980	GO:0003677	0.920379	4
AT3G20050	GO:0051082	0.920272	4
AT2G34190	GO:0016020	0.920035	4
AT1G66750	GO:0016301	0.91897	5
AT1G24510	GO:0051082	0.918816	4
AT1G65700	GO:0005634	0.918747	5
AT1G76860	GO:0005634	0.918617	5
AT3G43800	GO:0005737	0.9166	4
AT3G43800	GO:0005737	0.9166	5
AT2G41340	GO:0006350	0.915168	4
AT2G41340	GO:0006350	0.915168	5
AT3G54490	GO:0006350	0.915168	4
AT3G54490	GO:0006350	0.915168	5
AT3G57080	GO:0006350	0.915168	4
AT3G57080	GO:0006350	0.915168	5
AT5G57980	GO:0006350	0.915168	4
AT5G57980	GO:0006350	0.915168	5
AT1G02090	GO:0009640	0.915108	4
AT1G02090	GO:0009640	0.915108	5
AT2G33290	GO:0005634	0.915073	5
AT3G13920	GO:0008026	0.914462	4
AT1G19120	GO:0005732	0.914393	4
AT1G19120	GO:0005732	0.914393	5
AT2G23220	GO:0012505	0.914197	4
AT2G01730	GO:0005634	0.913218	5
AT5G39340	GO:0005634	0.911601	5
AT1G76860	GO:0005732	0.911417	4
AT1G76860	GO:0005732	0.911417	5
AT1G62200	GO:0016020	0.911252	4
AT1G75040	GO:0051707	0.911236	4
AT5G02290	GO:0016301	0.911235	5
AT5G26360	GO:0051082	0.911141	4
AT5G19760	GO:0006810	0.910933	4
AT5G42440	GO:0016301	0.910106	5
AT4G11420	GO:0003743	0.909645	4
AT4G11420	GO:0003743	0.909645	5
AT1G22920	GO:0009640	0.909173	4
AT1G22920	GO:0009640	0.909173	5
AT5G42790	GO:0005839	0.909165	4
AT5G42790	GO:0005839	0.909165	5
AT3G29350	GO:0005634	0.909054	5
AT5G27720	GO:0005634	0.908348	5
AT4G02150	GO:0008565	0.90831	4
AT3G08580	GO:0006810	0.908275	4
AT5G63610	GO:0016301	0.908177	5
AT3G25180	GO:0012505	0.908066	4
AT2G31650	GO:0005634	0.908041	5
AT2G35160	GO:0005634	0.908041	5
AT3G06720	GO:0008565	0.907989	4
AT1G75220	GO:0006810	0.907902	4
AT2G41970	GO:0016301	0.907659	5
AT5G27360	GO:0006810	0.907544	4
AT1G77950	GO:0003700	0.907416	5
AT1G47250	GO:0008233	0.906563	4
AT1G77080	GO:0003700	0.906478	5
AT5G39950	GO:0005829	0.906468	5
AT2G03870	GO:0005732	0.906176	4
AT2G03870	GO:0005732	0.906176	5
AT1G24030	GO:0016301	0.905655	5
AT5G66140	GO:0008233	0.905246	4
AT1G05030	GO:0006810	0.905242	4
AT5G20890	GO:0051082	0.905151	4
AT3G55450	GO:0016301	0.904477	5
AT3G59350	GO:0016301	0.903813	5
AT1G09270	GO:0008565	0.902936	4
AT1G46408	GO:0003677	0.902753	4
AT1G71230	GO:0009640	0.902232	4
AT1G71230	GO:0009640	0.902232	5
AT4G28390	GO:0006810	0.902194	4
AT5G48970	GO:0006810	0.902166	4
AT3G61140	GO:0009640	0.901713	4
AT3G61140	GO:0009640	0.901713	5
AT3G21510	GO:0005737	0.901573	4
AT3G21510	GO:0005737	0.901573	5
AT5G16070	GO:0051082	0.90088	4
AT1G21190	GO:0005634	0.900401	5
AT5G13490	GO:0006810	0.900313	4
AT1G10730	GO:0006886	0.900259	5
AT3G30530	GO:0003700	0.900054	5
AT4G26270	GO:0005945	0.899795	4
AT1G67580	GO:0016301	0.899625	5
AT4G13190	GO:0016301	0.899415	5
AT1G65700	GO:0005732	0.899171	4
AT1G65700	GO:0005732	0.899171	5
AT5G49450	GO:0003677	0.898962	4
AT2G29420	GO:0005737	0.898915	4
AT2G29420	GO:0005737	0.898915	5
AT4G35800	GO:0003677	0.898618	4
AT3G28690	GO:0016301	0.898133	5
AT5G40220	GO:0003700	0.898095	5
AT3G02530	GO:0051082	0.898068	4
AT1G75410	GO:0003700	0.897692	5
AT1G03430	GO:0005737	0.896796	4
AT1G03430	GO:0005737	0.896796	5
AT3G51990	GO:0016301	0.896506	5
AT2G22500	GO:0006810	0.896447	4
AT5G63370	GO:0016301	0.896408	5
AT1G75390	GO:0003677	0.896238	4
AT1G67470	GO:0016301	0.895976	5
AT2G05840	GO:0008233	0.895492	4
AT5G35590	GO:0008233	0.895492	4
AT4G10260	GO:0016301	0.895481	5
AT3G11830	GO:0051082	0.894997	4
AT5G27720	GO:0005732	0.894758	4
AT5G27720	GO:0005732	0.894758	5
AT1G53850	GO:0008233	0.893923	4
AT5G27070	GO:0003700	0.893707	5
AT3G46410	GO:0016301	0.893433	5
AT1G03330	GO:0005634	0.893063	5
AT4G28860	GO:0016301	0.892803	5
AT1G01530	GO:0003677	0.892631	4
AT2G24850	GO:0008483	0.892612	5
AT3G22320	GO:0003677	0.89252	4
AT1G21190	GO:0005732	0.892519	4
AT1G21190	GO:0005732	0.892519	5
AT3G18190	GO:0051082	0.891758	4
AT3G22110	GO:0008233	0.891476	4
AT3G20530	GO:0016301	0.890913	5
AT5G52000	GO:0008565	0.89087	4
AT5G56280	GO:0009640	0.890836	4
AT5G56280	GO:0009640	0.890836	5
AT2G30730	GO:0016301	0.890766	5
AT5G56630	GO:0005945	0.890568	4
AT5G47810	GO:0005945	0.890568	4
AT3G14290	GO:0008233	0.890286	4
AT2G22740	GO:0005634	0.887623	5
AT5G04640	GO:0003677	0.887566	4
AT4G14110	GO:0009640	0.887549	4
AT4G14110	GO:0009640	0.887549	5
AT1G01210	GO:0003677	0.886119	4
AT4G07950	GO:0003677	0.886119	4
AT1G77440	GO:0008233	0.885387	4
AT1G51890	GO:0012505	0.884599	4
AT1G21720	GO:0008233	0.884407	4
AT5G56450	GO:0006810	0.883225	4
AT1G51910	GO:0012505	0.882545	4
AT1G03330	GO:0005732	0.881956	4
AT1G03330	GO:0005732	0.881956	5
AT5G10270	GO:0016301	0.881592	5
AT1G16470	GO:0008233	0.881444	4
AT1G10360	GO:0005737	0.880972	4
AT1G10360	GO:0005737	0.880972	5
AT1G01100	GO:0005840	0.880965	4
AT1G01100	GO:0005840	0.880965	5
AT4G29810	GO:0016301	0.880954	5
AT1G18040	GO:0016301	0.879623	5
AT1G16280	GO:0008026	0.87939	4
AT5G02800	GO:0016301	0.878813	5
AT1G04240	GO:0005634	0.878698	5
AT1G13600	GO:0003677	0.877736	4
AT4G14800	GO:0005839	0.87759	4
AT4G14800	GO:0005839	0.87759	5
AT1G65550	GO:0016020	0.877224	4
AT5G49990	GO:0016020	0.877224	4
AT4G21710	GO:0003677	0.876978	4
AT3G26650	GO:0006096	0.876772	5
AT3G27430	GO:0008233	0.876553	4
AT2G30740	GO:0016301	0.876348	5
AT2G45580	GO:0012505	0.876229	4
AT4G34590	GO:0003677	0.875664	4
AT5G26900	GO:0007165	0.875531	4
AT5G26900	GO:0007165	0.875531	5
AT3G03960	GO:0051082	0.875288	4
AT4G22950	GO:0003700	0.874683	5
AT3G45070	GO:0008146	0.874659	5
AT2G15430	GO:0006350	0.874021	4
AT2G15430	GO:0006350	0.874021	5
AT3G62420	GO:0003677	0.873859	4
AT4G02640	GO:0003677	0.873859	4
AT2G18160	GO:0003677	0.873459	4
AT5G26900	GO:0005834	0.873213	4
AT3G12670	GO:0003883	0.872651	5
AT1G30820	GO:0003883	0.872406	5
AT5G14250	GO:0009640	0.87237	4
AT5G14250	GO:0009640	0.87237	5
AT1G56450	GO:0005839	0.871766	4
AT1G56450	GO:0005839	0.871766	5
AT3G51260	GO:0008233	0.871573	4
AT2G27020	GO:0008233	0.871318	4
AT3G16980	GO:0003677	0.870718	4
ATMG01080	GO:0005739	0.870554	5
AT3G24650	GO:0003700	0.870531	5
AT5G40580	GO:0005839	0.870371	4
AT5G40580	GO:0005839	0.870371	5
AT5G48870	GO:0005634	0.869822	5
AT3G47000	GO:0005975	0.869663	4
AT3G47050	GO:0005975	0.869663	4
AT4G11920	GO:0007165	0.869241	4
AT4G11920	GO:0007165	0.869241	5
AT1G26310	GO:0003700	0.868913	5
AT5G39340	GO:0005737	0.868614	4
AT5G39340	GO:0005737	0.868614	5
AT5G42980	GO:0005886	0.866922	4
AT5G42980	GO:0005886	0.866922	5
AT4G11920	GO:0005834	0.865206	4
AT1G04410	GO:0016615	0.864959	5
AT4G26070	GO:0016301	0.864933	5
AT5G26870	GO:0003700	0.864574	5
AT5G27050	GO:0003700	0.864574	5
AT1G51870	GO:0012505	0.864413	4
AT3G29350	GO:0005737	0.863941	4
AT3G29350	GO:0005737	0.863941	5
AT4G38130	GO:0005634	0.86366	5
AT5G17400	GO:0006810	0.862141	4
AT5G60440	GO:0003677	0.862068	4
AT2G43790	GO:0016301	0.86165	5
AT1G06700	GO:0016301	0.861594	5
AT3G24650	GO:0003677	0.860758	4
AT4G21710	GO:0006350	0.86004	4
AT4G21710	GO:0006350	0.86004	5
AT5G43360	GO:0016020	0.859536	4
AT5G24800	GO:0003677	0.859069	4
AT2G46830	GO:0003700	0.858122	5
AT4G00810	GO:0005840	0.857919	4
AT4G00810	GO:0005840	0.857919	5
AT5G28770	GO:0003677	0.857741	4
AT4G22910	GO:0007165	0.857629	4
AT4G22910	GO:0007165	0.857629	5
AT3G60820	GO:0008233	0.857291	4
AT5G42790	GO:0008233	0.857156	4
AT5G27080	GO:0007165	0.857036	4
AT5G27080	GO:0007165	0.857036	5
AT5G42970	GO:0009640	0.856939	4
AT5G42970	GO:0009640	0.856939	5
AT2G43750	GO:0004124	0.855944	5
AT5G43340	GO:0016020	0.855297	4
AT1G27130	GO:0005737	0.854878	4
AT1G27130	GO:0005737	0.854878	5
AT5G43350	GO:0016020	0.854815	4
AT5G43370	GO:0016020	0.854815	4
AT5G27080	GO:0005834	0.854779	4
AT1G56450	GO:0008233	0.854665	4
AT5G19450	GO:0016301	0.854363	5
AT5G48400	GO:0012505	0.853725	4
AT5G48410	GO:0012505	0.852241	4
AT1G35670	GO:0016301	0.85161	5
AT5G23580	GO:0016301	0.85161	5
AT1G20860	GO:0016020	0.851448	4
AT2G38940	GO:0016020	0.851448	4
AT4G21940	GO:0016301	0.850992	5
AT3G52090	GO:0003677	0.850877	4
AT3G12580	GO:0009408	0.850671	4
AT3G12580	GO:0009408	0.850671	5
AT1G55890	GO:0005739	0.850656	5
AT1G22590	GO:0003700	0.850544	5
AT2G33040	GO:0005739	0.849611	5
AT1G60040	GO:0003700	0.849575	5
AT3G30530	GO:0003677	0.849461	4
AT4G23650	GO:0016301	0.849456	5
AT3G61440	GO:0004124	0.8489	5
AT1G65300	GO:0003677	0.848796	4
AT3G17510	GO:0016301	0.848584	5
AT4G14800	GO:0008233	0.847526	4
AT2G35940	GO:0003700	0.847243	5
AT3G03630	GO:0004124	0.846299	5
AT3G22460	GO:0004124	0.846299	5
AT5G28030	GO:0004124	0.846249	5
AT4G08150	GO:0003700	0.846199	5
AT4G22910	GO:0005834	0.845351	4
AT4G35800	GO:0006350	0.845142	4
AT4G35800	GO:0006350	0.845142	5
AT5G55910	GO:0016301	0.84508	5
AT5G19280	GO:0005886	0.845019	4
AT5G19280	GO:0005886	0.845019	5
AT1G16440	GO:0016301	0.843543	5
AT1G61950	GO:0016301	0.843497	5
AT5G53470	GO:0005886	0.843232	4
AT5G53470	GO:0005886	0.843232	5
AT5G51940	GO:0003677	0.843122	4
AT5G60040	GO:0003677	0.842886	4
AT4G29220	GO:0005945	0.842623	4
AT2G32950	GO:0009640	0.842593	4
AT2G32950	GO:0009640	0.842593	5
AT3G04940	GO:0004124	0.842457	5
AT5G48870	GO:0005732	0.842283	4
AT5G48870	GO:0005732	0.842283	5
AT4G01370	GO:0016301	0.841659	5
AT1G50700	GO:0016301	0.841382	5
AT4G03115	GO:0006810	0.841364	4
AT3G57530	GO:0016301	0.84107	5
AT3G51850	GO:0016301	0.840781	5
AT4G04720	GO:0016301	0.840781	5
AT2G46270	GO:0003700	0.840498	5
AT2G17380	GO:0006886	0.840358	5
AT4G19110	GO:0016301	0.840096	5
AT4G09570	GO:0016301	0.839547	5
AT3G20110	GO:0012505	0.839249	4
AT3G45640	GO:0016301	0.838507	5
AT4G26200	GO:0016847	0.838364	5
AT5G12480	GO:0016301	0.838361	5
AT5G08690	GO:0005739	0.838299	5
AT4G26570	GO:0005509	0.838071	5
AT5G19890	GO:0006979	0.837718	4
AT5G40870	GO:0016301	0.837597	5
AT1G74740	GO:0016301	0.837552	5
AT2G38620	GO:0016301	0.837497	5
AT2G15400	GO:0006350	0.837412	4
AT2G15400	GO:0006350	0.837412	5
AT1G04240	GO:0003700	0.837253	5
AT1G04170	GO:0003743	0.836578	4
AT1G04170	GO:0003743	0.836578	5
AT4G36590	GO:0003677	0.836295	4
AT2G41860	GO:0016301	0.836195	5
AT4G04695	GO:0016301	0.83619	5
AT5G12180	GO:0016301	0.83619	5
AT4G04700	GO:0016301	0.836029	5
AT3G59790	GO:0016301	0.835854	5
AT1G22920	GO:0008180	0.835689	4
AT1G22920	GO:0008180	0.835689	5
AT1G70740	GO:0016301	0.83522	5
AT3G04110	GO:0012505	0.834876	4
AT3G07520	GO:0012505	0.834876	4
AT2G27710	GO:0005840	0.834068	4
AT2G27710	GO:0005840	0.834068	5
AT1G04550	GO:0009733	0.832697	5
AT5G08670	GO:0005739	0.832397	5
AT5G47750	GO:0016301	0.831803	5
AT5G24510	GO:0005840	0.831456	4
AT5G24510	GO:0005840	0.831456	5
AT5G13960	GO:0005634	0.831376	5
AT2G18960	GO:0005886	0.830363	4
AT2G18960	GO:0005886	0.830363	5
AT5G19360	GO:0016301	0.830281	5
AT4G25480	GO:0003677	0.830133	4
AT1G29940	GO:0006350	0.829821	4
AT1G29940	GO:0006350	0.829821	5
AT1G30220	GO:0016020	0.829322	4
AT1G78060	GO:0005975	0.828958	4
AT3G19620	GO:0005975	0.828958	4
AT5G09730	GO:0005975	0.828958	4
AT5G10560	GO:0005975	0.828958	4
AT5G49360	GO:0005975	0.828958	4
AT4G11330	GO:0016301	0.828848	5
AT3G47950	GO:0005886	0.828401	4
AT3G47950	GO:0005886	0.828401	5
AT2G46070	GO:0016301	0.827634	5
AT1G02090	GO:0008180	0.826992	4
AT1G02090	GO:0008180	0.826992	5
AT1G44970	GO:0006979	0.826908	4
AT3G17465	GO:0006412	0.826888	4
AT3G17465	GO:0006412	0.826888	5
AT5G41680	GO:0016301	0.826778	5
AT3G54340	GO:0003700	0.826754	5
AT1G71230	GO:0008180	0.826717	4
AT1G71230	GO:0008180	0.826717	5
AT5G56280	GO:0008180	0.826369	4
AT5G56280	GO:0008180	0.826369	5
AT1G80660	GO:0005886	0.82614	4
AT1G80660	GO:0005886	0.82614	5
AT2G07560	GO:0005886	0.82614	4
AT2G07560	GO:0005886	0.82614	5
AT2G24520	GO:0005886	0.82614	4
AT2G24520	GO:0005886	0.82614	5
AT3G42640	GO:0005886	0.82614	4
AT3G42640	GO:0005886	0.82614	5
AT3G60330	GO:0005886	0.82614	4
AT3G60330	GO:0005886	0.82614	5
AT4G30190	GO:0005886	0.82614	4
AT4G30190	GO:0005886	0.82614	5
AT5G57350	GO:0005886	0.82614	4
AT5G57350	GO:0005886	0.82614	5
AT5G62670	GO:0005886	0.82614	4
AT5G62670	GO:0005886	0.82614	5
AT2G47640	GO:0005634	0.825827	5
AT1G10210	GO:0016301	0.825449	5
AT2G46830	GO:0005634	0.825405	5
AT3G17465	GO:0005840	0.825064	4
AT3G17465	GO:0005840	0.825064	5
AT2G37710	GO:0016301	0.824683	5
AT4G15480	GO:0016757	0.824641	4
AT5G67380	GO:0016301	0.824547	5
AT5G06500	GO:0003700	0.824233	5
AT1G54510	GO:0016301	0.822734	5
AT5G28290	GO:0016301	0.822734	5
AT4G32980	GO:0003700	0.822645	5
AT5G27130	GO:0003677	0.822261	4
AT2G15400	GO:0003677	0.820176	4
AT5G22840	GO:0016301	0.820124	5
AT3G63280	GO:0016301	0.820098	5
AT5G25220	GO:0003700	0.820022	5
AT2G43010	GO:0005634	0.819534	5
AT5G39620	GO:0015031	0.819153	4
AT5G39620	GO:0015031	0.819153	5
AT4G34610	GO:0003700	0.818921	5
AT1G04240	GO:0009733	0.818482	5
AT4G15490	GO:0016757	0.817967	4
AT2G18170	GO:0016301	0.817684	5
AT4G23140	GO:0016301	0.817498	5
AT1G63650	GO:0003677	0.815953	4
AT1G52280	GO:0015031	0.815944	4
AT1G52280	GO:0015031	0.815944	5
AT2G37890	GO:0006810	0.815757	4
AT4G09720	GO:0015031	0.815402	4
AT4G09720	GO:0015031	0.815402	5
AT1G79530	GO:0016020	0.815016	4
AT3G59060	GO:0005634	0.81482	5
AT4G28490	GO:0016301	0.814655	5
AT4G06634	GO:0005622	0.814554	4
AT1G60880	GO:0003677	0.814259	4
AT1G60920	GO:0003677	0.814259	4
AT1G51800	GO:0012505	0.813998	4
AT3G06540	GO:0015031	0.813908	4
AT3G06540	GO:0015031	0.813908	5
AT5G11060	GO:0003700	0.813791	5
AT1G02690	GO:0008565	0.813733	4
AT5G42980	GO:0005739	0.812898	5
AT2G29540	GO:0003677	0.812695	4
AT1G11475	GO:0006350	0.812565	4
AT1G11475	GO:0006350	0.812565	5
AT1G02640	GO:0005975	0.81242	4
AT1G07880	GO:0016301	0.812174	5
AT2G43770	GO:0005834	0.812088	4
AT1G59580	GO:0016301	0.811955	5
AT5G45140	GO:0006350	0.811304	4
AT5G45140	GO:0006350	0.811304	5
AT4G23180	GO:0016301	0.810277	5
AT1G14140	GO:0006810	0.809808	4
AT5G45140	GO:0003677	0.809008	4
AT4G14880	GO:0004124	0.808909	5
AT4G36450	GO:0016301	0.808536	5
AT5G40580	GO:0008233	0.808504	4
AT2G46830	GO:0003677	0.807779	4
AT2G22420	GO:0006979	0.807079	4
AT1G76540	GO:0016301	0.806532	5
AT3G07070	GO:0016301	0.805631	5
AT3G27920	GO:0003700	0.805408	5
AT1G31640	GO:0003677	0.805157	4
AT2G34500	GO:0012505	0.805092	4
AT1G12900	GO:0016020	0.804817	4
AT3G54110	GO:0006810	0.80476	4
AT2G20180	GO:0005634	0.804308	5
AT5G42980	GO:0016020	0.804271	4
AT5G20240	GO:0003700	0.804158	5
AT4G32040	GO:0003700	0.804115	5
AT1G13440	GO:0016020	0.803538	4
AT3G04120	GO:0016020	0.803538	4
AT5G48760	GO:0006412	0.803208	4
AT5G48760	GO:0006412	0.803208	5
AT1G22740	GO:0015031	0.802963	4
AT1G22740	GO:0015031	0.802963	5
AT4G26100	GO:0016301	0.802634	5
AT2G33610	GO:0003677	0.802298	4
AT1G04550	GO:0003700	0.801766	5
AT5G42980	GO:0005618	0.801719	4
AT5G42980	GO:0005618	0.801719	5
AT2G23000	GO:0012505	0.801454	4
AT4G30220	GO:0005634	0.801246	5
AT1G08350	GO:0016021	0.801106	5
AT1G32230	GO:0005634	0.800438	5
AT3G62090	GO:0005634	0.799285	5
AT5G42980	GO:0005773	0.799271	5
AT5G65430	GO:0005886	0.799251	4
AT5G65430	GO:0005886	0.799251	5
AT2G36780	GO:0016757	0.798918	4
AT5G59840	GO:0015031	0.798622	4
AT5G59840	GO:0015031	0.798622	5
AT1G51880	GO:0012505	0.798605	4
AT3G09910	GO:0015031	0.798343	4
AT3G09910	GO:0015031	0.798343	5
AT2G20560	GO:0031072	0.797341	4
AT3G08910	GO:0031072	0.797321	4
AT3G51030	GO:0005829	0.797215	5
AT3G04810	GO:0016301	0.797079	5
AT5G09550	GO:0015031	0.796456	4
AT5G09550	GO:0015031	0.796456	5
AT5G28020	GO:0004124	0.796392	5
AT5G47100	GO:0005509	0.795931	5
AT2G17220	GO:0016301	0.795196	5
AT3G51300	GO:0005886	0.794987	4
AT3G51300	GO:0005886	0.794987	5
AT2G46520	GO:0008565	0.794627	4
AT4G28410	GO:0008483	0.794109	5
AT2G36770	GO:0016757	0.793534	4
AT2G36760	GO:0016757	0.793534	4
AT5G60040	GO:0006350	0.793135	4
AT5G60040	GO:0006350	0.793135	5
AT5G52640	GO:0005886	0.792066	4
AT5G52640	GO:0005886	0.792066	5
AT1G15310	GO:0008312	0.792009	5
AT4G39890	GO:0015031	0.791393	4
AT4G39890	GO:0015031	0.791393	5
AT2G43810	GO:0005634	0.791287	5
AT2G22990	GO:0012505	0.79122	4
AT2G23010	GO:0012505	0.79122	4
AT1G76430	GO:0016020	0.790764	4
AT1G18750	GO:0003677	0.790076	4
AT1G09530	GO:0005634	0.789634	5
AT1G09570	GO:0005634	0.789356	5
AT1G48150	GO:0003677	0.789027	4
AT2G04630	GO:0003677	0.789015	4
AT1G11000	GO:0005516	0.788964	4
AT5G53760	GO:0005516	0.788964	4
AT1G16970	GO:0005634	0.788829	5
AT3G52300	GO:0005739	0.788109	5
ATMG00480	GO:0005739	0.788109	5
ATMG00640	GO:0005739	0.788109	5
AT3G61140	GO:0008180	0.787361	4
AT3G61140	GO:0008180	0.787361	5
AT1G73310	GO:0012505	0.787097	4
AT1G31830	GO:0006810	0.786866	4
AT2G21880	GO:0015031	0.78667	4
AT2G21880	GO:0015031	0.78667	5
AT1G72140	GO:0016020	0.786646	4
AT4G11420	GO:0005852	0.786563	4
AT4G11420	GO:0005852	0.786563	5
AT1G70510	GO:0003700	0.78648	5
AT3G54610	GO:0005634	0.785861	5
AT3G09900	GO:0015031	0.785678	4
AT3G09900	GO:0015031	0.785678	5
AT2G28840	GO:0012505	0.785642	4
AT3G05120	GO:0048444	0.785555	5
AT1G31360	GO:0008026	0.785266	4
AT5G12890	GO:0008194	0.783806	5
AT5G03520	GO:0015031	0.782544	4
AT5G03520	GO:0015031	0.782544	5
AT3G26650	GO:0016020	0.782238	4
AT2G22290	GO:0015031	0.78217	4
AT2G22290	GO:0015031	0.78217	5
AT3G12580	GO:0005886	0.782146	4
AT3G12580	GO:0005886	0.782146	5
AT2G29990	GO:0003954	0.781984	5
AT1G47230	GO:0051726	0.781643	5
AT1G76030	GO:0005886	0.781385	4
AT1G76030	GO:0005886	0.781385	5
AT5G09640	GO:0012505	0.780356	4
AT1G69860	GO:0016020	0.779946	4
AT3G50670	GO:0005634	0.778622	5
AT3G12203	GO:0012505	0.778201	4
AT1G09760	GO:0005634	0.778067	5
AT1G50010	GO:0045298	0.777758	4
AT1G50010	GO:0045298	0.777758	5
AT1G34030	GO:0006412	0.777094	4
AT1G34030	GO:0006412	0.777094	5
AT4G14960	GO:0045298	0.777072	4
AT4G14960	GO:0045298	0.777072	5
AT5G10450	GO:0005886	0.777057	4
AT5G10450	GO:0005886	0.777057	5
AT1G07790	GO:0003677	0.77688	4
AT2G44100	GO:0015031	0.776775	4
AT2G44100	GO:0015031	0.776775	5
AT1G56650	GO:0003700	0.775942	5
AT5G14250	GO:0008180	0.775938	4
AT5G14250	GO:0008180	0.775938	5
AT1G73270	GO:0012505	0.775786	4
AT1G73280	GO:0012505	0.775786	4
AT1G73300	GO:0012505	0.775786	4
AT3G12220	GO:0012505	0.775786	4
AT3G12230	GO:0012505	0.775786	4
AT5G36180	GO:0012505	0.775786	4
AT4G23150	GO:0012505	0.77567	4
AT4G26570	GO:0005773	0.775613	5
AT4G17615	GO:0005509	0.775391	5
AT2G45810	GO:0008026	0.77507	4
AT1G45145	GO:0005829	0.774892	5
AT3G53610	GO:0015031	0.774654	4
AT3G53610	GO:0015031	0.774654	5
AT3G12580	GO:0005618	0.774624	4
AT3G12580	GO:0005618	0.774624	5
AT2G23930	GO:0005634	0.774252	5
AT5G51860	GO:0003700	0.774164	5
AT4G30330	GO:0005732	0.774044	4
AT4G30330	GO:0005732	0.774044	5
AT2G36010	GO:0003677	0.773867	4
AT1G31830	GO:0016020	0.773742	4
AT3G11250	GO:0005840	0.773671	4
AT3G11250	GO:0005840	0.773671	5
AT1G07410	GO:0015031	0.773246	4
AT1G07410	GO:0015031	0.773246	5
AT4G18800	GO:0015031	0.773246	4
AT4G18800	GO:0015031	0.773246	5
AT2G15430	GO:0003677	0.772815	4
AT1G78900	GO:0005886	0.772718	4
AT1G78900	GO:0005886	0.772718	5
AT5G03530	GO:0015031	0.772604	4
AT5G03530	GO:0015031	0.772604	5
AT4G34110	GO:0003723	0.77241	4
AT1G28550	GO:0015031	0.772299	4
AT1G28550	GO:0015031	0.772299	5
AT1G43890	GO:0015031	0.772289	4
AT1G43890	GO:0015031	0.772289	5
AT5G35530	GO:0016020	0.772232	4
AT1G15310	GO:0003729	0.771685	5
AT3G46830	GO:0015031	0.771638	4
AT3G46830	GO:0015031	0.771638	5
AT4G17530	GO:0015031	0.771482	4
AT4G17530	GO:0015031	0.771482	5
AT5G43360	GO:0006810	0.771269	4
AT5G35530	GO:0006412	0.771026	4
AT5G35530	GO:0006412	0.771026	5
AT2G33870	GO:0015031	0.770878	4
AT2G33870	GO:0015031	0.770878	5
AT4G18430	GO:0015031	0.770878	4
AT4G18430	GO:0015031	0.770878	5
AT5G47960	GO:0015031	0.770878	4
AT5G47960	GO:0015031	0.770878	5
AT5G60860	GO:0015031	0.770878	4
AT5G60860	GO:0015031	0.770878	5
AT4G29080	GO:0003700	0.770545	5
AT4G35860	GO:0015031	0.770459	4
AT4G35860	GO:0015031	0.770459	5
AT5G47200	GO:0015031	0.770457	4
AT5G47200	GO:0015031	0.770457	5
AT5G45750	GO:0015031	0.770445	4
AT5G45750	GO:0015031	0.770445	5
AT4G19640	GO:0015031	0.770179	4
AT4G19640	GO:0015031	0.770179	5
AT5G64200	GO:0003723	0.770051	4
AT5G65270	GO:0015031	0.769657	4
AT5G65270	GO:0015031	0.769657	5
AT1G73640	GO:0015031	0.769614	4
AT1G73640	GO:0015031	0.769614	5
AT2G47060	GO:0016301	0.769014	5
AT4G17160	GO:0015031	0.768998	4
AT4G17160	GO:0015031	0.768998	5
AT5G14750	GO:0003700	0.768987	5
AT3G11730	GO:0015031	0.768915	4
AT3G11730	GO:0015031	0.768915	5
AT3G03110	GO:0005634	0.768855	5
AT2G17290	GO:0016301	0.768743	5
AT5G46210	GO:0009640	0.768391	4
AT5G46210	GO:0009640	0.768391	5
AT2G29440	GO:0005737	0.768148	4
AT2G29440	GO:0005737	0.768148	5
AT2G34060	GO:0006979	0.768048	4
AT4G38130	GO:0009294	0.767877	4
AT2G25355	GO:0003723	0.767645	4
AT5G59150	GO:0015031	0.767467	4
AT5G59150	GO:0015031	0.767467	5
AT1G55310	GO:0003723	0.767402	4
AT3G62090	GO:0003700	0.767375	5
AT4G33270	GO:0005834	0.767205	4
AT5G20690	GO:0012505	0.767134	4
AT3G61620	GO:0003723	0.767032	4
AT4G33270	GO:0007165	0.766732	4
AT4G33270	GO:0007165	0.766732	5
AT3G18820	GO:0015031	0.766326	4
AT3G18820	GO:0015031	0.766326	5
AT3G07410	GO:0015031	0.766062	4
AT3G07410	GO:0015031	0.766062	5
AT5G40330	GO:0003700	0.765917	5
AT4G39990	GO:0015031	0.765883	4
AT4G39990	GO:0015031	0.765883	5
AT1G06400	GO:0015031	0.765757	4
AT1G06400	GO:0015031	0.765757	5
AT1G01200	GO:0015031	0.765736	4
AT1G01200	GO:0015031	0.765736	5
AT2G31680	GO:0015031	0.765734	4
AT2G31680	GO:0015031	0.765734	5
AT3G44460	GO:0003700	0.765722	5
AT4G28880	GO:0016301	0.765352	5
AT3G10450	GO:0012505	0.765218	4
AT5G47520	GO:0015031	0.764654	4
AT5G47520	GO:0015031	0.764654	5
AT5G03415	GO:0005634	0.764423	5
AT1G60780	GO:0008565	0.764113	4
AT4G08780	GO:0006979	0.763678	4
AT4G11220	GO:0005886	0.763589	4
AT4G11220	GO:0005886	0.763589	5
AT4G23630	GO:0005886	0.763589	4
AT4G23630	GO:0005886	0.763589	5
AT5G41600	GO:0005886	0.763589	4
AT5G41600	GO:0005886	0.763589	5
AT2G42590	GO:0005886	0.763441	4
AT2G42590	GO:0005886	0.763441	5
AT3G02520	GO:0005886	0.763441	4
AT3G02520	GO:0005886	0.763441	5
AT1G11310	GO:0005516	0.763301	4
AT1G73290	GO:0012505	0.762537	4
AT4G09000	GO:0005886	0.762534	4
AT4G09000	GO:0005886	0.762534	5
AT1G02690	GO:0005634	0.762026	5
AT1G20930	GO:0016301	0.761732	5
AT3G50670	GO:0003723	0.761527	4
AT3G13940	GO:0003677	0.76068	4
AT1G66390	GO:0003700	0.76044	5
AT3G16500	GO:0003700	0.76044	5
AT4G33430	GO:0016301	0.759821	5
AT3G12240	GO:0012505	0.759732	4
AT5G64990	GO:0015031	0.759725	4
AT5G64990	GO:0015031	0.759725	5
AT1G02840	GO:0003723	0.759585	4
AT3G54610	GO:0003677	0.759548	4
AT1G47620	GO:0012505	0.759473	4
AT3G07740	GO:0003677	0.759151	4
AT3G16100	GO:0015031	0.758807	4
AT3G16100	GO:0015031	0.758807	5
AT5G25550	GO:0012505	0.758536	4
AT3G52090	GO:0006350	0.758333	4
AT3G52090	GO:0006350	0.758333	5
AT2G36060	GO:0031372	0.758259	5
AT5G10260	GO:0015031	0.758096	4
AT5G10260	GO:0015031	0.758096	5
AT5G43340	GO:0006810	0.757728	4
AT5G20850	GO:0006281	0.75714	5
AT1G55150	GO:0008026	0.75714	4
AT1G49760	GO:0003723	0.757077	4
AT2G03770	GO:0008146	0.756923	5
AT2G43810	GO:0005732	0.756721	4
AT2G43810	GO:0005732	0.756721	5
AT5G25380	GO:0051726	0.756698	5
AT1G30270	GO:0016301	0.756156	5
AT4G23130	GO:0016301	0.755972	5
AT3G16980	GO:0006350	0.755876	4
AT3G16980	GO:0006350	0.755876	5
AT1G30400	GO:0005886	0.755822	4
AT1G30400	GO:0005886	0.755822	5
AT1G20860	GO:0006810	0.755756	4
AT2G38940	GO:0006810	0.755756	4
AT3G52020	GO:0012505	0.755651	4
AT1G45332	GO:0008135	0.755337	4
AT2G45030	GO:0008135	0.755337	4
AT1G78300	GO:0005886	0.755209	4
AT1G78300	GO:0005886	0.755209	5
AT2G25160	GO:0012505	0.755007	4
AT3G13860	GO:0051082	0.753771	4
AT1G35160	GO:0005886	0.753452	4
AT1G35160	GO:0005886	0.753452	5
AT3G30180	GO:0012505	0.752982	4
AT3G03920	GO:0005730	0.752917	5
AT3G24830	GO:0006412	0.752733	4
AT3G24830	GO:0006412	0.752733	5
AT4G13170	GO:0006412	0.752733	4
AT4G13170	GO:0006412	0.752733	5
AT5G19770	GO:0045298	0.752629	4
AT5G19770	GO:0045298	0.752629	5
AT5G19780	GO:0045298	0.752629	4
AT5G19780	GO:0045298	0.752629	5
AT5G45130	GO:0015031	0.752064	4
AT5G45130	GO:0015031	0.752064	5
AT1G22300	GO:0005886	0.751863	4
AT1G22300	GO:0005886	0.751863	5
AT5G16050	GO:0005886	0.751863	4
AT5G16050	GO:0005886	0.751863	5
AT5G38480	GO:0005886	0.751863	4
AT5G38480	GO:0005886	0.751863	5
AT5G25230	GO:0008135	0.751707	4
AT5G08680	GO:0005739	0.751562	5
AT1G31630	GO:0003677	0.751416	4
AT4G11290	GO:0012505	0.750518	4
AT2G12480	GO:0012505	0.750337	4
AT4G14110	GO:0008180	0.750051	4
AT4G14110	GO:0008180	0.750051	5
AT3G59140	GO:0005886	0.749819	4
AT3G59140	GO:0005886	0.749819	5
AT2G22980	GO:0012505	0.74965	4
AT3G21250	GO:0005886	0.749558	4
AT3G21250	GO:0005886	0.749558	5
AT5G27960	GO:0003677	0.74906	4
AT1G10730	GO:0008565	0.748616	4
AT1G60070	GO:0006886	0.748113	5
AT3G03110	GO:0005737	0.747868	4
AT3G03110	GO:0005737	0.747868	5
AT3G57290	GO:0003743	0.747558	4
AT3G57290	GO:0003743	0.747558	5
AT3G12610	GO:0007165	0.747487	4
AT3G12610	GO:0007165	0.747487	5
AT2G07680	GO:0005886	0.747464	4
AT2G07680	GO:0005886	0.747464	5
AT3G56150	GO:0005852	0.74738	4
AT3G56150	GO:0005852	0.74738	5
AT1G47230	GO:0005634	0.74737	5
AT2G46830	GO:0009651	0.747369	5
AT1G10930	GO:0008026	0.747157	4
AT4G18710	GO:0016301	0.747024	5
AT1G08880	GO:0003677	0.746953	4
AT5G08620	GO:0008026	0.746902	4
AT1G49760	GO:0003743	0.746315	4
AT1G49760	GO:0003743	0.746315	5
AT3G13090	GO:0005886	0.746306	4
AT3G13090	GO:0005886	0.746306	5
AT3G13100	GO:0005886	0.746306	4
AT3G13100	GO:0005886	0.746306	5
AT2G03710	GO:0003677	0.746306	4
AT1G04170	GO:0008135	0.746164	4
AT2G23080	GO:0016301	0.74613	5
AT2G47640	GO:0005732	0.746089	4
AT2G47640	GO:0005732	0.746089	5
AT2G47620	GO:0003677	0.745858	4
AT5G06730	GO:0006979	0.745666	4
AT1G02340	GO:0005634	0.745396	5
AT3G52010	GO:0012505	0.74538	4
AT5G67480	GO:0005737	0.745169	4
AT5G67480	GO:0005737	0.745169	5
AT4G33080	GO:0016301	0.74475	5
AT1G07070	GO:0006412	0.744416	4
AT1G07070	GO:0006412	0.744416	5
AT4G23190	GO:0016301	0.744304	5
AT3G13080	GO:0005886	0.742924	4
AT3G13080	GO:0005886	0.742924	5
AT4G39400	GO:0005886	0.742824	4
AT4G39400	GO:0005886	0.742824	5
AT5G63630	GO:0008026	0.742744	4
AT2G17440	GO:0005886	0.742694	4
AT2G17440	GO:0005886	0.742694	5
AT3G59220	GO:0005516	0.742675	4
AT3G23890	GO:0003677	0.742639	4
AT1G71830	GO:0005886	0.742586	4
AT1G71830	GO:0005886	0.742586	5
AT3G17180	GO:0012505	0.742309	4
AT3G11400	GO:0005852	0.742018	4
AT3G11400	GO:0005852	0.742018	5
AT1G13910	GO:0007165	0.741983	4
AT1G13910	GO:0007165	0.741983	5
AT3G42050	GO:0005773	0.740856	5
AT3G48040	GO:0005886	0.740839	4
AT3G48040	GO:0005886	0.740839	5
AT4G30220	GO:0005732	0.740447	4
AT4G30220	GO:0005732	0.740447	5
AT1G61130	GO:0012505	0.740404	4
AT3G07990	GO:0012505	0.740333	4
AT1G42970	GO:0006096	0.740329	5
AT1G60620	GO:0003677	0.740153	4
AT5G08260	GO:0012505	0.740134	4
AT1G43780	GO:0012505	0.74009	4
AT5G47700	GO:0005840	0.740037	4
AT5G47700	GO:0005840	0.740037	5
AT4G33430	GO:0005886	0.740027	4
AT4G33430	GO:0005886	0.740027	5
AT1G04120	GO:0005886	0.738866	4
AT1G04120	GO:0005886	0.738866	5
AT2G47800	GO:0005886	0.738866	4
AT2G47800	GO:0005886	0.738866	5
AT3G62700	GO:0005886	0.738866	4
AT3G62700	GO:0005886	0.738866	5
AT1G26830	GO:0000151	0.738471	4
AT1G26830	GO:0000151	0.738471	5
AT2G38560	GO:0003677	0.738147	4
AT4G34610	GO:0003677	0.738099	4
AT4G30960	GO:0016301	0.737611	5
AT2G05850	GO:0012505	0.737399	4
AT3G57660	GO:0006350	0.736998	4
AT3G57660	GO:0006350	0.736998	5
AT3G25670	GO:0007165	0.736595	4
AT3G25670	GO:0007165	0.736595	5
AT5G25380	GO:0005634	0.736224	5
AT1G11080	GO:0012505	0.736065	4
AT3G03110	GO:0008565	0.735896	4
AT3G44850	GO:0016301	0.735778	5
AT5G05900	GO:0016757	0.735302	4
AT1G62750	GO:0008135	0.735119	4
AT2G47470	GO:0005886	0.734978	4
AT2G47470	GO:0005886	0.734978	5
AT3G25420	GO:0012505	0.734787	4
AT3G02110	GO:0012505	0.734554	4
AT3G52000	GO:0012505	0.734538	4
AT3G26790	GO:0003700	0.734524	5
AT4G35800	GO:0005634	0.734443	5
AT3G07110	GO:0006412	0.734378	4
AT3G07110	GO:0006412	0.734378	5
AT3G63470	GO:0012505	0.734287	4
AT5G20850	GO:0003684	0.73425	5
AT1G10930	GO:0006974	0.734186	4
AT2G26990	GO:0009640	0.733916	4
AT2G26990	GO:0009640	0.733916	5
AT1G56070	GO:0008135	0.733274	4
AT3G22980	GO:0008135	0.733179	4
AT2G35770	GO:0012505	0.733032	4
AT3G57660	GO:0003677	0.732863	4
AT4G39510	GO:0012505	0.732749	4
AT3G59480	GO:0016301	0.732268	5
AT4G11150	GO:0005773	0.73208	5
AT1G55490	GO:0051082	0.731992	4
AT3G53650	GO:0003677	0.731012	4
AT3G61860	GO:0003723	0.729975	4
AT4G39520	GO:0005622	0.729481	4
AT4G11380	GO:0006886	0.728711	5
AT1G04820	GO:0045298	0.728382	4
AT1G04820	GO:0045298	0.728382	5
AT3G25670	GO:0012505	0.728315	4
AT5G24270	GO:0005509	0.728134	5
AT3G54670	GO:0005634	0.727749	5
AT1G33600	GO:0016020	0.727639	4
AT1G49570	GO:0006979	0.727454	4
AT1G75410	GO:0003677	0.727442	4
AT4G31970	GO:0012505	0.727337	4
AT5G42970	GO:0008180	0.726412	4
AT5G42970	GO:0008180	0.726412	5
AT1G70610	GO:0006810	0.725791	4
AT1G47210	GO:0005634	0.725514	5
AT4G24570	GO:0006810	0.725282	4
AT5G52640	GO:0005618	0.725233	4
AT5G52640	GO:0005618	0.725233	5
AT1G06390	GO:0016301	0.725087	5
AT5G15840	GO:0003700	0.724421	5
AT2G42520	GO:0008026	0.724058	4
AT2G18790	GO:0005634	0.723731	5
AT1G19730	GO:0005829	0.723289	5
AT1G61490	GO:0012505	0.723177	4
AT4G15100	GO:0012505	0.723159	4
AT4G28620	GO:0006810	0.722981	4
AT1G29940	GO:0005634	0.722915	5
AT1G23410	GO:0005886	0.722732	4
AT1G23410	GO:0005886	0.722732	5
AT1G21700	GO:0003677	0.722311	4
AT1G47210	GO:0051726	0.722229	5
AT4G15500	GO:0016757	0.721325	4
AT5G26340	GO:0016020	0.719766	4
AT2G27960	GO:0051726	0.719579	5
AT4G15930	GO:0005875	0.71957	4
AT4G15930	GO:0005875	0.71957	5
AT5G06150	GO:0051726	0.719533	5
AT1G26830	GO:0009793	0.719193	4
AT1G26830	GO:0009793	0.719193	5
AT5G41010	GO:0006350	0.719014	4
AT5G41010	GO:0006350	0.719014	5
AT5G15850	GO:0003700	0.718892	5
AT4G15900	GO:0005634	0.718875	5
AT2G24490	GO:0005634	0.718787	5
AT1G59940	GO:0000156	0.718282	4
AT5G11260	GO:0005634	0.718281	5
AT2G24000	GO:0012505	0.717472	4
AT3G42050	GO:0005886	0.717303	4
AT3G42050	GO:0005886	0.717303	5
AT3G04840	GO:0006412	0.717271	4
AT3G04840	GO:0006412	0.717271	5
AT5G62690	GO:0045298	0.716893	4
AT5G62690	GO:0045298	0.716893	5
AT5G62700	GO:0045298	0.716893	4
AT5G62700	GO:0045298	0.716893	5
AT2G34480	GO:0006412	0.716593	4
AT2G34480	GO:0006412	0.716593	5
AT1G14920	GO:0003700	0.716531	5
AT2G01570	GO:0003700	0.716531	5
AT3G49960	GO:0012505	0.715887	4
AT5G67400	GO:0012505	0.715887	4
AT5G40150	GO:0006979	0.715808	4
AT2G43790	GO:0007165	0.715594	4
AT2G43790	GO:0007165	0.715594	5
AT2G27710	GO:0005886	0.715141	4
AT2G27710	GO:0005886	0.715141	5
AT5G06720	GO:0006979	0.714931	4
AT3G59060	GO:0003700	0.714718	5
AT5G38890	GO:0003723	0.714572	4
AT3G57040	GO:0000156	0.714419	4
AT4G31950	GO:0012505	0.714355	4
AT4G18040	GO:0003743	0.714281	4
AT4G18040	GO:0003743	0.714281	5
AT2G46340	GO:0005634	0.714101	5
AT3G27920	GO:0003677	0.713679	4
AT4G11030	GO:0006633	0.713652	5
AT4G23850	GO:0006633	0.713652	5
AT1G55610	GO:0005886	0.713467	4
AT1G55610	GO:0005886	0.713467	5
AT3G12250	GO:0005634	0.712834	5
AT1G07940	GO:0005516	0.712452	4
AT2G01760	GO:0000156	0.712207	4
AT1G02690	GO:0005737	0.711872	4
AT1G02690	GO:0005737	0.711872	5
AT5G12940	GO:0012505	0.711507	4
AT4G05420	GO:0005634	0.711397	5
AT4G26080	GO:0008287	0.711057	4
AT1G70450	GO:0016301	0.710742	5
AT3G56860	GO:0005634	0.710598	5
AT5G42230	GO:0012505	0.710567	4
AT2G33610	GO:0005634	0.710257	5
AT4G26230	GO:0006412	0.709442	4
AT4G26230	GO:0006412	0.709442	5
AT2G27920	GO:0012505	0.709377	4
AT3G13170	GO:0003677	0.709191	4
AT2G22420	GO:0012505	0.708959	4
AT1G04250	GO:0009733	0.708956	5
AT3G48360	GO:0009733	0.708688	5
AT3G59810	GO:0005732	0.708468	4
AT3G59810	GO:0005732	0.708468	5
AT1G66340	GO:0000156	0.708152	4
AT4G03010	GO:0012505	0.707892	4
AT3G58730	GO:0005886	0.707885	4
AT3G58730	GO:0005886	0.707885	5
AT1G19050	GO:0000156	0.707179	4
AT2G28850	GO:0012505	0.707172	4
AT2G28860	GO:0012505	0.707172	4
AT2G39040	GO:0012505	0.707007	4
AT5G24520	GO:0003677	0.706794	4
AT3G11500	GO:0005732	0.70671	4
AT3G11500	GO:0005732	0.70671	5
AT1G07920	GO:0005516	0.706426	4
AT5G38970	GO:0012505	0.706232	4
AT2G29570	GO:0005634	0.706191	5
AT5G06150	GO:0005634	0.705407	5
AT2G32950	GO:0005634	0.705219	5
AT1G02690	GO:0005643	0.70504	4
AT1G02690	GO:0005643	0.70504	5
AT5G64670	GO:0006412	0.705038	4
AT5G64670	GO:0006412	0.705038	5
AT2G44450	GO:0005975	0.704837	4
AT2G44480	GO:0005975	0.704474	4
AT1G07070	GO:0042254	0.704428	5
AT1G26560	GO:0005975	0.704171	4
AT3G18080	GO:0005975	0.704171	4
AT5G42260	GO:0005975	0.704171	4
AT5G44640	GO:0005975	0.704171	4
AT2G01250	GO:0006412	0.703957	4
AT2G01250	GO:0006412	0.703957	5
AT5G19880	GO:0012505	0.703491	4
AT4G10710	GO:0005634	0.703436	5
AT5G01820	GO:0016301	0.703247	5
AT2G18740	GO:0005732	0.703162	4
AT2G18740	GO:0005732	0.703162	5
AT5G41010	GO:0003677	0.703138	4
AT2G40670	GO:0000156	0.703066	4
AT2G41310	GO:0000156	0.703066	4
AT3G48100	GO:0000156	0.703066	4
AT3G45720	GO:0016020	0.702815	4
AT5G57050	GO:0008287	0.702667	4
AT4G25490	GO:0005634	0.702351	5
AT5G66010	GO:0003723	0.702024	4
AT4G03010	GO:0007165	0.701378	4
AT4G03010	GO:0007165	0.701378	5
AT4G25490	GO:0003677	0.701352	4
AT4G23130	GO:0012505	0.701256	4
AT3G23890	GO:0005634	0.701256	5
AT3G16857	GO:0000156	0.700761	4
AT4G39400	GO:0016301	0.700446	5
AT1G76430	GO:0006810	0.699378	4
AT3G22320	GO:0006350	0.698736	4
AT3G22320	GO:0006350	0.698736	5
AT3G07750	GO:0003723	0.698698	4
AT2G27710	GO:0016020	0.698691	4
AT1G75940	GO:0005975	0.698686	4
AT5G54570	GO:0005975	0.698686	4
AT4G21760	GO:0005975	0.698686	4
AT1G01060	GO:0003700	0.698663	5
AT2G36200	GO:0005875	0.698556	4
AT2G36200	GO:0005875	0.698556	5
AT5G12890	GO:0016757	0.698553	4
AT4G27820	GO:0005975	0.698329	4
AT1G45191	GO:0005975	0.698307	4
AT5G36890	GO:0005975	0.698307	4
AT1G02850	GO:0005975	0.698232	4
AT3G60130	GO:0005975	0.697972	4
AT3G21370	GO:0005975	0.697967	4
AT4G27830	GO:0005975	0.69795	4
AT1G60090	GO:0005975	0.697673	4
AT1G61810	GO:0005975	0.697673	4
AT1G61820	GO:0005975	0.697673	4
AT2G25630	GO:0005975	0.697673	4
AT2G44460	GO:0005975	0.697673	4
AT2G44470	GO:0005975	0.697673	4
AT3G03640	GO:0005975	0.697673	4
AT3G18070	GO:0005975	0.697673	4
AT3G62740	GO:0005975	0.697673	4
AT3G62750	GO:0005975	0.697673	4
AT4G22100	GO:0005975	0.697673	4
AT5G28510	GO:0005975	0.697673	4
AT3G15950	GO:0016020	0.696814	4
AT5G48375	GO:0005975	0.696806	4
AT4G02730	GO:0005834	0.696643	4
AT3G60120	GO:0005975	0.696405	4
AT5G39740	GO:0005730	0.696169	5
AT4G01370	GO:0007165	0.696058	4
AT4G01370	GO:0007165	0.696058	5
AT4G16420	GO:0003677	0.695758	4
AT2G24800	GO:0012505	0.695589	4
AT5G15180	GO:0012505	0.695589	4
AT4G37490	GO:0005634	0.695249	5
AT3G08850	GO:0009793	0.694847	4
AT3G08850	GO:0009793	0.694847	5
AT4G01120	GO:0003700	0.694167	5
AT1G60620	GO:0006350	0.694134	4
AT1G60620	GO:0006350	0.694134	5
AT1G79250	GO:0016301	0.694024	5
AT4G22380	GO:0003723	0.693939	4
AT3G63330	GO:0016301	0.693838	5
AT1G03020	GO:0008794	0.693566	5
AT2G47880	GO:0008794	0.693566	5
AT3G62930	GO:0008794	0.693566	5
AT4G15660	GO:0008794	0.693566	5
AT4G15670	GO:0008794	0.693566	5
AT4G15680	GO:0008794	0.693566	5
AT4G15690	GO:0008794	0.693566	5
AT4G15700	GO:0008794	0.693566	5
AT5G18600	GO:0008794	0.693566	5
AT5G40370	GO:0008794	0.693566	5
AT5G02620	GO:0005886	0.693509	4
AT5G02620	GO:0005886	0.693509	5
AT3G13940	GO:0005634	0.693301	5
AT5G35410	GO:0016301	0.692805	5
AT1G76030	GO:0016020	0.692283	4
AT1G04510	GO:0005730	0.691732	5
AT3G10270	GO:0003677	0.691474	4
AT5G08180	GO:0005730	0.691338	5
AT3G62310	GO:0003724	0.691297	4
AT5G64670	GO:0005840	0.690591	4
AT5G64670	GO:0005840	0.690591	5
AT1G64480	GO:0005509	0.690389	5
AT3G20080	GO:0012505	0.690345	4
AT1G44970	GO:0012505	0.690109	4
AT3G60190	GO:0005886	0.689989	4
AT3G60190	GO:0005886	0.689989	5
AT2G43010	GO:0003700	0.689368	5
AT5G22410	GO:0006979	0.6893	4
AT5G54160	GO:0005886	0.68928	4
AT5G54160	GO:0005886	0.68928	5
AT1G23380	GO:0003700	0.688183	5
AT3G48360	GO:0005737	0.687564	4
AT3G48360	GO:0005737	0.687564	5
AT1G69670	GO:0000151	0.687311	4
AT1G69670	GO:0000151	0.687311	5
AT1G78660	GO:0005773	0.686928	5
AT4G23460	GO:0006886	0.686779	5
AT2G30980	GO:0016301	0.686413	5
AT3G56860	GO:0003723	0.684539	4
AT3G17590	GO:0005634	0.683124	5
AT3G45640	GO:0007165	0.682981	4
AT3G45640	GO:0007165	0.682981	5
AT5G54160	GO:0005829	0.682973	5
AT2G33370	GO:0006412	0.682372	4
AT2G33370	GO:0006412	0.682372	5
AT4G24190	GO:0005886	0.68184	4
AT4G24190	GO:0005886	0.68184	5
AT3G57490	GO:0006412	0.681821	4
AT3G57490	GO:0006412	0.681821	5
AT5G64330	GO:0005886	0.681749	4
AT5G64330	GO:0005886	0.681749	5
AT1G78900	GO:0016020	0.680656	4
AT5G46240	GO:0005886	0.680634	4
AT5G46240	GO:0005886	0.680634	5
AT4G18040	GO:0003723	0.68044	4
AT3G07590	GO:0005732	0.680293	4
AT3G07590	GO:0005732	0.680293	5
AT3G09840	GO:0005886	0.679208	4
AT3G09840	GO:0005886	0.679208	5
AT3G09840	GO:0005618	0.678296	4
AT3G09840	GO:0005618	0.678296	5
AT2G17290	GO:0005886	0.678145	4
AT2G17290	GO:0005886	0.678145	5
AT1G20580	GO:0005732	0.67814	4
AT1G20580	GO:0005732	0.67814	5
AT1G80070	GO:0016020	0.677845	4
AT5G04130	GO:0003677	0.677606	4
AT3G13860	GO:0005739	0.676837	5
AT1G44900	GO:0003677	0.676595	4
AT5G12940	GO:0007165	0.676495	4
AT5G12940	GO:0007165	0.676495	5
AT2G30160	GO:0006810	0.676193	4
AT5G51660	GO:0005634	0.675367	5
AT1G28300	GO:0003700	0.675355	5
AT3G63010	GO:0048444	0.675021	5
AT2G20180	GO:0003700	0.674784	5
AT2G45280	GO:0006281	0.674705	5
AT2G18140	GO:0006979	0.67436	4
AT3G57660	GO:0005634	0.673913	5
AT2G46410	GO:0003700	0.67331	5
AT5G53200	GO:0003700	0.67331	5
AT2G07690	GO:0003677	0.672907	4
AT1G26700	GO:0005516	0.672866	4
AT4G37530	GO:0012505	0.672535	4
AT3G11250	GO:0016020	0.671428	4
AT5G46240	GO:0030551	0.671389	4
AT5G23880	GO:0005634	0.670916	5
AT5G63030	GO:0008794	0.67038	5
AT3G22800	GO:0012505	0.670188	4
AT4G18040	GO:0005730	0.670176	5
AT4G11150	GO:0005886	0.670168	4
AT4G11150	GO:0005886	0.670168	5
AT2G35940	GO:0003677	0.670127	4
AT1G73220	GO:0016020	0.669917	4
AT4G08920	GO:0005634	0.669834	5
AT2G23930	GO:0005732	0.669534	4
AT2G23930	GO:0005732	0.669534	5
AT5G46280	GO:0003677	0.669191	4
AT1G62360	GO:0005634	0.66893	5
AT1G47230	GO:0016538	0.668524	5
AT3G03110	GO:0009553	0.668344	5
AT3G61860	GO:0008380	0.668311	5
AT2G30360	GO:0016301	0.668194	5
AT1G65330	GO:0003677	0.667883	4
AT3G43740	GO:0007165	0.666828	4
AT3G43740	GO:0007165	0.666828	5
AT5G53130	GO:0005516	0.666665	4
AT5G47700	GO:0005886	0.666638	4
AT5G47700	GO:0005886	0.666638	5
AT5G08160	GO:0016301	0.666629	5
AT3G59790	GO:0007165	0.666531	4
AT3G59790	GO:0007165	0.666531	5
AT5G51560	GO:0012505	0.666528	4
AT4G15900	GO:0009870	0.666514	5
AT2G36270	GO:0003700	0.66629	5
AT3G17390	GO:0005886	0.665983	4
AT3G17390	GO:0005886	0.665983	5
AT5G14750	GO:0003677	0.665121	4
AT1G07930	GO:0005516	0.664349	4
AT5G60390	GO:0005516	0.664349	4
AT4G02060	GO:0003677	0.663908	4
AT3G20660	GO:0016020	0.663884	4
AT1G10210	GO:0007165	0.66335	4
AT1G10210	GO:0007165	0.66335	5
AT5G56000	GO:0005886	0.663084	4
AT5G56000	GO:0005886	0.663084	5
AT2G04030	GO:0005886	0.663084	4
AT2G04030	GO:0005886	0.663084	5
AT5G56010	GO:0005886	0.663084	4
AT5G56010	GO:0005886	0.663084	5
AT5G14130	GO:0012505	0.662208	4
AT5G47200	GO:0005886	0.662013	4
AT5G47200	GO:0005886	0.662013	5
AT4G31920	GO:0000156	0.661917	4
AT1G02130	GO:0005886	0.661828	4
AT1G02130	GO:0005886	0.661828	5
AT1G04250	GO:0003700	0.661757	5
AT4G08770	GO:0006979	0.661307	4
AT1G09630	GO:0005886	0.661083	4
AT1G09630	GO:0005886	0.661083	5
AT1G69670	GO:0009793	0.660776	4
AT1G69670	GO:0009793	0.660776	5
AT3G17390	GO:0005618	0.660691	4
AT3G17390	GO:0005618	0.660691	5
AT2G26300	GO:0005886	0.660592	4
AT2G26300	GO:0005886	0.660592	5
AT4G17530	GO:0005886	0.66043	4
AT4G17530	GO:0005886	0.66043	5
AT2G33370	GO:0005730	0.659949	5
AT3G30260	GO:0003700	0.659906	5
AT4G39990	GO:0005886	0.659865	4
AT4G39990	GO:0005886	0.659865	5
AT3G61040	GO:0012505	0.659703	4
AT3G51300	GO:0005737	0.659173	4
AT3G51300	GO:0005737	0.659173	5
AT2G28620	GO:0005875	0.659136	4
AT2G28620	GO:0005875	0.659136	5
AT4G16110	GO:0000156	0.659092	4
AT2G42810	GO:0005634	0.658958	5
AT3G07410	GO:0005886	0.658762	4
AT3G07410	GO:0005886	0.658762	5
AT5G64730	GO:0005834	0.657605	4
AT5G62880	GO:0005886	0.657445	4
AT5G62880	GO:0005886	0.657445	5
AT3G49660	GO:0005834	0.657304	4
AT2G18510	GO:0009793	0.657149	4
AT2G18510	GO:0009793	0.657149	5
AT3G11730	GO:0005886	0.657098	4
AT3G11730	GO:0005886	0.657098	5
AT3G09840	GO:0005634	0.657069	5
AT1G48920	GO:0005730	0.656973	5
AT4G37490	GO:0016538	0.656412	5
AT5G58290	GO:0005634	0.65623	5
AT1G43890	GO:0005886	0.656026	4
AT1G43890	GO:0005886	0.656026	5
AT2G26060	GO:0005834	0.656025	4
AT4G02840	GO:0005732	0.655861	4
AT4G02840	GO:0005732	0.655861	5
AT2G24490	GO:0006281	0.655501	5
AT5G65270	GO:0005886	0.655395	4
AT5G65270	GO:0005886	0.655395	5
AT5G41770	GO:0005622	0.655001	4
AT5G26680	GO:0005634	0.65491	5
AT1G42970	GO:0016020	0.654816	4
AT5G52640	GO:0009408	0.654587	4
AT5G52640	GO:0009408	0.654587	5
AT3G26790	GO:0003677	0.654468	4
AT3G20940	GO:0012505	0.654439	4
AT4G31300	GO:0005839	0.654301	4
AT4G31300	GO:0005839	0.654301	5
AT1G22290	GO:0045309	0.653172	5
AT2G41070	GO:0003700	0.653087	5
AT3G11270	GO:0008541	0.652784	4
AT3G11270	GO:0008541	0.652784	5
AT2G36270	GO:0003677	0.652741	4
AT5G59150	GO:0005886	0.652428	4
AT5G59150	GO:0005886	0.652428	5
AT3G11250	GO:0006412	0.651861	4
AT3G11250	GO:0006412	0.651861	5
AT3G12280	GO:0051726	0.651709	5
AT1G72140	GO:0005886	0.651604	4
AT1G72140	GO:0005886	0.651604	5
AT1G10470	GO:0005634	0.651484	5
AT4G01910	GO:0007242	0.6514	5
AT1G44350	GO:0012505	0.651351	4
AT3G46830	GO:0005886	0.651273	4
AT3G46830	GO:0005886	0.651273	5
AT5G23540	GO:0005634	0.65065	5
AT5G58970	GO:0006810	0.650509	4
AT5G26710	GO:0006412	0.650282	4
AT5G26710	GO:0006412	0.650282	5
AT1G20010	GO:0005886	0.650237	4
AT1G20010	GO:0005886	0.650237	5
AT2G33210	GO:0005739	0.650008	5
AT1G20010	GO:0045298	0.649919	4
AT1G20010	GO:0045298	0.649919	5
AT3G25940	GO:0003677	0.649741	4
AT5G60790	GO:0005886	0.649391	4
AT5G60790	GO:0005886	0.649391	5
AT4G32840	GO:0005945	0.649367	4
AT3G28740	GO:0012505	0.648802	4
AT1G24260	GO:0003677	0.648756	4
AT1G53720	GO:0003723	0.64866	4
AT2G33040	GO:0016020	0.648611	4
AT4G26700	GO:0003779	0.648509	5
AT1G73640	GO:0005886	0.648484	4
AT1G73640	GO:0005886	0.648484	5
AT5G19350	GO:0003723	0.64819	4
AT1G44350	GO:0009850	0.648163	4
AT2G46070	GO:0007165	0.648032	4
AT2G46070	GO:0007165	0.648032	5
AT5G27740	GO:0005634	0.64794	5
AT1G10470	GO:0000156	0.647894	4
AT3G53160	GO:0016757	0.647127	4
AT1G05180	GO:0005634	0.647046	5
AT1G69700	GO:0012505	0.64694	4
AT2G18170	GO:0007165	0.646725	4
AT2G18170	GO:0007165	0.646725	5
AT3G46060	GO:0005886	0.646383	4
AT3G46060	GO:0005886	0.646383	5
AT3G09900	GO:0005886	0.646232	4
AT3G09900	GO:0005886	0.646232	5
AT5G45750	GO:0005886	0.645976	4
AT5G45750	GO:0005886	0.645976	5
AT1G16920	GO:0005886	0.645178	4
AT1G16920	GO:0005886	0.645178	5
AT4G32980	GO:0003677	0.645114	4
AT3G06010	GO:0003677	0.64496	4
AT1G02500	GO:0005886	0.644514	4
AT1G02500	GO:0005886	0.644514	5
AT1G06400	GO:0005886	0.644386	4
AT1G06400	GO:0005886	0.644386	5
AT2G45280	GO:0003684	0.644112	5
AT3G61650	GO:0005886	0.644108	4
AT3G61650	GO:0005886	0.644108	5
AT5G42270	GO:0009941	0.643839	5
AT3G28730	GO:0005634	0.64364	5
AT2G07690	GO:0005634	0.643605	5
AT1G64520	GO:0005634	0.643107	5
AT3G53610	GO:0005886	0.642483	4
AT3G53610	GO:0005886	0.642483	5
AT5G58330	GO:0016615	0.642342	5
AT3G12250	GO:0003700	0.642322	5
AT5G26710	GO:0006418	0.642231	5
AT4G17170	GO:0005886	0.641831	4
AT4G17170	GO:0005886	0.641831	5
AT2G39990	GO:0016020	0.641812	4
AT4G15350	GO:0012505	0.641796	4
AT5G47520	GO:0005886	0.641453	4
AT5G47520	GO:0005886	0.641453	5
AT5G25380	GO:0016538	0.641231	5
AT4G18040	GO:0005634	0.641038	5
AT1G65350	GO:0005622	0.640938	4
AT1G59580	GO:0007165	0.640833	4
AT1G59580	GO:0007165	0.640833	5
AT3G10540	GO:0016301	0.640807	5
AT1G56650	GO:0003677	0.640757	4
AT3G57490	GO:0016020	0.640584	4
AT3G23990	GO:0005739	0.640348	5
AT3G14630	GO:0012505	0.640281	4
AT1G02500	GO:0005618	0.640254	4
AT1G02500	GO:0005618	0.640254	5
AT1G28550	GO:0005886	0.640191	4
AT1G28550	GO:0005886	0.640191	5
AT5G05620	GO:0005886	0.640057	4
AT5G05620	GO:0005886	0.640057	5
AT5G63310	GO:0005634	0.639899	5
AT3G09840	GO:0005737	0.639632	4
AT3G09840	GO:0005737	0.639632	5
AT4G18040	GO:0005737	0.63959	4
AT4G18040	GO:0005737	0.63959	5
AT5G63160	GO:0009733	0.639499	5
AT1G07410	GO:0005886	0.63919	4
AT1G07410	GO:0005886	0.63919	5
AT4G18800	GO:0005886	0.63919	4
AT4G18800	GO:0005886	0.63919	5
AT5G39740	GO:0006412	0.639152	4
AT5G39740	GO:0006412	0.639152	5
AT2G41100	GO:0005886	0.63877	4
AT2G41100	GO:0005886	0.63877	5
AT2G06510	GO:0003677	0.638556	4
AT5G12250	GO:0005886	0.638265	4
AT5G12250	GO:0005886	0.638265	5
AT4G18430	GO:0005886	0.637802	4
AT4G18430	GO:0005886	0.637802	5
AT4G36430	GO:0005618	0.637547	4
AT4G36430	GO:0005618	0.637547	5
AT3G13940	GO:0006350	0.637199	4
AT3G13940	GO:0006350	0.637199	5
AT3G12250	GO:0003677	0.63684	4
AT1G53750	GO:0005634	0.636679	5
AT1G07880	GO:0007165	0.63655	4
AT1G07880	GO:0007165	0.63655	5
AT1G06220	GO:0008135	0.636262	4
AT5G26710	GO:0005737	0.635334	4
AT5G26710	GO:0005737	0.635334	5
AT1G72370	GO:0006412	0.634944	4
AT1G72370	GO:0006412	0.634944	5
AT5G56740	GO:0005634	0.633249	5
AT2G29550	GO:0045298	0.633175	4
AT2G29550	GO:0045298	0.633175	5
AT4G20890	GO:0045298	0.633175	4
AT4G20890	GO:0045298	0.633175	5
AT5G23860	GO:0045298	0.633175	4
AT5G23860	GO:0045298	0.633175	5
AT5G44340	GO:0045298	0.633175	4
AT5G44340	GO:0045298	0.633175	5
AT2G22090	GO:0005634	0.632869	5
AT2G29550	GO:0005886	0.632843	4
AT2G29550	GO:0005886	0.632843	5
AT4G20890	GO:0005886	0.632843	4
AT4G20890	GO:0005886	0.632843	5
AT4G36450	GO:0007165	0.632541	4
AT4G36450	GO:0007165	0.632541	5
AT1G18080	GO:0005834	0.632361	4
AT5G60040	GO:0005634	0.632264	5
AT1G49570	GO:0012505	0.631556	4
AT5G05730	GO:0005950	0.631526	4
AT5G05730	GO:0005950	0.631526	5
AT5G22330	GO:0005730	0.631496	5
AT5G56280	GO:0005634	0.631417	5
AT2G19740	GO:0006412	0.631229	4
AT2G19740	GO:0006412	0.631229	5
AT5G54670	GO:0005875	0.631091	4
AT5G54670	GO:0005875	0.631091	5
AT2G30540	GO:0012505	0.631033	4
AT2G47870	GO:0012505	0.631033	4
AT3G62960	GO:0012505	0.631033	4
AT1G04400	GO:0005634	0.630323	5
AT5G06720	GO:0012505	0.629943	4
AT1G18080	GO:0022626	0.629621	5
AT4G31300	GO:0008233	0.629507	4
AT3G61140	GO:0005634	0.629331	5
AT4G37930	GO:0005634	0.629291	5
AT2G47430	GO:0000156	0.629255	4
AT1G06830	GO:0012505	0.628771	4
AT2G47880	GO:0012505	0.628771	4
AT3G62950	GO:0012505	0.628771	4
AT4G15660	GO:0012505	0.628771	4
AT4G15680	GO:0012505	0.628771	4
AT4G15690	GO:0012505	0.628771	4
AT4G15700	GO:0012505	0.628771	4
AT3G52970	GO:0012505	0.628183	4
AT5G15850	GO:0005622	0.627389	4
AT2G43130	GO:0005886	0.627386	4
AT2G43130	GO:0005886	0.627386	5
AT2G27050	GO:0005634	0.627049	5
AT4G16110	GO:0005634	0.627005	5
AT1G63710	GO:0012505	0.626717	4
AT1G30270	GO:0005886	0.626619	4
AT1G30270	GO:0005886	0.626619	5
AT5G46210	GO:0005634	0.626049	5
AT3G10410	GO:0005773	0.625993	5
AT4G37610	GO:0009733	0.625718	5
AT2G39970	GO:0006810	0.62506	4
AT1G71280	GO:0008026	0.624731	4
AT5G51990	GO:0003677	0.624529	4
AT3G63260	GO:0016301	0.624195	5
AT4G39460	GO:0006810	0.624179	4
AT1G55310	GO:0008380	0.623727	5
AT1G20960	GO:0005730	0.623445	5
AT2G25790	GO:0005886	0.623375	4
AT2G25790	GO:0005886	0.623375	5
AT5G20000	GO:0008540	0.623234	4
AT5G20000	GO:0008540	0.623234	5
AT2G34490	GO:0012505	0.623128	4
AT4G38630	GO:0005634	0.623057	5
AT5G22980	GO:0012505	0.622661	4
AT5G47100	GO:0005886	0.622625	4
AT5G47100	GO:0005886	0.622625	5
AT4G12310	GO:0012505	0.622509	4
AT2G41100	GO:0005509	0.621955	5
AT2G26990	GO:0005634	0.621929	5
AT3G08580	GO:0016020	0.62184	4
AT2G04880	GO:0003700	0.621203	5
AT5G40330	GO:0003677	0.621195	4
AT4G11890	GO:0016301	0.621091	5
AT1G29990	GO:0051082	0.620982	4
AT1G06430	GO:0016020	0.619894	4
AT2G21790	GO:0005971	0.619773	4
AT2G21790	GO:0005971	0.619773	5
AT1G08880	GO:0005634	0.619377	5
AT1G54080	GO:0005886	0.619032	4
AT1G54080	GO:0005886	0.619032	5
AT1G61010	GO:0005634	0.618613	5
AT3G20820	GO:0016020	0.618581	4
AT1G53720	GO:0005634	0.6184	5
AT5G35700	GO:0003779	0.618318	5
AT4G22380	GO:0005730	0.617796	5
AT4G09800	GO:0006412	0.617462	4
AT4G09800	GO:0006412	0.617462	5
AT2G47470	GO:0009793	0.617434	4
AT2G47470	GO:0009793	0.617434	5
AT3G02560	GO:0006412	0.61726	4
AT3G02560	GO:0006412	0.61726	5
AT1G72710	GO:0016301	0.61704	5
AT5G19990	GO:0008540	0.61672	4
AT5G19990	GO:0008540	0.61672	5
AT4G11330	GO:0007165	0.616585	4
AT4G11330	GO:0007165	0.616585	5
AT4G32830	GO:0005634	0.616285	5
AT2G33040	GO:0005730	0.615958	5
AT5G39040	GO:0006810	0.615887	4
AT3G08730	GO:0016301	0.615878	5
AT1G66390	GO:0003677	0.615784	4
AT2G33030	GO:0007165	0.615718	4
AT2G33030	GO:0007165	0.615718	5
AT5G21090	GO:0007165	0.615718	4
AT5G21090	GO:0007165	0.615718	5
AT1G08130	GO:0005634	0.615704	5
AT1G66740	GO:0005634	0.615241	5
AT1G20610	GO:0051726	0.615224	5
AT5G45190	GO:0051726	0.615224	5
AT1G07370	GO:0005634	0.614789	5
AT5G63160	GO:0005737	0.614362	4
AT5G63160	GO:0005737	0.614362	5
AT5G59840	GO:0005886	0.614168	4
AT5G59840	GO:0005886	0.614168	5
AT1G07940	GO:0005886	0.613829	4
AT1G07940	GO:0005886	0.613829	5
AT1G56110	GO:0005730	0.613705	5
AT5G53480	GO:0008565	0.613566	4
AT4G13820	GO:0012505	0.613282	4
AT3G14350	GO:0005886	0.612975	4
AT3G14350	GO:0005886	0.612975	5
AT2G01680	GO:0005886	0.612799	4
AT2G01680	GO:0005886	0.612799	5
AT1G45474	GO:0015979	0.612451	4
AT4G28380	GO:0007165	0.6123	4
AT4G28380	GO:0007165	0.6123	5
AT5G17690	GO:0003677	0.612243	4
AT3G05530	GO:0008540	0.61166	4
AT3G05530	GO:0008540	0.61166	5
AT1G09770	GO:0003677	0.61149	4
AT1G24310	GO:0005730	0.61105	5
AT2G34060	GO:0012505	0.610945	4
AT1G51650	GO:0005739	0.61084	5
AT2G21870	GO:0005739	0.61084	5
AT5G13450	GO:0005739	0.61084	5
ATMG01190	GO:0005739	0.61084	5
AT2G44610	GO:0005886	0.610798	4
AT2G44610	GO:0005886	0.610798	5
AT1G04820	GO:0005886	0.610698	4
AT1G04820	GO:0005886	0.610698	5
AT1G09570	GO:0009638	0.610612	4
AT1G09570	GO:0009638	0.610612	5
AT4G31300	GO:0005886	0.610549	4
AT4G31300	GO:0005886	0.610549	5
AT4G25630	GO:0005730	0.610468	5
AT1G49730	GO:0016301	0.610454	5
AT3G09840	GO:0005635	0.610441	4
AT3G09840	GO:0005635	0.610441	5
AT3G16857	GO:0005634	0.609864	5
AT1G53750	GO:0008540	0.609309	4
AT1G53750	GO:0008540	0.609309	5
AT3G07110	GO:0016020	0.609269	4
AT3G57490	GO:0005622	0.609181	4
AT1G71830	GO:0016301	0.609106	5
AT4G29040	GO:0008540	0.609034	4
AT4G29040	GO:0008540	0.609034	5
AT5G62690	GO:0005886	0.608929	4
AT5G62690	GO:0005886	0.608929	5
AT5G05450	GO:0008026	0.608654	4
[truncated: 2,624 more rows]
