# Supplementary material for: Integrative Identification of Arabidopsis Mitochondrial Proteome and Its Function Exploitation through Protein Interaction Network
Source: PLoS One. 2011 Jan 31;6(1):e16022. doi: 10.1371/journal.pone.0016022 (PMC3031521; doi:10.1371/journal.pone.0016022)
Supplement: Data S7 — Significant functionalities for the unknown CoreMitoP proteins. Based on network protein function analysis and using randomizations for functional categories, significance of each filtered functionality for unknown CoreMitoP proteins is individually evaluated and corresponding p value and functional categories are listed in this table. (XLS) [file pone.0016022.s007.xls]

## Sheet: Sheet1
Symbol	AGI	GOID	Funtion	GO category	FunScore	pvalue
AT1G02370	AT1G02370	GO:0012505	endomembrane_system	C	0.0619062	0
AT1G09720	AT1G09720	GO:0005886	plasma_membrane	C	0.0366384	0
DECOY	AT1G14620	GO:0005634	nucleus	C	0.0421176	0
AT1G20300	AT1G20300	GO:0012505	endomembrane_system	C	0.0614094	0
AT1G28690	AT1G28690	GO:0012505	endomembrane_system	C	0.0362704	0
AT1G30090	AT1G30090	GO:0012505	endomembrane_system	C	0.0574741	0
AT1G53645	AT1G53645	GO:0012505	endomembrane_system	C	0.0615616	0
AT1G55630	AT1G55630	GO:0012505	endomembrane_system	C	0.039969	0
AT2G01510	AT2G01510	GO:0012505	endomembrane_system	C	0.0365171	0
AT2G17670	AT2G17670	GO:0005634	nucleus	C	0.0391243	0
AT2G17670	AT2G17670	GO:0005886	plasma_membrane	C	0.0315539	0
GUT15	AT2G18440	GO:0012505	endomembrane_system	C	0.0525295	0
GUT15	AT2G18440	GO:0005886	plasma_membrane	C	0.0895179	0
AT2G26770	AT2G26770	GO:0005886	plasma_membrane	C	0.0366384	0
AT2G27800	AT2G27800	GO:0012505	endomembrane_system	C	0.0730208	0
AT2G27800	AT2G27800	GO:0016020	membrane	C	0.0355379	0
AT2G27800	AT2G27800	GO:0005886	plasma_membrane	C	0.064394	0
AT3G01930	AT3G01930	GO:0005886	plasma_membrane	C	0.0366384	0
AT3G62540	AT3G62540	GO:0005886	plasma_membrane	C	0.0327945	0
AT5G02700	AT5G02700	GO:0012505	endomembrane_system	C	0.0398731	0
AT5G61800	AT5G61800	GO:0005886	plasma_membrane	C	0.0730421	0
AT1G02370	AT1G02370	GO:0004075	biotin_carboxylase_activity	F	0.0487768	1.8e-219
AT1G02370	AT1G02370	GO:0016709	oxidoreductase_activity,_acting_on_paired_donors,_with_incorporation_or_reduction_of_molecular_oxygen,_NADH_or_NADPH_as_one_donor,_and_incorporation_of_one_atom_of_oxygen	F	0.0569353	1.8e-219
AT1G09680	AT1G09680	GO:0001666	response_to_hypoxia	P	0.0334549	1.8e-219
AT1G11390	AT1G11390	GO:0008327	methyl-CpG_binding	F	0.056659	1.8e-219
AT1G11710	AT1G11710	GO:0045177	apical_part_of_cell	C	0.128316	1.8e-219
AT1G11710	AT1G11710	GO:0031425	chloroplast_RNA_processing	P	0.0739155	1.8e-219
AT1G12700	AT1G12700	GO:0030551	cyclic_nucleotide_binding	F	0.185095	1.8e-219
AT1G43010	AT1G43010	GO:0030332	cyclin_binding	F	0.0465523	1.8e-219
AT1G52620	AT1G52620	GO:0009636	response_to_toxin	P	0.0561568	1.8e-219
AT1G61640	AT1G61640	GO:0005950	anthranilate_synthase_complex	C	0.0650564	1.8e-219
AT1G68980	AT1G68980	GO:0004004	ATP-dependent_RNA_helicase_activity	F	0.0755772	1.8e-219
AT1G77360	AT1G77360	GO:0001666	response_to_hypoxia	P	0.0523913	1.8e-219
AT2G19280	AT2G19280	GO:0009845	seed_germination	P	0.0751841	1.8e-219
AT2G27800	AT2G27800	GO:0009825	multidimensional_cell_growth	P	0.0558498	1.8e-219
AT2G40240	AT2G40240	GO:0005834	heterotrimeric_G-protein_complex	C	0.105477	1.8e-219
AT3G07290	AT3G07290	GO:0030551	cyclic_nucleotide_binding	F	0.254215	1.8e-219
AT3G11030	AT3G11030	GO:0012505	endomembrane_system	C	0.0362517	1.8e-219
AT3G24000	AT3G24000	GO:0031425	chloroplast_RNA_processing	P	0.0803814	1.8e-219
TXR1	AT3G59280	GO:0012505	endomembrane_system	C	0.0362517	1.8e-219
AT3G61360	AT3G61360	GO:0009925	basal_plasma_membrane	C	0.082247	1.8e-219
AT3G61520	AT3G61520	GO:0051740	ethylene_binding	F	0.0520216	1.8e-219
AT3G62470	AT3G62470	GO:0048544	recognition_of_pollen	P	0.0498748	1.8e-219
AT5G11870	AT5G11870	GO:0010149	senescence	P	0.104993	1.8e-219
AT5G14820	AT5G14820	GO:0048544	recognition_of_pollen	P	0.145962	1.8e-219
AT5G28460	AT5G28460	GO:0051740	ethylene_binding	F	0.0949921	1.8e-219
AT5G60960	AT5G60960	GO:0000156	two-component_response_regulator_activity	F	0.075531	1.8e-219
AT5G61800	AT5G61800	GO:0004075	biotin_carboxylase_activity	F	0.0653198	1.8e-219
AT1G20300	AT1G20300	GO:0008393	fatty_acid_(omega-1)-hydroxylase_activity	F	0.0598289	2.41e-217
AT1G20300	AT1G20300	GO:0016709	oxidoreductase_activity,_acting_on_paired_donors,_with_incorporation_or_reduction_of_molecular_oxygen,_NADH_or_NADPH_as_one_donor,_and_incorporation_of_one_atom_of_oxygen	F	0.069255	2.41e-217
AT1G30090	AT1G30090	GO:0030154	cell_differentiation	P	0.0439916	2.41e-217
AT1G52620	AT1G52620	GO:0000151	ubiquitin_ligase_complex	C	0.0845419	2.41e-217
AT1G77360	AT1G77360	GO:0009853	photorespiration	P	0.133591	2.41e-217
AT3G13770	AT3G13770	GO:0010152	pollen_maturation	P	0.0801144	2.41e-217
AT3G58520	AT3G58520	GO:0006979	response_to_oxidative_stress	P	0.106793	2.41e-217
AT5G11310	AT5G11310	GO:0048481	ovule_development	P	0.0988515	2.41e-217
AT1G02370	AT1G02370	GO:0008026	ATP-dependent_helicase_activity	F	0.031459	2.99e-217
AT1G22830	AT1G22830	GO:0009897	external_side_of_plasma_membrane	C	0.0820626	2.99e-217
AT1G61640	AT1G61640	GO:0008026	ATP-dependent_helicase_activity	F	0.0654801	2.99e-217
AT1G74750	AT1G74750	GO:0003723	RNA_binding	F	0.0395335	2.99e-217
AT3G18020	AT3G18020	GO:0009845	seed_germination	P	0.0626881	2.99e-217
AT5G18390	AT5G18390	GO:0008236	serine-type_peptidase_activity	F	0.0497414	2.99e-217
AT5G42610	AT5G42610	GO:0005739	mitochondrion	C	0.113412	2.99e-217
AT5G65560	AT5G65560	GO:0010181	FMN_binding	F	0.035261	2.99e-217
AT3G18970	AT3G18970	GO:0009826	unidimensional_cell_growth	P	0.04494	2.66e-215
AT1G10910	AT1G10910	GO:0003779	actin_binding	F	0.047549	2.67e-215
AT1G46984	AT1G46984	GO:0009617	response_to_bacterium	P	0.0353989	2.67e-215
AT2G03380	AT2G03380	GO:0010181	FMN_binding	F	0.0700256	2.67e-215
AT5G02700	AT5G02700	GO:0042752	regulation_of_circadian_rhythm	P	0.0331955	2.67e-215
AT5G44780	AT5G44780	GO:0005663	DNA_replication_factor_C_complex	C	0.0808245	2.67e-215
AT3G02490	AT3G02490	GO:0006633	fatty_acid_biosynthetic_process	P	0.0357217	3.31e-215
AT1G61640	AT1G61640	GO:0030551	cyclic_nucleotide_binding	F	0.0651905	6.07e-215
AT2G39620	AT2G39620	GO:0005875	microtubule_associated_complex	C	0.164857	6.07e-215
AT3G16010	AT3G16010	GO:0016301	kinase_activity	F	0.0304693	6.07e-215
AT3G18970	AT3G18970	GO:0009941	chloroplast_envelope	C	0.0460914	2.45e-213
AT1G30290	AT1G30290	GO:0030551	cyclic_nucleotide_binding	F	0.235662	2.46e-213
GUT15	AT2G18440	GO:0009825	multidimensional_cell_growth	P	0.042974	2.46e-213
GUT15	AT2G18440	GO:0002679	respiratory_burst_during_defense_response	P	0.0429421	2.46e-213
AT4G20020	AT4G20020	GO:0005663	DNA_replication_factor_C_complex	C	0.112186	2.46e-213
AT3G61520	AT3G61520	GO:0009624	response_to_nematode	P	0.0480409	5.56e-213
AT3G18970	AT3G18970	GO:0008026	ATP-dependent_helicase_activity	F	0.0449069	1.49e-212
AT1G52640	AT1G52640	GO:0009825	multidimensional_cell_growth	P	0.0517936	1.91e-211
AT3G53360	AT3G53360	GO:0010087	phloem_or_xylem_histogenesis	P	0.0962239	1.91e-211
AT1G18900	AT1G18900	GO:0003723	RNA_binding	F	0.0977331	4.44e-210
AT1G30090	AT1G30090	GO:0031072	heat_shock_protein_binding	F	0.0443862	4.44e-210
AT4G13680	AT4G13680	GO:0005739	mitochondrion	C	0.0769721	1.24e-209
AT4G16080	AT4G16080	GO:0005739	mitochondrion	C	0.102643	1.24e-209
AT5G53230	AT5G53230	GO:0005739	mitochondrion	C	0.108071	1.24e-209
AT5G55890	AT5G55890	GO:0005739	mitochondrion	C	0.196561	1.24e-209
AT1G30090	AT1G30090	GO:0005774	vacuolar_membrane	C	0.0442088	1.25e-209
AT2G03880	AT2G03880	GO:0031072	heat_shock_protein_binding	F	0.0399254	1.26e-209
AT2G39230	AT2G39230	GO:0006886	intracellular_protein_transport	P	0.0496904	1.26e-209
AT3G09060	AT3G09060	GO:0003779	actin_binding	F	0.0461797	1.56e-209
AT4G21300	AT4G21300	GO:0010087	phloem_or_xylem_histogenesis	P	0.0954179	7.05e-208
AT1G30170	AT1G30170	GO:0005739	mitochondrion	C	0.0344584	1.59e-207
AT5G46140	AT5G46140	GO:0005739	mitochondrion	C	0.0862617	1.59e-207
AT1G62150	AT1G62150	GO:0005739	mitochondrion	C	0.540645	3.28e-206
GUT15	AT2G18440	GO:0048481	ovule_development	P	0.0866048	3.43e-206
AT1G68980	AT1G68980	GO:0016757	transferase_activity,_transferring_glycosyl_groups	F	0.0776081	1.95e-205
AT1G71060	AT1G71060	GO:0008380	RNA_splicing	P	0.0700194	1.44e-204
AT5G14550	AT5G14550	GO:0012505	endomembrane_system	C	0.137363	4.78e-203
AT1G62670	AT1G62670	GO:0031072	heat_shock_protein_binding	F	0.0396428	4.93e-203
AT5G11310	AT5G11310	GO:0005737	cytoplasm	C	0.152178	5.14e-203
AT5G55880	AT5G55880	GO:0005739	mitochondrion	C	0.1731	6.39e-203
AT1G80150	AT1G80150	GO:0005834	heterotrimeric_G-protein_complex	C	0.0501897	1.15e-202
AT1G62910	AT1G62910	GO:0012505	endomembrane_system	C	0.137363	1.48e-201
AT5G47360	AT5G47360	GO:0048364	root_development	P	0.0522568	1.39e-200
AT2G30500	AT2G30500	GO:0031072	heat_shock_protein_binding	F	0.0484457	4.48e-200
AT5G27460	AT5G27460	GO:0005739	mitochondrion	C	0.0707494	1.18e-199
AT2G15630	AT2G15630	GO:0048573	photoperiodism,_flowering	P	0.0722932	5.28e-198
AT5G61800	AT5G61800	GO:0045454	cell_redox_homeostasis	P	0.0523793	1.71e-197
AT4G01360	AT4G01360	GO:0005886	plasma_membrane	C	0.134018	2.01e-197
AT1G23450	AT1G23450	GO:0005739	mitochondrion	C	0.183325	2.64e-197
AT2G44020	AT2G44020	GO:0009640	photomorphogenesis	P	0.148231	2.68e-197
AT5G41170	AT5G41170	GO:0006096	glycolysis	P	0.127099	2.68e-197
AT2G27800	AT2G27800	GO:0008026	ATP-dependent_helicase_activity	F	0.0426548	3.65e-197
AT5G28370	AT5G28370	GO:0009624	response_to_nematode	P	0.0953518	5.27e-196
AT2G03880	AT2G03880	GO:0003743	translation_initiation_factor_activity	F	0.0399437	4.04e-195
AT5G04680	AT5G04680	GO:0012505	endomembrane_system	C	0.0606096	1.38e-193
AT3G61360	AT3G61360	GO:0016301	kinase_activity	F	0.204087	1.48e-193
AT1G80880	AT1G80880	GO:0009793	embryonic_development_ending_in_seed_dormancy	P	0.0827618	5.43e-193
AT1G74400	AT1G74400	GO:0009505	plant-type_cell_wall	C	0.0476689	8.38e-193
AT5G15280	AT5G15280	GO:0009640	photomorphogenesis	P	0.0337231	2.13e-192
AT1G71060	AT1G71060	GO:0022626	cytosolic_ribosome	C	0.116768	2.21e-192
AT5G06400	AT5G06400	GO:0005875	microtubule_associated_complex	C	0.0333831	2.22e-192
AT5G16860	AT5G16860	GO:0048544	recognition_of_pollen	P	0.0628571	7.91e-192
AT5G08490	AT5G08490	GO:0016301	kinase_activity	F	0.0725315	1.64e-191
AT1G79540	AT1G79540	GO:0005622	intracellular	C	0.0757282	2.15e-191
AT1G52640	AT1G52640	GO:0008380	RNA_splicing	P	0.0422074	3.01e-191
AT5G18390	AT5G18390	GO:0005739	mitochondrion	C	0.0817772	4.57e-191
AT3G05340	AT3G05340	GO:0016020	membrane	C	0.0591257	1.58e-190
DECOY	AT1G14620	GO:0042254	ribosome_biogenesis	P	0.0468928	3.68e-190
AT3G18970	AT3G18970	GO:0016301	kinase_activity	F	0.0751571	2.32e-189
AT1G10910	AT1G10910	GO:0005618	cell_wall	C	0.0489475	7.84e-189
AT3G01580	AT3G01580	GO:0016301	kinase_activity	F	0.0683395	8.85e-189
AT1G22830	AT1G22830	GO:0016301	kinase_activity	F	0.141845	1.66e-186
OFP4	AT1G06920	GO:0009826	unidimensional_cell_growth	P	0.078519	3.44e-186
AT1G69350	AT1G69350	GO:0016301	kinase_activity	F	0.050128	1.07e-185
AT1G68980	AT1G68980	GO:0005739	mitochondrion	C	0.0521824	1.67e-185
AT5G06400	AT5G06400	GO:0005516	calmodulin_binding	F	0.0622568	2.67e-185
AT4G20020	AT4G20020	GO:0008565	protein_transporter_activity	F	0.11937	2.7e-185
AT2G27800	AT2G27800	GO:0031072	heat_shock_protein_binding	F	0.0516402	8.82e-185
AT1G02370	AT1G02370	GO:0009793	embryonic_development_ending_in_seed_dormancy	P	0.0655076	2.34e-184
AT5G02700	AT5G02700	GO:0048573	photoperiodism,_flowering	P	0.0300366	1.44e-183
AT1G62670	AT1G62670	GO:0003743	translation_initiation_factor_activity	F	0.039661	2.49e-183
AT2G27800	AT2G27800	GO:0003723	RNA_binding	F	0.146688	8.4e-183
AT1G28690	AT1G28690	GO:0007165	signal_transduction	P	0.0567804	2.76e-182
AT2G03880	AT2G03880	GO:0005739	mitochondrion	C	0.162517	5.27e-182
AT5G18950	AT5G18950	GO:0007165	signal_transduction	P	0.0373692	5.31e-182
AT1G06580	AT1G06580	GO:0005783	endoplasmic_reticulum	C	0.0623713	7.86e-182
AT5G27460	AT5G27460	GO:0012505	endomembrane_system	C	0.105169	2.38e-181
AT1G53645	AT1G53645	GO:0005975	carbohydrate_metabolic_process	P	0.0954347	3.02e-181
AT2G38420	AT2G38420	GO:0007165	signal_transduction	P	0.222588	1.46e-180
AT1G56690	AT1G56690	GO:0009941	chloroplast_envelope	C	0.0469009	1.62e-180
AT5G47360	AT5G47360	GO:0016301	kinase_activity	F	0.0977138	3.05e-180
AT4G28010	AT4G28010	GO:0009941	chloroplast_envelope	C	0.0464686	3.95e-179
DECOY	AT1G14620	GO:0005794	Golgi_apparatus	C	0.0422171	1.32e-178
AT1G03560	AT1G03560	GO:0006633	fatty_acid_biosynthetic_process	P	0.0565702	4.57e-178
AT1G64310	AT1G64310	GO:0005773	vacuole	C	0.128063	1.13e-177
AT1G32415	AT1G32415	GO:0009793	embryonic_development_ending_in_seed_dormancy	P	0.123206	2.56e-177
DECOY	AT1G14620	GO:0008026	ATP-dependent_helicase_activity	F	0.0304287	1.71e-176
AT3G05340	AT3G05340	GO:0005886	plasma_membrane	C	0.0716314	2.07e-176
AT2G39620	AT2G39620	GO:0009793	embryonic_development_ending_in_seed_dormancy	P	0.176517	5.98e-176
AT1G64310	AT1G64310	GO:0005739	mitochondrion	C	0.119097	9.17e-176
AT1G03560	AT1G03560	GO:0003723	RNA_binding	F	0.187759	2.42e-175
AT5G60960	AT5G60960	GO:0016020	membrane	C	0.123283	6.61e-175
AT1G68980	AT1G68980	GO:0003677	DNA_binding	F	0.0498123	1.76e-174
AT3G13770	AT3G13770	GO:0005783	endoplasmic_reticulum	C	0.0785527	4.86e-174
AT3G61360	AT3G61360	GO:0005737	cytoplasm	C	0.0522864	7.71e-174
AT5G15280	AT5G15280	GO:0016021	integral_to_membrane	C	0.172846	1.18e-173
AT5G02700	AT5G02700	GO:0000151	ubiquitin_ligase_complex	C	0.0467588	3.97e-173
AT1G74400	AT1G74400	GO:0016301	kinase_activity	F	0.0970257	4.22e-173
AT3G09060	AT3G09060	GO:0005618	cell_wall	C	0.0550731	5.23e-173
AT1G77360	AT1G77360	GO:0007165	signal_transduction	P	0.185846	5.36e-173
AT1G30090	AT1G30090	GO:0016301	kinase_activity	F	0.0910967	5.95e-173
AT5G61400	AT5G61400	GO:0016301	kinase_activity	F	0.0788643	6e-173
AT3G22470	AT3G22470	GO:0016301	kinase_activity	F	0.0424681	1.07e-172
AT1G28690	AT1G28690	GO:0016301	kinase_activity	F	0.0959952	1.4e-172
AT1G63400	AT1G63400	GO:0009826	unidimensional_cell_growth	P	0.0525462	2.58e-172
AT2G17525	AT2G17525	GO:0007165	signal_transduction	P	0.378472	3.07e-172
AT2G01510	AT2G01510	GO:0016301	kinase_activity	F	0.139176	5.07e-172
AT5G59900	AT5G59900	GO:0016020	membrane	C	0.139009	7.05e-172
AT1G62670	AT1G62670	GO:0005739	mitochondrion	C	0.236727	9.43e-172
AT1G03560	AT1G03560	GO:0009793	embryonic_development_ending_in_seed_dormancy	P	0.206255	9.72e-172
AT5G16860	AT5G16860	GO:0009793	embryonic_development_ending_in_seed_dormancy	P	0.122213	1.44e-171
AT5G15280	AT5G15280	GO:0006810	transport	P	0.313566	1.49e-171
AT2G17670	AT2G17670	GO:0031072	heat_shock_protein_binding	F	0.0550635	1.56e-171
AT1G20300	AT1G20300	GO:0003723	RNA_binding	F	0.251072	1.62e-171
AT3G02010	AT3G02010	GO:0005739	mitochondrion	C	0.113514	2.61e-171
AT1G53645	AT1G53645	GO:0003723	RNA_binding	F	0.048396	2.79e-171
AT2G27800	AT2G27800	GO:0016301	kinase_activity	F	0.159469	2.92e-171
AT2G22410	AT2G22410	GO:0005739	mitochondrion	C	0.190433	3.12e-171
AT5G13230	AT5G13230	GO:0005739	mitochondrion	C	0.104723	4.78e-171
AT5G40660	AT5G40660	GO:0016020	membrane	C	0.126781	5.54e-171
GUT15	AT2G18440	GO:0009908	flower_development	P	0.0439824	6.87e-171
AT5G02700	AT5G02700	GO:0009611	response_to_wounding	P	0.033616	5.26e-170
AT1G52640	AT1G52640	GO:0022626	cytosolic_ribosome	C	0.231833	6.91e-170
AT3G54980	AT3G54980	GO:0012505	endomembrane_system	C	0.153886	8.23e-170
AT1G68930	AT1G68930	GO:0009793	embryonic_development_ending_in_seed_dormancy	P	0.114135	1.17e-169
AT5G16420	AT5G16420	GO:0051082	unfolded_protein_binding	F	0.123966	1.44e-169
OFP4	AT1G06920	GO:0005730	nucleolus	C	0.115208	1.46e-169
AT4G20020	AT4G20020	GO:0005730	nucleolus	C	0.156872	1.46e-169
AT1G80880	AT1G80880	GO:0012505	endomembrane_system	C	0.243192	2.16e-169
AT1G11710	AT1G11710	GO:0016301	kinase_activity	F	0.135057	5.13e-169
AT1G51965	AT1G51965	GO:0009408	response_to_heat	P	0.0615191	1.03e-168
AT1G12620	AT1G12620	GO:0005739	mitochondrion	C	0.0411931	1.18e-168
AT1G51965	AT1G51965	GO:0005622	intracellular	C	0.339987	2.5e-168
AT5G61800	AT5G61800	GO:0016301	kinase_activity	F	0.289387	6.91e-168
AT3G02490	AT3G02490	GO:0012505	endomembrane_system	C	0.321811	7.7e-168
AT1G62930	AT1G62930	GO:0016301	kinase_activity	F	0.0619768	7.87e-168
AT2G01740	AT2G01740	GO:0005739	mitochondrion	C	0.042071	5.07e-167
AT1G63150	AT1G63150	GO:0016301	kinase_activity	F	0.0614	6.92e-167
AT1G09410	AT1G09410	GO:0016301	kinase_activity	F	0.0765477	1.01e-166
AT3G15130	AT3G15130	GO:0009793	embryonic_development_ending_in_seed_dormancy	P	0.0700403	1.04e-166
AT5G43820	AT5G43820	GO:0012505	endomembrane_system	C	0.334491	1.09e-166
AT1G09680	AT1G09680	GO:0016020	membrane	C	0.0314476	1.15e-166
AT3G54980	AT3G54980	GO:0016020	membrane	C	0.0414664	1.33e-166
AT3G22470	AT3G22470	GO:0003677	DNA_binding	F	0.0455763	1.63e-166
AT2G39230	AT2G39230	GO:0012505	endomembrane_system	C	0.122318	2.4e-166
AT5G16420	AT5G16420	GO:0004553	hydrolase_activity,_hydrolyzing_O-glycosyl_compounds	F	0.22311	7.21e-166
AT1G74750	AT1G74750	GO:0005886	plasma_membrane	C	0.0888237	8.9e-166
AT3G14580	AT3G14580	GO:0003723	RNA_binding	F	0.129948	9.39e-166
AT1G71060	AT1G71060	GO:0005739	mitochondrion	C	0.144648	1.14e-165
AT1G06580	AT1G06580	GO:0005739	mitochondrion	C	0.108647	1.76e-165
AT5G44780	AT5G44780	GO:0003677	DNA_binding	F	0.15285	2.02e-165
DECOY	AT1G14620	GO:0006412	translation	P	0.269836	2.19e-165
AT1G12620	AT1G12620	GO:0003677	DNA_binding	F	0.0325888	2.45e-165
AT3G29230	AT3G29230	GO:0016301	kinase_activity	F	0.0564508	2.77e-165
AT2G17670	AT2G17670	GO:0006810	transport	P	0.13374	2.86e-165
AT5G16420	AT5G16420	GO:0005975	carbohydrate_metabolic_process	P	0.15305	3.25e-165
AT1G06580	AT1G06580	GO:0012505	endomembrane_system	C	0.256601	3.26e-165
AT2G36980	AT2G36980	GO:0016301	kinase_activity	F	0.0739938	3.27e-165
GUT15	AT2G18440	GO:0003677	DNA_binding	F	0.213479	3.28e-165
AT4G02820	AT4G02820	GO:0012505	endomembrane_system	C	0.169815	3.28e-165
OFP4	AT1G06920	GO:0003677	DNA_binding	F	0.350332	3.3e-165
OFP4	AT1G06920	GO:0003700	transcription_factor_activity	F	0.504732	3.3e-165
AT2G17670	AT2G17670	GO:0016020	membrane	C	0.108152	3.3e-165
AT3G04130	AT3G04130	GO:0016020	membrane	C	0.104989	3.3e-165
AT5G02700	AT5G02700	GO:0005634	nucleus	C	0.152189	3.3e-165
AT2G44020	AT2G44020	GO:0005634	nucleus	C	0.301407	3.62e-165
AT5G15280	AT5G15280	GO:0005886	plasma_membrane	C	0.216956	3.84e-165
AT3G22470	AT3G22470	GO:0005739	mitochondrion	C	0.0496413	3.87e-165
AT3G11460	AT3G11460	GO:0005739	mitochondrion	C	0.0385385	4.21e-165
AT3G25060	AT3G25060	GO:0005886	plasma_membrane	C	0.431229	4.41e-165
AT1G63400	AT1G63400	GO:0009793	embryonic_development_ending_in_seed_dormancy	P	0.129245	5.23e-165
AT1G80880	AT1G80880	GO:0005739	mitochondrion	C	0.0435717	6.29e-165
AT5G66500	AT5G66500	GO:0012505	endomembrane_system	C	0.183791	8.32e-165
AT2G03380	AT2G03380	GO:0005886	plasma_membrane	C	0.138592	1.1e-164
AT5G06400	AT5G06400	GO:0005886	plasma_membrane	C	0.104719	1.13e-164
AT5G47360	AT5G47360	GO:0003677	DNA_binding	F	0.0983099	1.48e-164
AT4G19220	AT4G19220	GO:0012505	endomembrane_system	C	0.061171	3.44e-164
AT2G17525	AT2G17525	GO:0012505	endomembrane_system	C	0.41329	4.18e-164
AT5G47460	AT5G47460	GO:0012505	endomembrane_system	C	0.128953	4.69e-164
AT1G25360	AT1G25360	GO:0009793	embryonic_development_ending_in_seed_dormancy	P	0.105914	5.3e-164
AT1G74400	AT1G74400	GO:0016020	membrane	C	0.0790503	1.12e-163
AT1G62930	AT1G62930	GO:0009793	embryonic_development_ending_in_seed_dormancy	P	0.0310743	1.66e-163
AT2G30500	AT2G30500	GO:0012505	endomembrane_system	C	0.16415	2.07e-163
AT5G66500	AT5G66500	GO:0005737	cytoplasm	C	0.0798798	2.2e-163
AT1G74400	AT1G74400	GO:0009414	response_to_water_deprivation	P	0.0478959	2.61e-163
AT1G63150	AT1G63150	GO:0009793	embryonic_development_ending_in_seed_dormancy	P	0.032145	3.82e-163
AT4G02820	AT4G02820	GO:0005737	cytoplasm	C	0.0709821	4.98e-163
AT5G18390	AT5G18390	GO:0003677	DNA_binding	F	0.0550702	5.38e-163
AT5G46680	AT5G46680	GO:0016301	kinase_activity	F	0.0454184	6.39e-163
AT5G61800	AT5G61800	GO:0012505	endomembrane_system	C	0.248812	7.54e-163
AT5G61400	AT5G61400	GO:0012505	endomembrane_system	C	0.0476447	1.01e-162
AT2G32630	AT2G32630	GO:0016020	membrane	C	0.0506983	1.03e-162
AT4G20020	AT4G20020	GO:0009793	embryonic_development_ending_in_seed_dormancy	P	0.0898229	1.04e-162
AT1G55630	AT1G55630	GO:0007165	signal_transduction	P	0.379631	1.94e-162
AT3G18020	AT3G18020	GO:0005886	plasma_membrane	C	0.275831	2.5e-162
AT1G62930	AT1G62930	GO:0005739	mitochondrion	C	0.0330617	6.7e-162
AT2G17670	AT2G17670	GO:0005622	intracellular	C	0.0317692	6.77e-162
AT5G65560	AT5G65560	GO:0005975	carbohydrate_metabolic_process	P	0.0390684	7.05e-162
AT2G44020	AT2G44020	GO:0009793	embryonic_development_ending_in_seed_dormancy	P	0.0873866	1.01e-161
AT1G63070	AT1G63070	GO:0012505	endomembrane_system	C	0.266626	2.7e-161
AT1G77360	AT1G77360	GO:0005739	mitochondrion	C	0.146328	1.72e-160
AT1G53645	AT1G53645	GO:0003677	DNA_binding	F	0.113967	2.68e-160
AT5G16640	AT5G16640	GO:0003700	transcription_factor_activity	F	0.191012	3.05e-160
AT1G02370	AT1G02370	GO:0005739	mitochondrion	C	0.0672311	6.21e-160
AT2G46050	AT2G46050	GO:0012505	endomembrane_system	C	0.0476033	1.7e-159
AT1G53645	AT1G53645	GO:0006412	translation	P	0.0831537	2.3e-159
AT5G56310	AT5G56310	GO:0012505	endomembrane_system	C	0.0508597	4.25e-159
AT2G22410	AT2G22410	GO:0012505	endomembrane_system	C	0.114868	2.62e-158
AT5G44780	AT5G44780	GO:0009793	embryonic_development_ending_in_seed_dormancy	P	0.0481912	6.8e-158
AT4G20020	AT4G20020	GO:0005737	cytoplasm	C	0.107611	1.29e-156
AT2G32630	AT2G32630	GO:0005634	nucleus	C	0.0646286	1.98e-156
AT1G62590	AT1G62590	GO:0012505	endomembrane_system	C	0.172065	6.4e-156
AT2G01510	AT2G01510	GO:0005886	plasma_membrane	C	0.115528	7.56e-156
AT1G79540	AT1G79540	GO:0016301	kinase_activity	F	0.0398961	1.11e-154
AT3G14580	AT3G14580	GO:0016301	kinase_activity	F	0.0647434	1.74e-152
AT5G47360	AT5G47360	GO:0012505	endomembrane_system	C	0.198104	1.89e-152
AT3G07290	AT3G07290	GO:0012505	endomembrane_system	C	0.345459	2.22e-152
AT1G43010	AT1G43010	GO:0003677	DNA_binding	F	0.129907	5.59e-152
AT3G60050	AT3G60050	GO:0016020	membrane	C	0.0340753	5.91e-152
AT5G16420	AT5G16420	GO:0012505	endomembrane_system	C	0.119942	6.36e-151
AT3G14580	AT3G14580	GO:0005739	mitochondrion	C	0.052558	1.14e-150
AT3G62470	AT3G62470	GO:0016020	membrane	C	0.0500245	1.85e-150
AT1G62590	AT1G62590	GO:0006810	transport	P	0.0353916	2.51e-150
AT4G28010	AT4G28010	GO:0005886	plasma_membrane	C	0.0760022	1.85e-149
AT1G63400	AT1G63400	GO:0016301	kinase_activity	F	0.0667579	5.5e-149
AT1G56690	AT1G56690	GO:0005886	plasma_membrane	C	0.0767092	5.09e-148
AT1G02370	AT1G02370	GO:0006412	translation	P	0.0665232	1.32e-147
AT1G61640	AT1G61640	GO:0005739	mitochondrion	C	0.0449293	1.9e-146
AT3G04130	AT3G04130	GO:0012505	endomembrane_system	C	0.123486	3.01e-145
AT1G22830	AT1G22830	GO:0005886	plasma_membrane	C	0.183931	3.45e-144
AT5G43820	AT5G43820	GO:0016301	kinase_activity	F	0.0579224	7.27e-142
AT2G39620	AT2G39620	GO:0016020	membrane	C	0.177291	4.47e-141
AT5G59900	AT5G59900	GO:0007165	signal_transduction	P	0.0574473	6.39e-141
AT1G52640	AT1G52640	GO:0005739	mitochondrion	C	0.0867445	2.14e-140
AT5G18390	AT5G18390	GO:0005737	cytoplasm	C	0.0536756	2.24e-140
AT3G15130	AT3G15130	GO:0016301	kinase_activity	F	0.0484481	2.91e-140
AT2G36980	AT2G36980	GO:0005886	plasma_membrane	C	0.0502801	2.18e-139
AT1G18900	AT1G18900	GO:0005886	plasma_membrane	C	0.124633	3.09e-138
AT5G14820	AT5G14820	GO:0016020	membrane	C	0.132096	2.27e-137
AT1G63070	AT1G63070	GO:0005886	plasma_membrane	C	0.151144	3.23e-137
AT4G20020	AT4G20020	GO:0003677	DNA_binding	F	0.0969651	1.42e-136
AT1G63070	AT1G63070	GO:0003677	DNA_binding	F	0.0895564	1.32e-135
DECOY	AT1G14620	GO:0005730	nucleolus	C	0.0532799	1.12e-134
AT2G30500	AT2G30500	GO:0003677	DNA_binding	F	0.0532113	5.98e-134
AT5G65560	AT5G65560	GO:0012505	endomembrane_system	C	0.209723	1.23e-132
DECOY	AT1G14620	GO:0003723	RNA_binding	F	0.0375865	4.57e-132
AT5G43820	AT5G43820	GO:0005886	plasma_membrane	C	0.15551	5.73e-130
AT3G01580	AT3G01580	GO:0005886	plasma_membrane	C	0.0654013	1e-129
AT5G44780	AT5G44780	GO:0005739	mitochondrion	C	0.0488399	1.49e-129
AT5G61800	AT5G61800	GO:0005739	mitochondrion	C	0.0728213	4.32e-129
AT1G63150	AT1G63150	GO:0005886	plasma_membrane	C	0.0617186	1.13e-126
AT5G46680	AT5G46680	GO:0003677	DNA_binding	F	0.0418253	1.43e-126
AT2G36980	AT2G36980	GO:0016020	membrane	C	0.0308402	5.07e-126
AT3G18970	AT3G18970	GO:0005886	plasma_membrane	C	0.0585432	8.36e-126
AT5G28370	AT5G28370	GO:0009941	chloroplast_envelope	C	0.0336337	5.06e-124
AT1G69350	AT1G69350	GO:0005886	plasma_membrane	C	0.0558617	1.75e-123
AT5G46680	AT5G46680	GO:0012505	endomembrane_system	C	0.0843205	1.94e-123
AT3G29230	AT3G29230	GO:0016020	membrane	C	0.0305722	7.55e-123
AT1G12620	AT1G12620	GO:0012505	endomembrane_system	C	0.0378921	8.52e-123
AT2G30500	AT2G30500	GO:0016020	membrane	C	0.0784421	8.77e-123
AT3G04130	AT3G04130	GO:0005773	vacuole	C	0.0313844	2.7e-122
AT1G61640	AT1G61640	GO:0003677	DNA_binding	F	0.0428887	4.75e-120
AT2G17525	AT2G17525	GO:0016301	kinase_activity	F	0.0551542	5.01e-120
AT1G02370	AT1G02370	GO:0003723	RNA_binding	F	0.0328542	2.57e-115
AT2G15630	AT2G15630	GO:0016020	membrane	C	0.138069	2.39e-114
AT3G18020	AT3G18020	GO:0005737	cytoplasm	C	0.0704828	2.81e-114
AT5G40660	AT5G40660	GO:0005622	intracellular	C	0.0617179	3.9e-112
AT1G22960	AT1G22960	GO:0005886	plasma_membrane	C	0.406199	1e-108
AT1G43010	AT1G43010	GO:0005634	nucleus	C	0.135058	4.46e-107
AT3G03010	AT3G03010	GO:0016020	membrane	C	0.111474	6.61e-107
AT3G29230	AT3G29230	GO:0005886	plasma_membrane	C	0.048403	7.66e-106
AT1G22960	AT1G22960	GO:0051082	unfolded_protein_binding	F	0.0651078	1.56e-105
AT3G22470	AT3G22470	GO:0012505	endomembrane_system	C	0.0453036	3.63e-104
AT1G12700	AT1G12700	GO:0012505	endomembrane_system	C	0.183035	5.06e-104
AT3G01580	AT3G01580	GO:0012505	endomembrane_system	C	0.0527809	9.51e-103
AT1G62930	AT1G62930	GO:0005886	plasma_membrane	C	0.057259	2.15e-98
AT1G30090	AT1G30090	GO:0009793	embryonic_development_ending_in_seed_dormancy	P	0.0424957	1.28e-95
AT1G79540	AT1G79540	GO:0016020	membrane	C	0.0422342	5.64e-92
AT3G13770	AT3G13770	GO:0005886	plasma_membrane	C	0.091804	1.46e-90
AT3G62470	AT3G62470	GO:0012505	endomembrane_system	C	0.0593019	7.3e-89
AT1G80150	AT1G80150	GO:0012505	endomembrane_system	C	0.102452	3.25e-85
AT1G10910	AT1G10910	GO:0012505	endomembrane_system	C	0.0598704	9.79e-85
AT1G77360	AT1G77360	GO:0016020	membrane	C	0.0663176	1.17e-84
AT2G44020	AT2G44020	GO:0009733	response_to_auxin_stimulus	P	0.0328181	2.98e-83
AT1G30090	AT1G30090	GO:0005737	cytoplasm	C	0.0475179	9.32e-82
AT3G13770	AT3G13770	GO:0005634	nucleus	C	0.0598132	1.44e-81
AT5G08490	AT5G08490	GO:0005886	plasma_membrane	C	0.0309583	8.48e-81
AT1G20300	AT1G20300	GO:0005618	cell_wall	C	0.122798	1.48e-80
AT5G44780	AT5G44780	GO:0005737	cytoplasm	C	0.0391167	1.1e-79
AT5G08490	AT5G08490	GO:0012505	endomembrane_system	C	0.0308805	4.37e-79
AT1G30090	AT1G30090	GO:0005886	plasma_membrane	C	0.141673	9.02e-79
AT5G14820	AT5G14820	GO:0012505	endomembrane_system	C	0.133028	1.41e-72
AT4G20020	AT4G20020	GO:0005739	mitochondrion	C	0.0511736	1.76e-71
AT2G39620	AT2G39620	GO:0005886	plasma_membrane	C	0.18798	6.12e-71
AT3G14580	AT3G14580	GO:0005886	plasma_membrane	C	0.080631	1.69e-69
AT2G44020	AT2G44020	GO:0003677	DNA_binding	F	0.0622037	1.64e-65
AT3G18020	AT3G18020	GO:0003677	DNA_binding	F	0.0635052	2.71e-65
AT1G53645	AT1G53645	GO:0005634	nucleus	C	0.0969732	8.68e-63
AT2G01510	AT2G01510	GO:0016020	membrane	C	0.0572605	5.32e-62
AT4G19220	AT4G19220	GO:0005886	plasma_membrane	C	0.0368098	7.32e-62
AT1G23450	AT1G23450	GO:0012505	endomembrane_system	C	0.049617	3.49e-60
AT5G06400	AT5G06400	GO:0016020	membrane	C	0.0369273	1.01e-59
AT5G16860	AT5G16860	GO:0012505	endomembrane_system	C	0.0861464	4.25e-56
AT1G11390	AT1G11390	GO:0005886	plasma_membrane	C	0.101164	7.13e-56
AT3G15130	AT3G15130	GO:0005886	plasma_membrane	C	0.0623859	1.45e-55
AT5G40660	AT5G40660	GO:0003677	DNA_binding	F	0.0427176	8.92e-55
AT3G11460	AT3G11460	GO:0005886	plasma_membrane	C	0.0371037	6.43e-53
AT5G16420	AT5G16420	GO:0016020	membrane	C	0.0550516	2.84e-50
AT1G62590	AT1G62590	GO:0003700	transcription_factor_activity	F	0.0409503	1.94e-49
AT1G22830	AT1G22830	GO:0016020	membrane	C	0.0604393	3.52e-47
AT5G47360	AT5G47360	GO:0005886	plasma_membrane	C	0.101713	6.52e-44
AT3G29230	AT3G29230	GO:0012505	endomembrane_system	C	0.0468885	8.97e-44
AT5G66500	AT5G66500	GO:0016020	membrane	C	0.0491363	1.04e-43
AT2G01510	AT2G01510	GO:0003677	DNA_binding	F	0.0309756	9.16e-42
AT3G54980	AT3G54980	GO:0005886	plasma_membrane	C	0.0478182	1.72e-39
AT4G02820	AT4G02820	GO:0016020	membrane	C	0.0430479	6.11e-39
AT5G60960	AT5G60960	GO:0012505	endomembrane_system	C	0.0985906	3.78e-36
AT1G80150	AT1G80150	GO:0005739	mitochondrion	C	0.0320757	1.58e-35
AT1G28690	AT1G28690	GO:0016020	membrane	C	0.0315317	2.65e-32
AT3G15130	AT3G15130	GO:0016020	membrane	C	0.031254	2.67e-31
AT1G03560	AT1G03560	GO:0012505	endomembrane_system	C	0.156898	2.91e-31
AT1G30090	AT1G30090	GO:0016020	membrane	C	0.0499653	1.24e-29
AT1G22960	AT1G22960	GO:0009409	response_to_cold	P	0.0720144	5.33e-29
AT1G30290	AT1G30290	GO:0012505	endomembrane_system	C	0.141963	1.57e-26
AT5G15280	AT5G15280	GO:0016020	membrane	C	0.0675199	4.54e-23
AT1G80150	AT1G80150	GO:0003677	DNA_binding	F	0.0329543	2.04e-21
AT5G11870	AT5G11870	GO:0012505	endomembrane_system	C	0.0324483	3.55e-20
AT1G09410	AT1G09410	GO:0005886	plasma_membrane	C	0.0562903	5.98e-19
AT2G44020	AT2G44020	GO:0003700	transcription_factor_activity	F	0.0791634	1.18e-18
OFP4	AT1G06920	GO:0005773	vacuole	C	0.0442731	1.24e-16
GUT15	AT2G18440	GO:0005739	mitochondrion	C	0.0463894	2.22e-16
OFP4	AT1G06920	GO:0005737	cytoplasm	C	0.0502569	8.88e-16
AT1G51965	AT1G51965	GO:0005886	plasma_membrane	C	0.058526	2.35e-14
AT1G79540	AT1G79540	GO:0005886	plasma_membrane	C	0.0455417	7.68e-14
AT1G80880	AT1G80880	GO:0005886	plasma_membrane	C	0.0529064	1.65e-11
AT2G36980	AT2G36980	GO:0012505	endomembrane_system	C	0.0319733	7.22e-10
AT1G69350	AT1G69350	GO:0012505	endomembrane_system	C	0.0316264	5.83e-09
AT5G65560	AT5G65560	GO:0005886	plasma_membrane	C	0.0797302	2.46e-07
AT1G74400	AT1G74400	GO:0012505	endomembrane_system	C	0.0670471	1.29e-06
AT5G61800	AT5G61800	GO:0016020	membrane	C	0.0454897	3.64e-05
AT2G15630	AT2G15630	GO:0012505	endomembrane_system	C	0.0732794	0.00248203
AT2G32630	AT2G32630	GO:0005886	plasma_membrane	C	0.0523938	0.0302157
AT3G04130	AT3G04130	GO:0005886	plasma_membrane	C	0.077714	0.0591468
AT4G02820	AT4G02820	GO:0005886	plasma_membrane	C	0.0552463	0.0792247
AT3G61360	AT3G61360	GO:0005886	plasma_membrane	C	0.0574991	0.154038
AT5G66500	AT5G66500	GO:0005886	plasma_membrane	C	0.0621332	0.18246
AT5G47360	AT5G47360	GO:0016020	membrane	C	0.0321297	0.214639
AT5G16860	AT5G16860	GO:0005886	plasma_membrane	C	0.0551171	0.364024
AT3G25060	AT3G25060	GO:0012505	endomembrane_system	C	0.122744	0.508805
AT1G30290	AT1G30290	GO:0005886	plasma_membrane	C	0.0914377	0.522293
