# Supplementary material for: Integrative Identification of Arabidopsis Mitochondrial Proteome and Its Function Exploitation through Protein Interaction Network
Source: PLoS One. 2011 Jan 31;6(1):e16022. doi: 10.1371/journal.pone.0016022 (PMC3031521; doi:10.1371/journal.pone.0016022)
Supplement: Data S8 — Differentially expressed genes of Arabidopsis in response to salt, cold and osmotic/draught stresses. (XLS) [file pone.0016022.s008.xls]

AT5G67540
AT5G67400
AT5G67300
AT5G67300
AT5G67190
AT5G66760
AT5G66570
AT5G66400
AT5G66390
AT5G66040
AT5G65840
AT5G65790
AT5G65770
AT5G65730
AT5G65720
AT5G65700
AT5G65360
AT5G65310
AT5G65110
AT5G64920
AT5G64740
AT5G64620
AT5G64140
AT5G64120
AT5G64100
AT5G64040
AT5G63980
AT5G63570
AT5G63310
AT5G62470
AT5G62350
AT5G62050
AT5G61790
AT5G61520
AT5G61420
AT5G61420
AT5G61210
AT5G60900
AT5G60890
AT5G60890
AT5G60890
AT5G60850
AT5G59820
AT5G59780
AT5G59720
AT5G59720
AT5G59450
AT5G59440
AT5G59430
AT5G59030
AT5G58860
AT5G58670
AT5G58140
AT5G57560
AT5G57090
AT5G57050
AT5G56650
AT5G56010
AT5G55910
AT5G55850
AT5G55630
AT5G55280
AT5G55280
AT5G55130
AT5G54960
AT5G54840
AT5G54810
AT5G54810
AT5G54600
AT5G54230
AT5G53350
AT5G53130
AT5G52640
AT5G52640
AT5G52510
AT5G52310
AT5G52300
AT5G51890
AT5G51460
AT5G51460
AT5G51070
AT5G50810
AT5G50810
AT5G49630
AT5G48880
AT5G47910
AT5G47770
AT5G47640
AT5G47370
AT5G47320
AT5G47230
AT5G47230
AT5G47220
AT5G47220
AT5G47040
AT5G46900
AT5G45350
AT5G45250
AT5G44720
AT5G44420
AT5G44380
AT5G44290
AT5G44200
AT5G44110
AT5G44070
AT5G44070
AT5G43940
AT5G43810
AT5G43810
AT5G43350
AT5G43270
AT5G43270
AT5G43270
AT5G43060
AT5G43060
AT5G43060
AT5G43060
AT5G43060
AT5G42980
AT5G42980
AT5G42980
AT5G42980
AT5G42940
AT5G42650
AT5G42650
AT5G42650
AT5G42020
AT5G41700
AT5G41410
AT5G41210
AT5G40280
AT5G40160
AT5G39580
AT5G39410
AT5G38480
AT5G38480
AT5G38280
AT5G38280
AT5G37770
AT5G36910
AT5G36220
AT5G35840
AT5G35790
AT5G35790
AT5G35320
AT5G28020
AT5G28020
AT5G27450
AT5G27380
AT5G27380
AT5G27280
AT5G27150
AT5G27120
AT5G26920
AT5G26660
AT5G26570
AT5G26340
AT5G26290
AT5G26210
AT5G26030
AT5G25930
AT5G25900
AT5G25890
AT5G25610
AT5G25160
AT5G25130
AT5G24780
AT5G24770
AT5G24770
AT5G24520
AT5G24270
AT5G24150
AT5G24140
AT5G24090
AT5G23860
AT5G23580
AT5G22880
AT5G22650
AT5G22500
AT5G22300
AT5G21100
AT5G20830
AT5G20730
AT5G20730
AT5G20630
AT5G20630
AT5G20230
AT5G19890
AT5G19770
AT5G19530
AT5G19450
AT5G19280
AT5G19220
AT5G18830
AT5G18620
AT5G18280
AT5G18170
AT5G18100
AT5G17990
AT5G17990
AT5G17820
AT5G17520
AT5G17420
AT5G17330
AT5G17230
AT5G16440
AT5G16400
AT5G16400
AT5G15970
AT5G15970
AT5G15970
AT5G15960
AT5G15850
AT5G15850
AT5G15700
AT5G15650
AT5G15410
AT5G15350
AT5G15350
AT5G14320
AT5G14320
AT5G14130
AT5G13930
AT5G13930
AT5G13930
AT5G13870
AT5G13820
AT5G13630
AT5G13550
AT5G13490
AT5G13280
AT5G13170
AT5G13170
AT5G13110
AT5G12840
AT5G12140
AT5G12030
AT5G12030
AT5G12020
AT5G12020
AT5G11850
AT5G11260
AT5G11260
AT5G11060
AT5G11060
AT5G10920
AT5G10870
AT5G10430
AT5G09810
AT5G09220
AT5G08640
AT5G08620
AT5G08610
AT5G08300
AT5G08160
AT5G07440
AT5G07340
AT5G06960
AT5G06950
AT5G06950
AT5G06760
AT5G06730
AT5G06690
AT5G06460
AT5G05730
AT5G05730
AT5G05690
AT5G05590
AT5G05580
AT5G04950
AT5G04870
AT5G04590
AT5G04340
AT5G03840
AT5G03650
AT5G03545
AT5G02490
AT5G02490
AT5G02290
AT5G02120
AT5G01810
AT5G01750
AT5G01210
AT5G01210
AT4G40090
AT4G40060
AT4G40060
AT4G40010
AT4G39980
AT4G39980
AT4G39950
AT4G39950
AT4G39930
AT4G39840
AT4G39780
AT4G39730
AT4G39670
AT4G39660
AT4G39660
AT4G39660
AT4G39640
AT4G39510
AT4G39400
AT4G39400
AT4G39350
AT4G39330
AT4G39280
AT4G39240
AT4G39220
AT4G39210
AT4G39090
AT4G39090
AT4G39090
AT4G39090
AT4G38860
AT4G38840
AT4G38810
AT4G38770
AT4G38740
AT4G38740
AT4G38740
AT4G38710
AT4G38690
AT4G38680
AT4G38660
AT4G38620
AT4G38620
AT4G38580
AT4G38580
AT4G38550
AT4G38540
AT4G38520
AT4G38470
AT4G38420
AT4G38400
AT4G38390
AT4G38340
AT4G38320
AT4G38290
AT4G38270
AT4G38080
AT4G38060
AT4G38040
AT4G37990
AT4G37990
AT4G37980
AT4G37910
AT4G37890
AT4G37880
AT4G37800
AT4G37790
AT4G37760
AT4G37730
AT4G37560
AT4G37550
AT4G37540
AT4G37520
AT4G37470
AT4G37450
AT4G37370
AT4G37330
AT4G37320
AT4G37300
AT4G37260
AT4G37260
AT4G37240
AT4G37180
AT4G37150
AT4G36990
AT4G36990
AT4G36980
AT4G36920
AT4G36860
AT4G36850
AT4G36830
AT4G36730
AT4G36710
AT4G36680
AT4G36670
AT4G36660
AT4G36640
AT4G36550
AT4G36530
AT4G36500
AT4G36440
AT4G36380
AT4G36360
AT4G36220
AT4G36180
AT4G36130
AT4G36110
AT4G36040
AT4G36020
AT4G36010
AT4G35980
AT4G35940
AT4G35920
AT4G35850
AT4G35780
AT4G35770
AT4G35750
AT4G35750
AT4G35630
AT4G35510
AT4G35480
AT4G35410
AT4G35340
AT4G35320
AT4G35300
AT4G35250
AT4G35160
AT4G35080
AT4G35060
AT4G35050
AT4G35040
AT4G34990
AT4G34990
AT4G34980
AT4G34970
AT4G34960
AT4G34920
AT4G34920
AT4G34900
AT4G34890
AT4G34740
AT4G34650
AT4G34630
AT4G34610
AT4G34590
AT4G34480
AT4G34410
AT4G34350
AT4G34260
AT4G34230
AT4G34200
AT4G34160
AT4G34160
AT4G34130
AT4G34120
AT4G34030
AT4G34010
AT4G34000
AT4G33980
AT4G33960
AT4G33950
AT4G33920
AT4G33720
AT4G33710
AT4G33640
AT4G33630
AT4G33580
AT4G33560
AT4G33550
AT4G33540
AT4G33420
AT4G33380
AT4G33360
AT4G33220
AT4G33150
AT4G33110
AT4G33080
AT4G33070
AT4G33050
AT4G32960
AT4G32940
AT4G32920
AT4G32730
AT4G32730
AT4G32720
AT4G32650
AT4G32600
AT4G32480
AT4G32460
AT4G32340
AT4G32330
AT4G32260
AT4G32210
AT4G32190
AT4G32070
AT4G32020
AT4G31920
AT4G31900
AT4G31870
AT4G31860
AT4G31840
AT4G31820
AT4G31550
AT4G31480
AT4G31420
AT4G31390
AT4G31290
AT4G30990
AT4G30850
AT4G30800
AT4G30270
AT4G30270
AT4G30170
AT4G30100
AT4G29950
AT4G29930
AT4G29740
AT4G29700
AT4G29670
AT4G29590
AT4G29510
AT4G29510
AT4G29100
AT4G29020
AT4G28910
AT4G28750
AT4G28750
AT4G28730
AT4G28520
AT4G28480
AT4G28400
AT4G28370
AT4G28370
AT4G28360
AT4G28270
AT4G28110
AT4G28040
AT4G27940
AT4G27880
AT4G27870
AT4G27860
AT4G27830
AT4G27830
AT4G27820
AT4G27800
AT4G27730
AT4G27720
AT4G27710
AT4G27700
AT4G27680
AT4G27570
AT4G27520
AT4G27450
AT4G27440
AT4G27410
AT4G27380
AT4G27360
AT4G27350
AT4G27310
AT4G27300
AT4G27280
AT4G27270
AT4G27260
AT4G27130
AT4G27080
AT4G27070
AT4G27070
AT4G27030
AT4G27020
AT4G26970
AT4G26940
AT4G26910
AT4G26850
AT4G26840
AT4G26840
AT4G26750
AT4G26690
AT4G26670
AT4G26650
AT4G26600
AT4G26550
AT4G26540
AT4G26520
AT4G26400
AT4G26230
AT4G26220
AT4G26210
AT4G26200
AT4G26160
AT4G26130
AT4G26110
AT4G26080
AT4G26010
AT4G25980
AT4G25970
AT4G25900
AT4G25880
AT4G25820
AT4G25810
AT4G25740
AT4G25710
AT4G25700
AT4G25690
AT4G25650
AT4G25640
AT4G25630
AT4G25620
AT4G25520
AT4G25490
AT4G25480
AT4G25470
AT4G25390
AT4G25380
AT4G25340
AT4G25310
AT4G25200
AT4G25200
AT4G25090
AT4G24940
AT4G24920
AT4G24830
AT4G24800
AT4G24780
AT4G24780
AT4G24740
AT4G24620
AT4G24510
AT4G24480
AT4G24360
AT4G24360
AT4G24350
AT4G24340
AT4G24340
AT4G24330
AT4G24240
AT4G24230
AT4G24210
AT4G24190
AT4G24190
AT4G24160
AT4G24130
AT4G24120
AT4G24120
AT4G24060
AT4G24000
AT4G23990
AT4G23890
AT4G23810
AT4G23800
AT4G23710
AT4G23710
AT4G23700
AT4G23640
AT4G23630
AT4G23570
AT4G23550
AT4G23500
AT4G23450
AT4G23430
AT4G23420
AT4G23420
AT4G23400
AT4G23300
AT4G23280
AT4G23220
AT4G23190
AT4G23180
AT4G23130
AT4G23100
AT4G23100
AT4G23060
AT4G23050
AT4G23010
AT4G22920
AT4G22890
AT4G22820
AT4G22780
AT4G22690
AT4G22670
AT4G22610
AT4G22590
AT4G22470
AT4G22240
AT4G22220
AT4G22200
AT4G22080
AT4G22070
AT4G22010
AT4G21910
AT4G21850
AT4G21830
AT4G21680
AT4G21570
AT4G21560
AT4G21410
AT4G21400
AT4G21280
AT4G21180
AT4G21150
AT4G21120
AT4G21120
AT4G21090
AT4G20980
AT4G20890
AT4G20860
AT4G20860
AT4G20820
AT4G20780
AT4G20460
AT4G20410
AT4G20390
AT4G20320
AT4G20300
AT4G20270
AT4G20260
AT4G20070
AT4G20020
AT4G20010
AT4G19960
AT4G19880
AT4G19860
AT4G19840
AT4G19810
AT4G19530
AT4G19460
AT4G19450
AT4G19420
AT4G19410
AT4G19390
AT4G19210
AT4G19200
AT4G19170
AT4G19160
AT4G19120
AT4G19110
AT4G19050
AT4G19030
AT4G18930
AT4G18910
AT4G18900
AT4G18880
AT4G18880
AT4G18810
AT4G18800
AT4G18710
AT4G18700
AT4G18430
AT4G18390
AT4G18380
AT4G18360
AT4G18340
AT4G18210
AT4G18200
AT4G18170
AT4G18040
AT4G18030
AT4G18010
AT4G18010
AT4G17940
AT4G17870
AT4G17840
AT4G17830
AT4G17790
AT4G17770
AT4G17670
AT4G17550
AT4G17520
AT4G17500
AT4G17500
AT4G17490
AT4G17490
AT4G17380
AT4G17340
AT4G17330
AT4G17300
AT4G17280
AT4G17260
AT4G17230
AT4G17230
AT4G17190
AT4G17190
AT4G17120
AT4G17100
AT4G17090
AT4G17090
AT4G17090
AT4G17080
AT4G17070
AT4G16990
AT4G16850
AT4G16840
AT4G16780
AT4G16690
AT4G16660
AT4G16540
AT4G16520
AT4G16500
AT4G16390
AT4G16370
AT4G16260
AT4G16190
AT4G16190
AT4G16120
AT4G16110
AT4G15930
AT4G15920
AT4G15910
AT4G15910
AT4G15770
AT4G15760
AT4G15760
AT4G15610
AT4G15550
AT4G15540
AT4G15500
AT4G15490
AT4G15480
AT4G15440
AT4G15430
AT4G15420
AT4G15390
AT4G15330
AT4G15000
AT4G14990
AT4G14900
AT4G14890
AT4G14870
AT4G14830
AT4G14740
AT4G14690
AT4G14680
AT4G14630
AT4G14630
AT4G14620
AT4G14580
AT4G14540
AT4G14520
AT4G14440
AT4G14400
AT4G14390
AT4G14360
AT4G14310
AT4G14300
AT4G14250
AT4G14230
AT4G14220
AT4G14220
AT4G14130
AT4G14110
AT4G14020
AT4G14000
AT4G13910
AT4G13900
AT4G13900
AT4G13850
AT4G13850
AT4G13840
AT4G13830
AT4G13770
AT4G13670
AT4G13510
AT4G13480
AT4G13460
AT4G13420
AT4G13360
AT4G13350
AT4G13340
AT4G13310
AT4G13310
AT4G13250
AT4G13180
AT4G13050
AT4G13030
AT4G13010
AT4G12880
AT4G12800
AT4G12800
AT4G12800
AT4G12750
AT4G12730
AT4G12570
AT4G12560
AT4G12550
AT4G12550
AT4G12510
AT4G12480
AT4G12470
AT4G12460
AT4G12430
AT4G12420
AT4G12400
AT4G12390
AT4G12330
AT4G12280
AT4G12070
AT4G12040
AT4G12030
AT4G11880
AT4G11830
AT4G11650
AT4G11600
AT4G11600
AT4G11360
AT4G11350
AT4G11320
AT4G11320
AT4G11290
AT4G11280
AT4G11280
AT4G11280
AT4G11220
AT4G11210
AT4G11190
AT4G11140
AT4G11110
AT4G11010
AT4G10970
AT4G10770
AT4G10750
AT4G10500
AT4G10480
AT4G10450
AT4G10430
AT4G10360
AT4G10340
AT4G10310
AT4G10310
AT4G10120
AT4G10060
AT4G10040
AT4G10030
AT4G09890
AT4G09830
AT4G09760
AT4G09730
AT4G09460
AT4G08980
AT4G08950
AT4G08920
AT4G08460
AT4G08390
AT4G08290
AT4G08280
AT4G08260
AT4G07950
AT4G07820
AT4G04840
AT4G04830
AT4G04800
AT4G04770
AT4G04610
AT4G04490
AT4G04470
AT4G04330
AT4G04200
AT4G04020
AT4G03510
AT4G03430
AT4G03400
AT4G03390
AT4G03210
AT4G03030
AT4G03020
AT4G02980
AT4G02980
AT4G02940
AT4G02930
AT4G02920
AT4G02880
AT4G02850
AT4G02830
AT4G02790
AT4G02770
AT4G02770
AT4G02770
AT4G02640
AT4G02600
AT4G02590
AT4G02540
AT4G02500
AT4G02480
AT4G02450
AT4G02380
AT4G02380
AT4G02370
AT4G02340
AT4G02330
AT4G02330
AT4G02290
AT4G02280
AT4G02270
AT4G02200
AT4G02130
AT4G02100
AT4G02060
AT4G02010
AT4G01950
AT4G01900
AT4G01870
AT4G01720
AT4G01700
AT4G01660
AT4G01630
AT4G01590
AT4G01560
AT4G01450
AT4G01440
AT4G01400
AT4G01350
AT4G01330
AT4G01250
AT4G01120
AT4G01080
AT4G01070
AT4G01000
AT4G00940
AT4G00880
AT4G00780
AT4G00700
AT4G00620
AT4G00570
AT4G00430
AT4G00360
AT4G00340
AT4G00330
AT4G00300
AT4G00050
AT3G62030
AT3G62020
AT3G61890
AT3G61860
AT3G61650
AT3G61580
AT3G61440
AT3G61150
AT3G61140
AT3G60530
AT3G60140
AT3G60140
AT3G59760
AT3G57610
AT3G57260
AT3G57260
AT3G56070
AT3G55740
AT3G55610
AT3G55380
AT3G55380
AT3G55240
AT3G55120
AT3G54960
AT3G54950
AT3G54920
AT3G54890
AT3G54880
AT3G54830
AT3G54820
AT3G54810
AT3G54660
AT3G54640
AT3G54640
AT3G54560
AT3G54470
AT3G54420
AT3G54420
AT3G54420
AT3G54180
AT3G54110
AT3G54110
AT3G54050
AT3G54010
AT3G53920
AT3G53610
AT3G53570
AT3G53260
AT3G53260
AT3G52580
AT3G52560
AT3G52500
AT3G52480
AT3G52470
AT3G52430
AT3G52430
AT3G52370
AT3G52190
AT3G52180
AT3G52140
AT3G52070
AT3G52060
AT3G52040
AT3G51920
AT3G51920
AT3G51920
AT3G51900
AT3G51860
AT3G51830
AT3G51670
AT3G51630
AT3G51610
AT3G51600
AT3G51240
AT3G51030
AT3G50980
AT3G50970
AT3G50950
AT3G50930
AT3G50820
AT3G50820
AT3G50820
AT3G50790
AT3G50770
AT3G50770
AT3G50750
AT3G50740
AT3G50650
AT3G50410
AT3G50060
AT3G49960
AT3G49690
AT3G48750
AT3G48730
AT3G48360
AT3G48350
AT3G48340
AT3G48280
AT3G48100
AT3G48090
AT3G48070
AT3G47960
AT3G47800
AT3G47730
AT3G47500
AT3G47430
AT3G47420
AT3G47380
AT3G47370
AT3G47340
AT3G46900
AT3G46700
AT3G46460
AT3G46230
AT3G46130
AT3G46100
AT3G46090
AT3G46090
AT3G45780
AT3G44990
AT3G44110
AT3G44110
AT3G43160
AT3G32980
AT3G30775
AT3G29350
AT3G29200
AT3G29160
AT3G28930
AT3G28930
AT3G28210
AT3G27690
AT3G27610
AT3G27300
AT3G27170
AT3G26830
AT3G26740
AT3G26720
AT3G26650
AT3G26590
AT3G26570
AT3G26280
AT3G26220
AT3G25920
AT3G25860
AT3G25230
AT3G25110
AT3G24310
AT3G24310
AT3G24310
AT3G24300
AT3G24170
AT3G24170
AT3G23990
AT3G23250
AT3G23240
AT3G23150
AT3G23050
AT3G23050
AT3G23030
AT3G23000
AT3G22370
AT3G22310
AT3G22300
AT3G22240
AT3G22240
AT3G21770
AT3G21670
AT3G21240
AT3G20600
AT3G20600
AT3G19960
AT3G19930
AT3G19820
AT3G16860
AT3G16857
AT3G16720
AT3G16650
AT3G16530
AT3G16500
AT3G16480
AT3G16460
AT3G16370
AT3G16330
AT3G16240
AT3G16050
AT3G15450
AT3G15210
AT3G14420
AT3G14310
AT3G14230
AT3G13790
AT3G13790
AT3G13380
AT3G12780
AT3G12580
AT3G12580
AT3G12500
AT3G12500
AT3G12110
AT3G11900
AT3G11410
AT3G11170
AT3G10660
AT3G10520
AT3G10410
AT3G10330
AT3G09440
AT3G09440
AT3G09390
AT3G09390
AT3G09390
AT3G08760
AT3G08730
AT3G08690
AT3G08690
AT3G05200
AT3G04880
AT3G04870
AT3G04720
AT3G04550
AT3G03640
AT3G02730
AT3G02580
AT3G02580
AT3G01930
AT3G01930
AT3G01540
AT3G01470
AT3G01190
AT3G01120
AT3G01100
AT2G48030
AT2G47970
AT2G47890
AT2G47850
AT2G47800
AT2G47780
AT2G47770
AT2G47710
AT2G47690
AT2G47650
AT2G47630
AT2G47610
AT2G47600
AT2G47580
AT2G47580
AT2G47560
AT2G47550
AT2G47510
AT2G47490
AT2G47470
AT2G47450
AT2G47440
AT2G47330
AT2G47270
AT2G47260
AT2G47190
AT2G47180
AT2G47160
AT2G47160
AT2G47130
AT2G47070
AT2G47060
AT2G47000
AT2G46990
AT2G46930
AT2G46830
AT2G46790
AT2G46790
AT2G46760
AT2G46740
AT2G46690
AT2G46680
AT2G46650
AT2G46510
AT2G46490
AT2G46490
AT2G46450
AT2G46430
AT2G46410
AT2G46370
AT2G46340
AT2G46330
AT2G46310
AT2G46270
AT2G46230
AT2G46220
AT2G46100
AT2G46030
AT2G45980
AT2G45970
AT2G45820
AT2G45790
AT2G45730
AT2G45720
AT2G45710
AT2G45680
AT2G45670
AT2G45660
AT2G45570
AT2G45520
AT2G45470
AT2G45440
AT2G45400
AT2G45330
AT2G45290
AT2G45250
AT2G45240
AT2G45220
AT2G45210
AT2G45200
AT2G45180
AT2G45180
AT2G45170
AT2G45140
AT2G45070
AT2G45070
AT2G45070
AT2G45010
AT2G44940
AT2G44890
AT2G44860
AT2G44840
AT2G44790
AT2G44760
AT2G44670
AT2G44660
AT2G44500
AT2G44450
AT2G44430
AT2G44410
AT2G44390
AT2G44380
AT2G44370
AT2G44310
AT2G44300
AT2G44290
AT2G44210
AT2G44200
AT2G44180
AT2G44130
AT2G44110
AT2G44080
AT2G44050
AT2G43920
AT2G43820
AT2G43790
AT2G43750
AT2G43620
AT2G43610
AT2G43590
AT2G43590
AT2G43570
AT2G43550
AT2G43540
AT2G43510
AT2G43500
AT2G43460
AT2G43430
AT2G43360
AT2G43330
AT2G43290
AT2G43230
AT2G43150
AT2G43130
AT2G43100
AT2G43090
AT2G43020
AT2G43010
AT2G42890
AT2G42840
AT2G42760
AT2G42750
AT2G42740
AT2G42690
AT2G42610
AT2G42600
AT2G42530
AT2G42520
AT2G42490
AT2G42490
AT2G42320
AT2G42280
AT2G42200
AT2G42150
AT2G42090
AT2G42060
AT2G41940
AT2G41900
AT2G41870
AT2G41810
AT2G41800
AT2G41760
AT2G41700
AT2G41680
AT2G41640
AT2G41630
AT2G41560
AT2G41540
AT2G41490
AT2G41480
AT2G41410
AT2G41410
AT2G41380
AT2G41370
AT2G41310
AT2G41260
AT2G41230
AT2G41190
AT2G41180
AT2G41110
AT2G41100
AT2G41090
AT2G41010
AT2G40970
AT2G40940
AT2G40940
AT2G40900
AT2G40890
AT2G40880
AT2G40840
AT2G40710
AT2G40700
AT2G40620
AT2G40600
AT2G40590
AT2G40460
AT2G40400
AT2G40360
AT2G40340
AT2G40330
AT2G40290
AT2G40290
AT2G40280
AT2G40270
AT2G40230
AT2G40140
AT2G40100
AT2G40080
AT2G40010
AT2G40000
AT2G39980
AT2G39930
AT2G39870
AT2G39850
AT2G39800
AT2G39750
AT2G39730
AT2G39710
AT2G39700
AT2G39550
AT2G39530
AT2G39470
AT2G39460
AT2G39450
AT2G39420
AT2G39400
AT2G39350
AT2G39330
AT2G39290
AT2G39200
AT2G39200
AT2G39130
AT2G39110
AT2G39080
AT2G39040
AT2G38870
AT2G38860
AT2G38860
AT2G38820
AT2G38800
AT2G38760
AT2G38750
AT2G38650
AT2G38640
AT2G38610
AT2G38540
AT2G38470
AT2G38410
AT2G38400
AT2G38400
AT2G38390
AT2G38310
AT2G38280
AT2G38240
AT2G38230
AT2G38210
AT2G38180
AT2G38170
AT2G38130
AT2G38120
AT2G37970
AT2G37940
AT2G37770
AT2G37750
AT2G37710
AT2G37690
AT2G37690
AT2G37620
AT2G37600
AT2G37520
AT2G37490
AT2G37490
AT2G37480
AT2G37460
AT2G37450
AT2G37440
AT2G37430
AT2G37430
AT2G37270
AT2G37250
AT2G37190
AT2G37170
AT2G37150
AT2G37130
AT2G37120
AT2G37090
AT2G37040
AT2G37040
AT2G37040
AT2G36950
AT2G36930
AT2G36910
AT2G36910
AT2G36910
AT2G36890
AT2G36870
AT2G36830
AT2G36800
AT2G36750
AT2G36690
AT2G36620
AT2G36570
AT2G36460
AT2G36410
AT2G36390
AT2G36390
AT2G36390
AT2G36360
AT2G36320
AT2G36310
AT2G36220
AT2G36170
AT2G36080
AT2G36060
AT2G35980
AT2G35940
AT2G35880
AT2G35860
AT2G35810
AT2G35780
AT2G35770
AT2G35750
AT2G35710
AT2G35660
AT2G35660
AT2G35650
AT2G35610
AT2G35610
AT2G35520
AT2G35470
AT2G35440
AT2G35380
AT2G35300
AT2G35260
AT2G35240
AT2G35240
AT2G35190
AT2G35040
AT2G35010
AT2G34930
AT2G34810
AT2G34790
AT2G34720
AT2G34690
AT2G34660
AT2G34650
AT2G34630
AT2G34500
AT2G34490
AT2G34470
AT2G34460
AT2G34300
AT2G34160
AT2G34060
AT2G33850
AT2G33830
AT2G33790
AT2G33740
AT2G33710
AT2G33700
AT2G33620
AT2G33580
AT2G33530
AT2G33480
AT2G33430
AT2G33430
AT2G33380
AT2G33310
AT2G33250
AT2G33250
AT2G33210
AT2G33110
AT2G33050
AT2G32990
AT2G32950
AT2G32950
AT2G32920
AT2G32870
AT2G32810
AT2G32800
AT2G32720
AT2G32680
AT2G32570
AT2G32560
AT2G32540
AT2G32530
AT2G32520
AT2G32430
AT2G32220
AT2G32210
AT2G32200
AT2G32150
AT2G32080
AT2G32030
AT2G32020
AT2G32000
AT2G31950
AT2G31950
AT2G31950
AT2G31880
AT2G31790
AT2G31750
AT2G31730
AT2G31710
AT2G31680
AT2G31670
AT2G31510
AT2G31490
AT2G31410
AT2G31380
AT2G31370
AT2G31360
AT2G31300
AT2G31300
AT2G31230
AT2G31180
AT2G31090
AT2G30970
AT2G30950
AT2G30930
AT2G30920
AT2G30870
AT2G30800
AT2G30770
AT2G30640
AT2G30620
AT2G30610
AT2G30600
AT2G30590
AT2G30550
AT2G30520
AT2G30510
AT2G30500
AT2G30490
AT2G30440
AT2G30360
AT2G30250
AT2G30210
AT2G30210
AT2G30140
AT2G30130
AT2G30060
AT2G30040
AT2G30020
AT2G30010
AT2G29980
AT2G29960
AT2G29910
AT2G29750
AT2G29740
AT2G29730
AT2G29700
AT2G29670
AT2G29650
AT2G29630
AT2G29580
AT2G29570
AT2G29560
AT2G29530
AT2G29530
AT2G29510
AT2G29500
AT2G29490
AT2G29480
AT2G29460
AT2G29450
AT2G29440
AT2G29420
AT2G29380
AT2G29350
AT2G29340
AT2G29330
AT2G29310
AT2G29120
AT2G28970
AT2G28960
AT2G28950
AT2G28930
AT2G28900
AT2G28890
AT2G28840
AT2G28790
AT2G28740
AT2G28720
AT2G28660
AT2G28630
AT2G28600
AT2G28570
AT2G28550
AT2G28550
AT2G28470
AT2G28450
AT2G28430
AT2G28410
AT2G28400
AT2G28320
AT2G28230
AT2G28190
AT2G28160
AT2G28080
AT2G28070
AT2G28000
AT2G27970
AT2G27960
AT2G27840
AT2G27810
AT2G27690
AT2G27580
AT2G27530
AT2G27500
AT2G27450
AT2G27420
AT2G27360
AT2G27330
AT2G27330
AT2G27310
AT2G27260
AT2G27200
AT2G27190
AT2G27170
AT2G27080
AT2G27050
AT2G27040
AT2G26980
AT2G26930
AT2G26920
AT2G26900
AT2G26830
AT2G26800
AT2G26740
AT2G26730
AT2G26690
AT2G26650
AT2G26640
AT2G26290
AT2G26250
AT2G26190
AT2G26170
AT2G26150
AT2G26140
AT2G26110
AT2G26080
AT2G25980
AT2G25930
AT2G25910
AT2G25900
AT2G25800
AT2G25620
AT2G25510
AT2G25450
AT2G25260
AT2G25250
AT2G25180
AT2G25110
AT2G25060
AT2G25000
AT2G24850
AT2G24790
AT2G24770
AT2G24650
AT2G24580
AT2G24570
AT2G24560
AT2G24550
AT2G24540
AT2G24500
AT2G24430
AT2G24420
AT2G24330
AT2G24290
AT2G24280
AT2G24260
AT2G24240
AT2G24170
AT2G24150
AT2G24130
AT2G24120
AT2G24100
AT2G23910
AT2G23760
AT2G23620
AT2G23610
AT2G23600
AT2G23540
AT2G23450
AT2G23420
AT2G23350
AT2G23340
AT2G23290
AT2G23220
AT2G23170
AT2G23120
AT2G23030
AT2G22990
AT2G22860
AT2G22850
AT2G22840
AT2G22800
AT2G22770
AT2G22760
AT2G22590
AT2G22550
AT2G22510
AT2G22500
AT2G22490
AT2G22480
AT2G22470
AT2G22360
AT2G22330
AT2G22310
AT2G22250
AT2G22240
AT2G22170
AT2G22130
AT2G22080
AT2G22000
AT2G21970
AT2G21950
AT2G21820
AT2G21660
AT2G21640
AT2G21620
AT2G21620
AT2G21620
AT2G21620
AT2G21560
AT2G21440
AT2G21320
AT2G21210
AT2G21130
AT2G21060
AT2G21050
AT2G21020
AT2G20890
AT2G20870
AT2G20850
AT2G20780
AT2G20670
AT2G20650
AT2G20610
AT2G20570
AT2G20450
AT2G20370
AT2G20340
AT2G20320
AT2G20260
AT2G20140
AT2G20060
AT2G20040
AT2G19900
AT2G19860
AT2G19810
AT2G19800
AT2G19650
AT2G19590
AT2G19570
AT2G19570
AT2G19520
AT2G19520
AT2G19350
AT2G19310
AT2G19190
AT2G19060
AT2G18980
AT2G18910
AT2G18890
AT2G18740
AT2G18710
AT2G18700
AT2G18700
AT2G18690
AT2G18680
AT2G18440
AT2G18440
AT2G18440
AT2G18370
AT2G18230
AT2G18210
AT2G18170
AT2G18150
AT2G18050
AT2G18030
AT2G17880
AT2G17840
AT2G17820
AT2G17760
AT2G17740
AT2G17720
AT2G17560
AT2G17530
AT2G17500
AT2G17480
AT2G17480
AT2G17450
AT2G17440
AT2G17420
AT2G17370
AT2G17320
AT2G17300
AT2G17280
AT2G17250
AT2G17230
AT2G17220
AT2G17120
AT2G16990
AT2G16980
AT2G16890
AT2G16800
AT2G16780
AT2G16660
AT2G16590
AT2G16590
AT2G16530
AT2G16500
AT2G16430
AT2G16280
AT2G16060
AT2G15970
AT2G15890
AT2G15830
AT2G15830
AT2G15690
AT2G15580
AT2G15430
AT2G15400
AT2G15390
AT2G15320
AT2G15240
AT2G15050
AT2G15000
AT2G14900
AT2G14890
AT2G14780
AT2G14750
AT2G14750
AT2G14740
AT2G14610
AT2G14610
AT2G14560
AT2G14560
AT2G14560
AT2G14510
AT2G14460
AT2G14210
AT2G14170
AT2G13790
AT2G13650
AT2G13360
AT2G12400
AT2G11620
AT2G11260
AT2G07360
AT2G07050
AT2G06850
AT2G06050
AT2G05990
AT2G05940
AT2G05920
AT2G05790
AT2G05630
AT2G05620
AT2G05540
AT2G05520
AT2G05520
AT2G05380
AT2G05380
AT2G05100
AT2G04940
AT2G04800
AT2G04780
AT2G04690
AT2G04410
AT2G04400
AT2G04400
AT2G04350
AT2G04280
AT2G04160
AT2G04160
AT2G04100
AT2G04100
AT2G04030
AT2G03800
AT2G03760
AT2G03760
AT2G03750
AT2G03730
AT2G03710
AT2G03510
AT2G03440
AT2G03430
AT2G03350
AT2G03340
AT2G03260
AT2G03240
AT2G03200
AT2G03090
AT2G03010
AT2G02990
AT2G02950
AT2G02930
AT2G02850
AT2G02850
AT2G02820
AT2G02810
AT2G02710
AT2G02510
AT2G02230
AT2G02180
AT2G02160
AT2G02120
AT2G02100
AT2G02080
AT2G02050
AT2G02040
AT2G02010
AT2G01930
AT2G01890
AT2G01850
AT2G01850
AT2G01830
AT2G01720
AT2G01680
AT2G01670
AT2G01530
AT2G01450
AT2G01430
AT2G01350
AT2G01290
AT2G01190
AT2G01150
AT2G01140
AT1G80830
AT1G80560
AT1G79560
AT1G79530
AT1G79520
AT1G79510
AT1G79380
AT1G79270
AT1G79230
AT1G79160
AT1G79150
AT1G79090
AT1G79050
AT1G79040
AT1G78880
AT1G78860
AT1G78860
AT1G78850
AT1G78830
AT1G78830
AT1G78780
AT1G78680
AT1G78670
AT1G78660
AT1G78660
AT1G78620
AT1G78600
AT1G78580
AT1G78580
AT1G78580
AT1G78580
AT1G78570
AT1G78560
AT1G78510
AT1G78090
AT1G78090
AT1G78080
AT1G77760
AT1G77760
AT1G77490
AT1G77380
AT1G77260
AT1G77180
AT1G77120
AT1G77000
AT1G76990
AT1G76960
AT1G76890
AT1G76700
AT1G76680
AT1G76490
AT1G76180
AT1G76100
AT1G76100
AT1G76090
AT1G75840
AT1G75820
AT1G75820
AT1G75800
AT1G75750
AT1G75750
AT1G75630
AT1G75280
AT1G75040
AT1G75040
AT1G74670
AT1G74670
AT1G74470
AT1G74310
AT1G74310
AT1G73330
AT1G72930
AT1G72770
AT1G72730
AT1G72610
AT1G72260
AT1G71880
AT1G71030
AT1G70940
AT1G70720
AT1G70710
AT1G70420
AT1G70370
AT1G70290
AT1G70280
AT1G70230
AT1G70210
AT1G70200
AT1G70170
AT1G70160
AT1G70090
AT1G70000
AT1G69960
AT1G69850
AT1G69700
AT1G69530
AT1G69490
AT1G68850
AT1G68850
AT1G68840
AT1G68530
AT1G68010
AT1G68000
AT1G67980
AT1G67980
AT1G67730
AT1G67710
AT1G67490
AT1G67480
AT1G67360
AT1G67340
AT1G67300
AT1G67250
AT1G67110
AT1G66270
AT1G66150
AT1G65970
AT1G65600
AT1G65580
AT1G65500
AT1G65390
AT1G65310
AT1G65230
AT1G65060
AT1G64990
AT1G64890
AT1G64790
AT1G64780
AT1G64780
AT1G64740
AT1G64710
AT1G64060
AT1G63940
AT1G62800
AT1G62710
AT1G62660
AT1G62630
AT1G62570
AT1G62560
AT1G62510
AT1G62440
AT1G62430
AT1G62420
AT1G62300
AT1G62250
AT1G62200
AT1G62180
AT1G62180
AT1G62020
AT1G61890
AT1G61870
AT1G61800
AT1G61770
AT1G61740
AT1G61590
AT1G61580
AT1G61570
AT1G61560
AT1G61560
AT1G61520
AT1G61520
AT1G61380
AT1G61360
AT1G61120
AT1G61100
AT1G60850
AT1G60800
AT1G60780
AT1G60680
AT1G60610
AT1G60470
AT1G60390
AT1G60190
AT1G60070
AT1G60010
AT1G59990
AT1G59960
AT1G59910
AT1G59830
AT1G59820
AT1G59750
AT1G59740
AT1G59730
AT1G59700
AT1G58360
AT1G58290
AT1G56650
AT1G56340
AT1G56280
AT1G56170
AT1G55920
AT1G55810
AT1G55680
AT1G55530
AT1G55510
AT1G55500
AT1G55450
AT1G55020
AT1G55020
AT1G54830
AT1G54740
AT1G54580
AT1G54580
AT1G54520
AT1G54500
AT1G54410
AT1G54360
AT1G54290
AT1G54100
AT1G54030
AT1G54010
AT1G54000
AT1G54000
AT1G54000
AT1G53840
AT1G53580
AT1G53540
AT1G53540
AT1G52690
AT1G52230
AT1G52150
AT1G52140
AT1G52070
AT1G52050
AT1G52030
AT1G51950
AT1G51760
AT1G51680
AT1G51400
AT1G51200
AT1G50430
AT1G50420
AT1G50250
AT1G50250
AT1G49570
AT1G49510
AT1G49500
AT1G49480
AT1G49450
AT1G49410
AT1G49320
AT1G48480
AT1G47710
AT1G47670
AT1G47640
AT1G47580
AT1G47530
AT1G47420
AT1G43620
AT1G43560
AT1G43160
AT1G43160
AT1G37130
AT1G36170
AT1G35680
AT1G35670
AT1G34260
AT1G34210
AT1G34030
AT1G33960
AT1G33960
AT1G33240
AT1G32210
AT1G32200
AT1G32170
AT1G31970
AT1G31860
AT1G31330
AT1G31230
AT1G31180
AT1G30900
AT1G30890
AT1G30760
AT1G30750
AT1G30720
AT1G30700
AT1G30700
AT1G30690
AT1G30640
AT1G30630
AT1G30620
AT1G30120
AT1G30040
AT1G29750
AT1G29260
AT1G28670
AT1G27630
AT1G27520
AT1G27480
AT1G27390
AT1G27350
AT1G27340
AT1G27320
AT1G27200
AT1G27130
AT1G27030
AT1G27020
AT1G26920
AT1G26910
AT1G26880
AT1G24510
AT1G24450
AT1G24350
AT1G24340
AT1G24280
AT1G24180
AT1G24170
AT1G24160
AT1G24140
AT1G24100
AT1G23860
AT1G23840
AT1G23800
AT1G23780
AT1G23760
AT1G23740
AT1G23710
AT1G23150
AT1G23130
AT1G23120
AT1G23100
AT1G23080
AT1G23080
AT1G23050
AT1G23040
AT1G23030
AT1G23020
AT1G23010
AT1G22990
AT1G22930
AT1G22920
AT1G22770
AT1G22770
AT1G22770
AT1G22750
AT1G22740
AT1G22710
AT1G22640
AT1G22640
AT1G22610
AT1G22360
AT1G21830
AT1G21780
AT1G21760
AT1G21750
AT1G21720
AT1G21680
AT1G21670
AT1G21400
AT1G21270
AT1G21250
AT1G21000
AT1G20980
AT1G20920
AT1G20840
AT1G20840
AT1G20690
AT1G20690
AT1G20690
AT1G20620
AT1G20450
AT1G20440
AT1G20440
AT1G20330
AT1G20010
AT1G19850
AT1G19730
AT1G19730
AT1G19670
AT1G19150
AT1G19050
AT1G18890
AT1G18640
AT1G18250
AT1G17740
AT1G17420
AT1G17020
AT1G16530
AT1G16510
AT1G16460
AT1G16410
AT1G16410
AT1G16350
AT1G16320
AT1G16310
AT1G15820
AT1G15550
AT1G15470
AT1G15440
AT1G15400
AT1G15380
AT1G15370
AT1G15340
AT1G15310
AT1G15290
AT1G15110
AT1G15100
AT1G14980
AT1G14980
AT1G14920
AT1G14910
AT1G14900
AT1G14900
AT1G14620
AT1G14370
AT1G14240
AT1G14210
AT1G14200
AT1G14180
AT1G14160
AT1G14150
AT1G14040
AT1G14010
AT1G13990
AT1G13960
AT1G13930
AT1G13450
AT1G13210
AT1G13110
AT1G13090
AT1G13080
AT1G13080
AT1G12520
AT1G12370
AT1G12240
AT1G12110
AT1G12080
AT1G12040
AT1G12010
AT1G12000
AT1G11960
AT1G11830
AT1G11820
AT1G11700
AT1G11680
AT1G11670
AT1G11580
AT1G11530
AT1G11260
AT1G11140
AT1G11050
AT1G10970
AT1G10960
AT1G10900
AT1G10900
AT1G10760
AT1G10740
AT1G10550
AT1G10480
AT1G10470
AT1G10410
AT1G10410
AT1G10410
AT1G10370
AT1G10370
AT1G10360
AT1G10270
AT1G10180
AT1G10170
AT1G10140
AT1G10080
AT1G10060
AT1G10020
AT1G09970
AT1G09830
AT1G09830
AT1G09750
AT1G09630
AT1G09530
AT1G09530
AT1G09500
AT1G09500
AT1G09490
AT1G09350
AT1G09310
AT1G09250
AT1G09210
AT1G09200
AT1G09140
AT1G09090
AT1G09070
AT1G09010
AT1G08980
AT1G08930
AT1G08920
AT1G08900
AT1G08890
AT1G08830
AT1G08770
AT1G08650
AT1G08570
AT1G08550
AT1G08450
AT1G08090
AT1G07960
AT1G07780
AT1G07670
AT1G07530
AT1G07480
AT1G07480
AT1G07320
AT1G07320
AT1G07140
AT1G07110
AT1G06760
AT1G06570
AT1G06180
AT1G06040
AT1G05700
AT1G05680
AT1G05660
AT1G05500
AT1G05340
AT1G05320
AT1G05300
AT1G05260
AT1G05250
AT1G05200
AT1G05200
AT1G05170
AT1G05100
AT1G05070
AT1G05010
AT1G05000
AT1G04690
AT1G04690
AT1G04680
AT1G04620
AT1G04570
AT1G04550
AT1G04480
AT1G04440
AT1G04430
AT1G04400
AT1G04370
AT1G04350
AT1G04290
AT1G04250
AT1G04250
AT1G04240
AT1G04240
AT1G04220
AT1G04190
AT1G04170
AT1G04040
AT1G03930
AT1G03900
AT1G03870
AT1G03860
AT1G03740
AT1G03530
AT1G03520
AT1G03480
AT1G03400
AT1G03350
AT1G03310
AT1G03230
AT1G03230
AT1G03220
AT1G03210
AT1G03130
AT1G03130
AT1G03090
AT1G03040
AT1G02920
AT1G02920
AT1G02610
AT1G02200
AT1G01720
AT1G01620
AT1G01540
AT1G01490
AT1G01470
AT1G01120
AT1G01060
