# Supplementary material for: Integrative Identification of Arabidopsis Mitochondrial Proteome and Its Function Exploitation through Protein Interaction Network
Source: PLoS One. 2011 Jan 31;6(1):e16022. doi: 10.1371/journal.pone.0016022 (PMC3031521; doi:10.1371/journal.pone.0016022)
Supplement: Data S9 — Arabidopsis Stress response protein interaction network (SPIN). (XLS) [file pone.0016022.s009.xls]

## Sheet: StressPPI
AT1G04480	AT1G29900
AT1G66280	AT4G27830
AT1G07440	AT2G29340
AT2G37770	AT2G37790
AT1G12970	AT4G26910
AT2G22690	AT4G37880
AT1G59970	AT1G70170
AT2G21130	AT2G29960
AT1G07470	AT1G07480
AT1G24510	AT4G15900
AT1G56110	AT5G27120
AT1G59990	AT3G56550
AT4G24120	AT5G53550
AT1G70710	AT1G75680
AT1G55890	AT3G05200
AT2G20780	AT2G48020
AT1G50060	AT2G14610
AT3G19450	AT4G39330
AT1G07440	AT2G29350
AT1G66280	AT4G27820
AT1G10650	AT1G60610
AT1G05030	AT2G20780
AT3G08860	AT4G39660
AT2G25240	AT2G41100
AT2G31680	AT5G65270
AT1G32090	AT4G15430
AT3G45860	AT4G23280
AT5G24520	AT5G41315
AT3G45990	AT4G34970
AT3G25100	AT4G02060
AT3G01090	AT3G29160
AT1G26400	AT1G30720
AT3G03640	AT3G18070
AT2G24800	AT3G49960
AT1G76410	AT2G17450
AT3G03640	AT5G28510
AT4G04370	AT4G35300
AT2G03710	AT5G23260
AT2G47130	AT3G42960
AT1G77590	AT2G04350
AT2G43350	AT5G57050
AT4G17260	AT5G09660
AT2G25930	AT2G26710
AT2G22480	AT4G26270
AT4G08980	AT5G08590
AT2G35940	AT4G37930
AT3G48750	AT5G63370
AT1G79040	AT2G46820
AT3G49700	AT4G26200
AT2G44840	AT3G55370
AT1G13090	AT3G48310
AT1G72440	AT4G25630
AT5G40160	AT5G66055
AT1G23280	AT2G44860
AT2G44200	AT4G03020
AT2G17630	AT4G35630
AT1G13090	AT3G48320
AT2G18220	AT4G26600
AT1G21720	AT3G51260
AT2G01140	AT5G03690
AT1G11670	AT2G38510
AT1G27340	AT4G34470
AT4G08150	AT4G34610
AT3G53160	AT4G15480
AT2G37620	AT2G42170
AT1G13090	AT4G13290
AT4G17615	AT5G24270
AT3G03640	AT3G21370
AT1G23800	AT5G59600
AT2G41110	AT4G14640
AT1G16920	AT2G43130
AT4G32040	AT4G34610
AT2G31070	AT3G29350
AT2G29570	AT2G41460
AT3G61430	AT4G00430
AT1G04510	AT1G78570
AT2G16060	AT3G57130
AT1G62360	AT4G34610
AT4G10770	AT4G26590
AT1G77670	AT2G32920
AT4G17160	AT4G18800
AT2G32220	AT4G15000
AT2G31680	AT2G33870
AT2G29330	AT4G13180
AT1G19730	AT3G08710
AT1G02690	AT5G44200
AT3G61650	AT4G20890
AT1G04350	AT5G59530
AT1G09200	AT3G54610
AT2G23560	AT2G23610
AT4G10060	AT5G49900
AT1G11475	AT2G15400
AT1G03130	AT3G16140
AT1G77110	AT5G57090
AT3G60140	AT5G25980
AT3G05600	AT4G02340
AT1G53090	AT2G32950
AT5G08620	AT5G60990
AT1G06690	AT1G60680
AT1G27040	AT1G59740
AT3G51840	AT5G65110
AT3G20600	AT4G25080
AT1G31660	AT4G25630
AT1G08750	AT1G69700
AT1G03130	AT4G12800
AT2G40360	AT2G44860
AT4G37550	AT4G37560
AT1G18040	AT3G54180
AT2G44480	AT3G03640
AT1G07260	AT2G29750
AT1G57990	AT4G18210
AT1G01480	AT4G26200
AT1G21750	AT1G77510
AT1G09480	AT1G09500
AT5G58230	AT5G63980
AT1G41830	AT4G22010
AT4G24400	AT5G57050
AT1G70230	AT4G23790
AT1G06400	AT4G18800
AT2G02040	AT2G37900
AT2G41110	AT3G07490
AT1G23780	AT5G42190
AT1G64740	AT5G62700
AT1G14140	AT2G22500
AT1G01620	AT4G23400
AT1G51490	AT1G66270
AT2G43750	AT3G03630
AT4G26910	AT5G55070
AT1G30560	AT4G17550
AT2G38240	AT4G25310
AT2G43130	AT3G59920
AT1G22770	AT3G11540
AT2G44450	AT4G21760
AT4G15930	AT4G34670
AT1G03870	AT2G20520
AT1G18880	AT2G40460
AT1G69850	AT2G02040
AT3G46090	AT5G59820
AT1G64740	AT5G19770
AT4G40060	AT5G65310
AT3G45140	AT4G18040
AT2G22780	AT4G17260
AT1G67110	AT5G04660
AT3G16650	AT5G07320
AT4G14550	AT5G20730
AT2G36590	AT3G55740
AT2G32720	AT5G53560
AT1G08930	AT1G79820
AT3G48040	AT5G40280
AT1G53780	AT2G20140
AT2G22070	AT2G28970
AT2G01290	AT3G04790
AT2G31680	AT4G17170
AT1G10680	AT2G47000
AT1G21760	AT1G75950
AT2G19190	AT4G29990
AT2G40700	AT4G25630
AT4G26200	AT5G65800
AT3G03620	AT3G26590
AT3G16810	AT4G15770
AT2G43130	AT4G18800
AT2G31680	AT4G17160
AT3G49850	AT5G13820
AT2G30910	AT2G31300
AT2G25450	AT2G30840
AT2G18020	AT4G36130
AT2G20260	AT4G02770
AT1G13980	AT2G46270
AT2G32680	AT3G57430
AT1G11910	AT2G23760
AT1G31970	AT2G33340
AT1G62200	AT1G68570
AT2G21130	AT5G61230
AT2G47490	AT4G05320
AT3G09440	AT5G02500
AT2G41110	AT4G37010
AT2G38620	AT3G54180
AT4G34770	AT4G38840
AT1G51470	AT2G44450
AT3G28930	AT5G64330
AT2G17250	AT5G66540
AT1G43040	AT4G36110
AT4G28200	AT4G30990
AT3G60140	AT4G21760
AT1G26560	AT1G66270
AT1G09680	AT5G54960
AT3G23300	AT4G14360
AT1G07440	AT2G29310
AT2G38760	AT4G29830
AT3G03980	AT4G13180
AT3G54180	AT5G10270
AT1G22740	AT4G09720
AT1G27040	AT2G26690
AT1G03430	AT4G16110
AT1G05250	AT4G33420
AT2G43580	AT3G12500
AT1G62560	AT1G63370
AT2G17130	AT3G26650
AT3G01100	AT3G54510
AT4G10770	AT5G64410
AT2G46790	AT4G32551
AT5G23290	AT5G55130
AT3G16240	AT3G47440
AT1G24735	AT1G67980
AT2G36930	AT5G52820
AT3G51850	AT5G19450
AT2G42740	AT3G23620
AT2G33870	AT4G18800
AT5G35410	AT5G57050
AT1G77010	AT2G30950
AT1G28550	AT4G18430
AT1G15440	AT3G62310
AT2G42100	AT3G12110
AT2G46830	AT4G16350
AT1G07440	AT2G29330
AT2G42090	AT3G18780
AT2G14510	AT3G05650
AT1G11260	AT2G48020
AT4G00570	AT5G25880
AT1G21250	AT2G05520
AT4G18430	AT5G64990
AT2G47470	AT5G43380
AT4G27730	AT5G53520
AT2G20890	AT2G28900
AT1G09530	AT2G46340
AT1G12200	AT1G62570
AT1G75680	AT4G02290
AT1G30620	AT1G64440
AT2G44460	AT4G27830
AT1G09570	AT3G45780
AT1G14980	AT1G16470
AT2G43790	AT4G26070
AT2G01900	AT2G37440
AT2G32950	AT5G11260
AT1G12200	AT1G62560
AT4G21940	AT5G19450
AT4G34460	AT5G09810
AT3G46460	AT5G56150
AT1G15310	AT1G48160
AT1G34210	AT3G13770
AT3G19930	AT4G36670
AT3G08030	AT4G32460
AT3G48350	AT4G39090
AT2G42090	AT3G46520
AT1G23080	AT1G73590
AT4G31920	AT5G39340
AT2G27510	AT4G14890
AT1G03740	AT1G62680
AT2G23760	AT4G32040
AT1G76430	AT2G01680
AT2G27420	AT3G45310
AT4G26520	AT4G26530
AT3G15060	AT3G53610
AT4G27730	AT5G53510
AT3G26500	AT4G17080
AT1G73630	AT2G41110
AT2G36910	AT3G28390
AT1G31970	AT1G55150
AT1G30620	AT3G59510
AT3G48090	AT3G52430
AT4G35300	AT5G01110
AT2G44460	AT4G27820
AT1G04680	AT3G24230
AT2G47610	AT5G15550
AT2G01760	AT4G16110
AT1G68010	AT1G79870
AT1G19730	AT3G51030
AT2G37900	AT4G21680
AT3G19820	AT5G37780
AT1G22430	AT1G64710
AT3G06510	AT5G13630
AT1G69440	AT5G43810
AT1G29080	AT4G39090
AT2G40890	AT5G57740
AT1G55890	AT4G27680
AT3G03000	AT5G37770
AT4G13840	AT4G24510
AT2G41110	AT3G43810
AT2G29570	AT2G42120
AT2G39460	AT3G55280
AT5G17420	AT5G44030
AT3G60750	AT5G42980
AT1G29750	AT5G49780
AT2G38860	AT3G02720
AT1G72730	AT5G11200
AT1G09480	AT1G09490
AT1G78970	AT2G07050
AT2G47060	AT2G47470
AT2G20610	AT5G36160
AT1G06380	AT2G43460
AT3G51850	AT5G23580
AT1G62030	AT4G02540
AT1G10940	AT2G24540
AT1G62940	AT3G21240
AT1G21810	AT1G34210
AT3G03640	AT4G21760
AT1G60780	AT4G11380
AT1G53680	AT2G29450
AT2G14620	AT4G37800
AT4G30960	AT5G24270
AT2G01570	AT4G24210
AT2G46340	AT5G22750
AT4G05040	AT4G39640
AT4G18430	AT4G35860
AT2G27420	AT5G60360
AT1G53750	AT2G20140
AT1G18570	AT5G60890
AT1G25260	AT2G44860
AT1G73150	AT4G18900
AT1G21400	AT1G55510
AT4G14905	AT4G39240
AT1G02850	AT2G44450
AT1G04550	AT1G12820
AT3G46460	AT4G27960
AT2G36910	AT3G28345
AT1G24260	AT2G45660
AT4G37760	AT5G24160
AT2G35780	AT3G63470
AT3G48570	AT4G24920
AT1G76810	AT4G25630
AT1G33900	AT1G33960
AT3G09440	AT5G02490
AT2G02820	AT3G04710
AT3G46690	AT3G46700
AT2G29340	AT4G13180
AT4G37760	AT5G24140
AT2G22310	AT3G21280
AT1G18530	AT2G41110
AT2G14170	AT3G48170
AT2G46930	AT5G26670
AT4G37760	AT5G24150
AT2G37620	AT3G18780
AT1G71380	AT2G32990
AT5G02490	AT5G02500
AT2G29310	AT3G04000
AT2G47000	AT4G25960
AT3G53960	AT4G21680
AT2G18740	AT2G47640
AT3G05840	AT4G18710
AT1G75840	AT3G51300
AT4G34740	AT4G38880
AT3G32980	AT3G49110
AT2G17250	AT2G47990
AT4G04700	AT5G19450
AT4G37150	AT5G10300
AT2G28840	AT3G52680
AT2G47470	AT4G40070
AT5G24950	AT5G25130
AT2G22950	AT2G41560
AT1G21730	AT2G32680
AT3G05120	AT4G24210
AT2G32520	AT3G23600
AT1G54020	AT1G54030
AT1G77340	AT2G26980
AT2G41970	AT5G02290
AT1G09630	AT1G28550
AT2G03430	AT3G54300
AT3G19400	AT4G16190
AT2G31790	AT3G02100
AT1G42440	AT4G25630
AT1G04480	AT3G16810
AT3G03640	AT3G18080
AT2G36910	AT3G28380
AT4G00600	AT4G00620
AT3G46060	AT3G53610
AT1G04400	AT1G09570
AT3G61650	AT5G62700
AT1G11050	AT2G36980
AT2G47610	AT3G57150
AT1G54730	AT2G20780
AT2G05710	AT4G26970
AT2G41560	AT4G29900
AT3G47340	AT5G65010
AT1G62200	AT3G54140
AT1G21760	AT4G34210
AT1G06130	AT2G43430
AT2G13810	AT2G28840
AT3G14150	AT4G18360
AT3G04870	AT4G14210
AT1G67980	AT4G26220
AT2G23600	AT4G37150
AT3G61490	AT4G23500
AT1G23860	AT2G37340
AT2G38400	AT4G39660
AT1G10900	AT3G07960
AT2G37620	AT2G42100
AT2G03220	AT5G43810
AT2G36910	AT3G28360
AT2G40360	AT5G04600
AT2G45570	AT2G45580
AT1G24260	AT4G04770
AT1G06960	AT2G47580
AT3G48360	AT5G21274
AT1G13160	AT2G43460
AT2G40290	AT4G11420
AT2G37770	AT4G34460
AT3G22930	AT5G37770
AT2G26710	AT2G46340
AT1G60140	AT2G18700
AT3G23050	AT4G03190
AT1G09200	AT5G27740
AT2G44860	AT5G61770
AT2G28270	AT2G44390
AT3G52930	AT5G42980
AT3G03720	AT4G21120
AT2G20610	AT3G09550
AT4G25490	AT5G57050
AT5G44420	AT5G44430
AT1G10730	AT1G60070
AT4G21400	AT4G38830
AT2G23620	AT5G58310
AT1G62200	AT5G46040
AT1G01750	AT4G34970
AT2G26330	AT5G19280
AT1G22360	AT2G29750
AT3G24170	AT3G54660
AT3G26720	AT5G13980
AT1G12160	AT1G62570
AT1G24470	AT1G67730
AT1G06400	AT1G09630
AT2G32520	AT3G23570
AT3G51920	AT5G37770
AT4G17530	AT4G18800
AT2G27040	AT2G27880
AT1G64740	AT5G62690
AT2G17530	AT3G53030
AT2G29570	AT4G25540
AT2G16800	AT4G35080
AT2G34060	AT4G08770
AT5G19220	AT5G48300
AT2G15400	AT4G21710
AT2G34500	AT4G37320
AT1G62200	AT5G46050
AT2G43580	AT3G54420
AT1G29080	AT3G48340
AT1G20010	AT5G12250
AT3G47420	AT4G17550
AT1G29090	AT4G11320
AT1G30120	AT1G59900
AT1G09810	AT2G26980
AT1G05990	AT3G51920
AT4G26840	AT5G60040
AT2G37220	AT2G41100
AT3G51920	AT5G37780
AT2G34060	AT4G08780
AT3G57150	AT4G25630
AT4G25900	AT5G57330
AT5G10400	AT5G65360
AT1G03930	AT1G53330
AT1G05030	AT1G11260
AT1G29080	AT3G48350
AT3G45390	AT4G14400
AT1G02690	AT1G14980
AT2G30250	AT4G01370
AT2G16970	AT2G16980
AT1G05160	AT3G48280
AT2G18790	AT5G35840
AT1G64830	AT2G03200
AT1G04480	AT1G55520
AT1G78660	AT1G78670
AT2G37620	AT2G42090
AT2G43790	AT3G05840
AT1G11530	AT3G51030
AT3G48750	AT3G63120
AT1G20230	AT2G47330
AT1G07410	AT4G18430
AT1G20610	AT3G48750
AT1G12160	AT1G62560
AT2G20630	AT4G28400
AT1G53310	AT2G42600
AT4G37980	AT4G37990
AT4G25820	AT5G57530
AT4G17615	AT5G57050
AT1G56340	AT5G55190
AT4G23430	AT5G53090
AT1G78660	AT1G78680
AT1G24510	AT3G02530
AT2G27960	AT2G31270
AT2G29320	AT4G13180
AT1G12550	AT2G47470
AT4G25630	AT5G15750
AT3G12120	AT5G05580
AT2G23630	AT4G22010
AT2G24850	AT5G53970
AT2G14780	AT4G05303
AT3G12110	AT3G27000
AT2G32710	AT2G46830
AT2G29570	AT5G67630
AT2G18790	AT2G43010
AT2G29340	AT3G26760
AT2G40700	AT4G26600
AT1G23480	AT2G35650
AT3G08700	AT3G55380
AT4G25810	AT4G30270
AT1G31830	AT3G16650
AT1G61560	AT2G39200
AT1G01200	AT1G09630
AT1G33440	AT1G62200
AT2G36910	AT3G28415
AT2G24790	AT2G32950
AT1G26260	AT2G35940
AT2G29340	AT3G26770
AT3G60140	AT4G22100
AT2G43130	AT3G53610
AT2G24150	AT4G30850
AT2G02950	AT2G18790
AT4G25900	AT5G14500
AT2G01250	AT4G01560
AT1G11670	AT2G04080
AT2G05630	AT3G15580
AT1G26970	AT2G28930
AT1G62800	AT2G30970
AT3G03640	AT5G54570
AT1G09630	AT4G18430
AT2G30970	AT5G11520
AT3G15060	AT4G18800
AT2G35060	AT4G19960
AT3G55380	AT5G41700
AT1G75950	AT4G08980
AT1G60950	AT5G42980
AT2G21950	AT2G24540
AT2G15790	AT5G52640
AT2G29350	AT3G13224
AT4G23420	AT5G02540
AT1G45000	AT2G20140
AT2G38400	AT5G46180
AT2G15980	AT5G55910
AT1G66270	AT3G60120
AT4G01370	AT4G18710
AT4G11650	AT5G40020
AT5G13110	AT5G35790
AT1G67110	AT1G73340
AT1G35670	AT4G09570
AT5G25130	AT5G25140
AT4G01440	AT4G01450
AT2G29310	AT3G46170
AT4G34870	AT4G38740
AT4G18710	AT4G19110
AT4G39500	AT4G39510
AT4G20820	AT5G44360
AT1G43670	AT3G54050
AT2G40700	AT3G11964
AT1G01420	AT4G01070
AT1G66270	AT5G28510
AT1G11670	AT2G04040
AT2G38280	AT4G02150
AT2G04350	AT4G11030
AT1G18040	AT3G48750
AT2G26900	AT4G22840
AT1G04690	AT5G46240
AT4G23180	AT5G25150
AT3G48730	AT5G46100
AT1G54270	AT2G42520
AT2G40460	AT5G13400
AT2G44470	AT3G03640
AT2G29350	AT3G29260
AT1G07440	AT2G47130
AT2G02950	AT3G45780
AT5G38310	AT5G63980
AT2G39460	AT3G23620
AT3G29350	AT5G35750
AT3G53610	AT5G45750
AT2G22250	AT5G11520
AT3G21230	AT3G21240
AT2G15790	AT2G47470
AT3G03640	AT5G26000
AT5G25130	AT5G25180
AT1G62360	AT2G23760
AT3G61610	AT4G25900
AT1G61810	AT1G66270
AT1G04480	AT1G52930
AT2G16740	AT3G55380
AT2G45560	AT2G45570
AT1G64400	AT2G04350
AT1G20920	AT1G55610
AT5G56650	AT5G56660
AT1G59740	AT4G21680
AT1G03130	ATCG00360
AT2G20780	AT5G23270
AT5G25760	AT5G41700
AT4G36670	AT5G59250
AT1G06870	AT2G30440
AT2G13810	AT2G22250
AT2G46030	AT3G20060
AT2G28850	AT2G34490
AT2G25900	AT4G29190
AT1G23800	AT1G79440
AT4G11320	AT4G23520
AT3G18080	AT4G27820
AT1G26880	AT3G28900
AT2G47400	AT5G42980
AT2G30440	AT3G24590
AT4G24210	AT5G42190
AT4G11280	AT4G26200
AT2G26290	AT2G28590
AT2G41630	AT4G20330
AT3G63080	AT4G11600
AT1G15400	AT5G20100
AT4G27680	AT5G53540
AT3G18080	AT4G27830
AT2G43790	AT4G18710
AT1G30620	AT4G20460
AT1G66270	AT3G60140
AT2G18790	AT4G08920
AT1G62710	AT2G25940
AT2G20630	AT4G31860
AT3G18020	AT4G16390
AT1G45474	AT1G79040
AT3G04080	AT5G18280
AT2G29350	AT3G03980
AT2G28960	AT3G21340
AT1G12110	AT1G68570
AT2G23610	AT5G10300
AT1G75840	AT4G28950
AT1G31970	AT3G16380
AT1G07890	AT2G26150
AT5G24270	AT5G58380
AT2G20780	AT4G04750
AT3G47800	AT5G15140
AT1G66270	AT3G60130
AT1G33120	AT4G10450
AT1G62740	AT4G12400
AT3G48750	AT3G60550
AT1G01600	AT5G58860
AT4G16390	AT5G01550
AT2G17220	AT5G18470
AT2G29350	AT2G47120
AT2G37170	AT3G61430
AT2G16600	AT3G56070
AT2G40360	AT5G15550
AT2G36910	AT3G55320
AT4G21440	AT4G28110
AT1G22920	AT5G09900
AT2G47060	AT4G20670
AT1G11050	AT1G71830
AT1G18880	AT3G47960
AT1G09570	AT5G63310
AT2G40430	AT4G15770
AT2G01680	AT4G26870
AT2G29350	AT2G47130
AT3G24180	AT4G10060
AT2G33530	AT5G08260
AT1G76270	AT4G38390
AT4G02930	AT5G25230
AT1G08920	AT5G27360
AT1G10060	AT5G65780
AT2G27690	AT2G34500
AT1G09630	AT5G47960
AT1G10900	AT1G60890
AT1G19700	AT2G35940
AT2G20690	AT2G44050
AT2G41560	AT3G63380
AT3G51630	AT4G35470
AT1G52930	AT1G79150
AT2G47850	AT5G18550
AT2G44860	AT4G26600
AT1G32450	AT2G02040
AT2G28850	AT2G34500
AT4G19410	AT5G45280
AT5G57550	AT5G57560
AT4G16190	AT4G35350
AT2G29570	AT5G26680
AT5G13490	AT5G56450
AT2G23260	AT2G28840
AT2G47000	AT4G18050
AT2G21440	AT4G26600
AT1G14370	AT1G74490
AT1G72370	AT2G36620
AT2G02380	AT2G29440
AT3G48270	AT3G48280
AT1G01340	AT5G53130
AT2G29570	AT4G02070
AT2G17770	AT5G03840
AT1G28550	AT3G53610
AT1G12600	AT4G23010
AT3G18070	AT3G60140
AT4G08920	AT5G57360
AT2G19800	AT5G56640
AT1G13080	AT3G32047
AT1G32450	AT4G21680
AT1G66270	AT4G21760
AT1G12110	AT1G33440
AT2G38470	AT5G35010
AT2G29310	AT4G05530
AT1G13080	AT3G26150
AT2G16500	AT4G34710
AT4G33110	AT4G33120
AT3G21560	AT4G15500
AT3G19450	AT4G34230
AT1G72440	AT2G40700
AT2G18915	AT5G15850
AT2G44480	AT3G60140
AT2G47130	AT3G29260
AT2G35670	AT5G09220
AT1G63630	AT2G47130
AT1G09630	AT3G07410
AT1G13080	AT3G26160
AT3G53610	AT5G55080
AT1G03530	AT1G48920
AT2G14170	AT3G48000
AT1G18160	AT5G11850
AT1G31230	AT5G13280
AT1G51380	AT1G72730
AT2G29350	AT2G47140
AT2G20140	AT5G05780
AT1G63380	AT4G13180
AT2G30360	AT4G01420
AT1G09250	AT3G06590
AT2G41370	AT5G61850
AT2G26650	AT4G21300
AT3G21370	AT3G60140
AT3G49960	AT4G32320
AT5G14130	AT5G64110
AT1G04580	AT4G34890
AT3G23330	AT4G21410
AT1G13080	AT3G26170
AT3G07050	AT4G15770
AT1G52190	AT2G02040
AT2G04350	AT5G27600
AT3G16857	AT5G25150
AT1G30290	AT4G22200
AT2G30020	AT5G16040
AT2G44500	AT3G21190
AT1G63460	AT4G31870
AT4G03020	AT5G49750
AT1G19850	AT1G30330
AT1G13080	AT3G26180
AT1G61820	AT2G44450
AT3G26060	AT3G62030
AT1G01540	AT5G46100
AT2G45170	AT4G16520
AT1G15440	AT3G05370
AT1G08930	AT4G04750
AT1G53500	AT5G49630
AT1G65330	AT5G24520
AT3G23000	AT4G26570
AT1G69070	AT4G25630
AT2G28190	AT5G18100
AT2G18170	AT3G05840
AT3G02510	AT5G11060
AT5G50920	AT5G51070
AT1G19450	AT2G20780
AT2G43920	AT2G43940
AT1G75940	AT3G03640
AT2G34770	AT2G43790
AT2G28550	AT5G60120
AT2G27170	AT5G16270
AT2G36830	AT4G19030
AT1G63810	AT4G26600
AT2G01140	AT2G21330
AT3G55870	AT5G05730
AT2G43130	AT2G44610
AT4G11880	AT4G24540
AT1G02800	AT4G02290
AT2G31680	AT3G54840
AT1G63160	AT2G29570
AT2G32950	AT2G46340
AT1G14920	AT3G05120
AT3G26160	AT5G36220
AT2G28460	AT4G02540
AT2G44450	AT5G48375
AT1G72730	AT5G11170
AT1G21720	AT1G79210
AT1G04400	AT2G18790
AT4G17380	AT5G40170
AT2G38870	AT5G43580
AT3G27000	AT5G09810
AT2G43130	AT5G47200
AT4G23420	AT5G04070
AT1G62020	AT4G34450
AT2G40290	AT4G18040
AT2G43790	AT3G59790
AT1G30120	AT3G13450
AT2G47130	AT4G05530
AT2G03430	AT3G16565
AT2G27740	AT2G36410
AT1G14810	AT1G31230
AT3G29350	AT5G19710
AT4G18800	AT5G03530
AT1G27040	AT1G62200
AT1G75040	AT5G42980
AT3G51030	AT5G42980
AT1G14530	AT2G02180
AT4G11420	AT4G37910
AT1G54220	AT3G25860
AT2G37170	AT3G47440
AT2G46340	AT5G63310
AT1G62560	AT2G42800
AT2G47190	AT3G06490
AT1G21400	AT3G13450
AT4G02770	ATCG00360
AT3G28910	AT5G62470
AT3G01540	AT3G22470
AT1G61890	AT1G71140
AT2G27420	AT4G11320
AT1G79150	AT5G02530
AT5G57540	AT5G57560
AT4G37310	AT5G36220
AT4G12330	AT5G38450
AT3G51895	AT5G13550
AT4G04620	AT4G16520
AT2G37620	AT3G12110
AT3G49960	AT5G15180
AT1G10470	AT3G29350
AT1G13440	AT1G79530
AT2G27420	AT4G11310
AT2G43650	AT4G25630
AT1G30620	AT4G10960
AT2G17890	AT5G19450
AT1G31330	AT3G54890
AT3G12250	AT5G06960
AT2G22590	AT5G49690
AT1G60090	AT3G03640
AT3G44990	AT5G13870
AT3G47440	AT4G19030
AT2G16780	AT2G19520
AT1G08770	AT3G56110
AT5G12480	AT5G19450
AT1G04690	AT5G19680
AT2G01760	AT3G29350
AT3G22890	AT4G14680
AT2G38820	AT3G54550
AT1G28010	AT2G47000
AT2G23600	AT3G50440
AT2G43430	AT3G10850
AT2G14610	AT5G07200
AT2G40360	AT5G26710
AT2G40360	AT3G18600
AT3G16690	AT4G15920
AT1G05250	AT5G58400
AT4G27820	AT5G24540
AT4G18800	AT4G39990
AT2G21440	AT2G34357
AT2G43820	AT3G46680
AT2G41560	AT3G57330
AT2G14960	AT4G27260
AT4G27820	AT5G24550
AT2G45960	AT3G54820
AT3G26830	AT5G35917
AT1G23800	AT1G62860
AT4G34640	AT4G34650
AT1G27340	AT4G34210
AT2G20140	AT5G43010
AT5G65350	AT5G65360
AT1G22990	AT5G17450
AT4G12400	AT4G31180
AT2G39460	AT4G38630
AT4G23140	AT5G19280
AT1G77120	AT5G54960
AT2G32950	AT3G15354
AT2G46320	AT2G47470
AT3G26520	AT4G18910
AT1G65970	AT1G65980
AT1G16470	AT1G21720
AT1G49760	AT4G18040
AT2G25630	AT4G27820
AT1G11910	AT5G11060
AT2G26990	AT2G27050
AT1G59740	AT3G16180
AT2G03090	AT2G40610
AT1G12110	AT3G53960
AT2G46830	AT4G17640
AT4G25630	AT5G55920
AT4G20460	AT4G23920
AT2G43130	AT4G11740
AT1G70710	AT1G71380
AT1G74030	AT2G29560
AT4G08040	AT4G11280
AT1G27040	AT4G21680
AT2G33830	AT5G44300
AT4G27830	AT5G42260
AT1G15690	AT2G18230
AT2G25630	AT4G27830
AT1G75840	AT3G48040
AT2G18220	AT4G25630
AT4G33870	AT5G06730
AT1G01200	AT2G31680
AT4G05180	AT4G21280
AT2G33530	AT5G42230
AT1G24620	AT4G20780
AT4G20980	AT5G44320
AT1G01060	AT2G46830
AT2G34660	AT3G21640
AT1G30120	AT5G50850
AT1G04840	AT5G38280
AT1G78670	AT1G78680
AT3G53610	AT4G35860
AT2G44200	AT5G49750
AT4G31290	AT5G26220
AT2G44450	AT3G47000
AT2G26980	AT4G03110
AT5G42980	AT5G66530
AT2G21890	AT4G39330
AT2G21950	AT4G14905
AT1G08930	AT3G05400
AT3G53940	AT4G26910
AT1G70710	AT4G02290
AT3G08690	AT5G53300
AT2G43750	AT3G04940
AT3G51490	AT4G35300
AT3G44110	AT5G09590
AT1G59740	AT5G14230
AT1G02850	AT4G27820
AT2G29350	AT3G55310
AT2G32540	AT2G32620
AT4G04750	AT4G36670
AT2G20140	AT5G20000
AT1G03530	AT2G06510
AT1G53840	AT3G10710
AT2G28840	AT5G65530
AT1G06100	AT2G31360
AT2G29350	AT3G01980
AT3G44110	AT4G39960
AT5G37770	AT5G37780
AT2G46830	AT3G60250
AT2G20780	AT3G03090
AT1G02850	AT4G27830
AT1G59830	AT5G43380
AT1G05530	AT4G15550
AT4G02060	AT5G45400
AT2G41110	AT5G49480
AT3G03640	AT3G60120
AT2G42170	AT3G12110
AT1G10960	AT5G42980
AT1G14320	AT1G26910
AT1G77050	AT4G26600
AT2G44860	AT3G18600
AT2G21730	AT4G39330
AT3G51240	AT5G24530
AT3G27360	AT5G65360
AT3G49960	AT5G19880
AT1G51490	AT3G60140
AT1G75950	AT3G48750
AT1G22740	AT1G49300
AT4G02640	AT5G28770
AT1G20480	AT3G21240
AT2G23220	AT3G25180
AT1G76700	AT1G77020
AT2G29350	AT3G26760
AT1G19350	AT4G18710
AT1G13210	AT1G54280
AT2G38750	AT2G38760
AT3G54820	AT4G00430
AT2G20610	AT4G23590
AT1G07780	AT5G05590
AT2G29330	AT3G05260
AT3G03640	AT3G60140
AT1G52890	AT2G30870
AT1G15440	AT1G16280
AT1G07400	AT1G53540
AT2G32150	AT5G59490
AT2G43130	AT4G17530
AT1G09630	AT5G47520
AT2G31680	AT4G18430
AT1G76540	AT3G54180
AT2G14610	AT3G19690
AT2G29350	AT3G26770
AT4G27820	AT5G18475
AT4G27270	AT5G58800
AT5G42980	AT5G66570
AT1G13210	AT1G59820
AT3G03640	AT3G60130
AT2G39450	AT3G58060
AT3G25520	AT4G01560
AT1G66280	AT3G60140
AT1G02520	AT2G47000
AT1G09630	AT2G31680
AT2G29340	AT3G01980
AT3G27240	AT4G10040
AT1G56340	AT3G48150
AT3G20530	AT5G02290
AT1G02340	AT2G32950
AT1G20930	AT3G54180
AT1G63160	AT4G20020
AT1G61370	AT1G61380
AT1G05560	AT1G22360
AT1G10360	AT1G59670
AT1G07440	AT4G13180
AT1G64710	AT5G43940
AT1G10430	AT1G59830
AT2G26690	AT5G19640
AT1G08930	AT5G23270
AT1G64710	AT1G77120
AT2G14100	AT4G12330
AT2G16780	AT5G58230
AT2G46370	AT5G13320
AT1G32450	AT1G59740
AT4G27800	AT5G61240
AT2G43750	AT3G22460
AT1G01070	AT4G01440
AT2G29370	AT4G13180
AT4G37890	AT5G65683
AT4G11310	AT4G16190
AT2G34960	AT4G21120
AT5G49630	AT5G63980
AT2G37190	AT4G25630
AT4G33070	AT5G01330
AT2G17530	AT3G44850
AT2G18570	AT2G22590
AT1G01060	AT2G16640
AT3G08810	AT4G25710
AT2G20780	AT3G05160
AT2G32990	AT3G43860
AT2G43130	AT5G65270
AT4G27260	AT5G54510
AT2G20780	AT3G05165
AT1G54270	AT1G72730
AT4G11960	AT4G22890
AT1G49760	AT4G26600
AT1G47260	AT4G35320
AT1G51680	AT4G19010
AT4G33070	AT5G01320
AT3G21770	AT5G19880
AT1G24510	AT3G03960
AT1G22740	AT5G39620
AT3G47730	AT5G61690
AT2G39710	AT5G37540
AT3G59760	AT5G25550
AT2G20780	AT3G05150
AT1G23080	AT1G70940
AT1G04480	AT3G04400
AT1G68020	AT4G17770
AT2G01720	AT5G66680
AT5G05620	AT5G23860
AT1G59500	AT2G23170
AT2G30670	AT2G47130
AT1G06700	AT2G47470
AT1G61870	AT3G20830
AT2G26190	AT4G33050
AT4G26840	AT5G23880
AT5G13930	AT5G42800
AT1G28210	AT2G22360
AT4G04020	AT5G57050
AT1G59950	AT2G37770
AT2G24540	AT5G48990
AT3G56070	AT4G34870
AT2G37620	AT3G60830
AT3G27170	AT5G33280
AT1G30620	AT1G63180
AT1G15440	AT5G14050
AT1G13210	AT1G26130
AT2G44450	AT5G36890
AT1G79820	AT4G36670
AT3G49340	AT4G39090
AT1G23800	AT3G24503
AT3G09810	AT4G26910
AT2G33210	AT3G23990
AT2G38610	AT3G08620
AT2G47800	AT3G13090
AT2G47000	AT3G55320
AT3G48350	AT5G60360
AT4G15490	AT4G15500
AT1G09420	AT5G35790
AT5G24140	AT5G24160
AT1G66270	AT5G44640
AT2G23210	AT4G27570
AT2G47800	AT3G13080
AT1G15440	AT3G60360
AT1G32210	AT1G34130
AT3G48730	AT5G63570
AT2G43130	AT5G59840
AT2G18170	AT2G43790
AT5G22410	AT5G64100
AT1G66270	AT3G03640
AT2G13560	AT2G19900
AT2G19650	AT5G37620
AT4G05320	AT5G55130
AT2G17250	AT3G16810
AT4G29740	AT5G21482
AT5G24140	AT5G24150
AT2G35770	AT3G63470
AT3G11730	AT4G18800
AT2G45470	AT3G46550
AT1G16310	AT2G39450
AT3G07620	AT4G38040
AT3G21510	AT3G29350
AT1G75040	AT3G48090
AT3G63370	AT4G11110
AT1G12000	AT4G04040
AT3G01390	AT4G23710
AT3G14100	AT4G24740
AT3G48750	AT5G48630
AT1G02130	AT4G18800
AT2G20610	AT4G23600
AT1G03930	AT3G02300
AT3G16240	AT5G60660
AT1G30120	AT1G55510
AT3G27920	AT5G24520
AT1G09200	AT5G09860
AT1G64780	AT4G28700
AT1G07160	AT4G33920
AT1G13210	AT5G44240
AT2G43020	AT3G59050
AT3G48340	AT5G45890
AT1G59740	AT2G26690
AT3G02990	AT4G36990
AT2G37710	AT5G60320
AT2G24540	AT5G42190
AT1G63230	AT5G28020
AT1G15100	AT2G01150
AT2G39730	AT5G42980
AT4G30800	AT5G23740
AT2G46600	AT4G27280
AT5G09810	AT5G59370
AT1G55010	AT5G44420
AT4G02770	ATCG01060
AT5G12250	AT5G23860
AT1G14370	AT1G62720
AT2G35940	AT4G32040
AT2G02980	AT4G34200
AT4G20370	AT5G03840
AT4G02290	AT4G09740
AT1G69070	AT4G30990
AT1G10470	AT3G21510
AT4G18960	AT5G24780
AT2G22990	AT2G24010
AT2G32950	AT4G14110
AT2G27960	AT3G48750
AT2G16740	AT5G41700
AT2G37760	AT2G37770
AT2G30970	AT4G33680
AT3G26830	AT4G13290
AT1G69960	AT2G42500
AT4G23710	AT4G25950
AT1G12110	AT3G21670
AT1G06520	AT4G01950
AT1G09020	AT3G29160
AT2G45010	AT5G51400
AT1G80600	AT2G38400
AT2G19010	AT2G19060
AT1G75820	AT3G49670
AT3G51920	AT5G17470
AT1G09500	AT1G51410
AT1G07920	AT4G02930
AT1G60800	AT4G37380
AT1G11080	AT2G35770
AT1G04580	AT4G34900
AT1G51470	AT1G66270
AT1G08920	AT3G03090
AT2G33290	AT4G13460
AT3G53610	AT5G59150
AT2G44450	AT3G47050
AT3G54110	AT4G03115
AT2G18230	AT3G53620
AT4G27270	AT5G54500
AT1G11080	AT2G35780
AT3G15060	AT4G18430
AT1G74310	AT3G48870
AT2G37170	AT3G26520
AT1G16980	AT4G17770
AT1G51140	AT2G42280
AT2G18790	AT2G32950
AT4G24920	AT5G50460
AT3G15990	AT5G13550
AT1G28230	AT4G26840
AT1G21750	AT2G36730
AT3G03640	AT5G42260
AT1G61130	AT2G22990
AT1G21780	AT1G48630
AT2G22540	AT4G11880
AT2G28840	AT2G37550
AT3G01930	AT5G14120
AT2G17670	AT4G26910
AT1G65840	AT2G43020
AT1G76090	AT5G13710
AT1G59740	AT5G19640
AT3G02330	AT4G25880
AT1G19730	AT2G05710
AT2G43910	AT2G43920
AT1G47640	AT3G58700
AT3G16000	AT3G55610
AT1G57750	AT4G37370
AT1G66270	AT5G24540
AT3G56800	AT5G37770
AT3G26280	AT5G16640
AT5G19890	AT5G40150
AT3G16120	AT4G15930
AT1G59700	AT1G69930
AT2G43130	AT5G47520
AT1G66750	AT3G48750
AT3G04000	AT4G13180
AT2G16850	AT3G16240
AT5G12180	AT5G19450
AT3G21770	AT5G15180
AT1G16460	AT4G35450
AT2G44610	AT3G53610
AT1G20330	AT1G79650
AT1G20330	AT3G24650
AT4G02060	AT5G16690
AT1G66270	AT5G24550
AT2G36170	AT4G13940
AT5G66040	AT5G66170
AT2G20780	AT3G20660
AT1G62820	AT5G37770
AT1G60730	AT2G37770
AT3G51830	AT5G66020
AT3G16857	AT5G39340
AT3G53610	AT5G47960
AT1G80830	AT2G23150
AT3G10870	AT4G16690
AT1G27320	AT5G35750
AT4G37530	AT5G67400
AT2G03240	AT3G29060
AT2G24540	AT2G44630
AT1G07670	AT2G41560
AT5G23860	AT5G44340
AT2G21330	AT2G36460
AT1G64590	AT4G23430
AT3G24650	AT4G01120
AT2G47130	AT3G26760
AT4G33510	AT4G39980
AT2G36240	AT4G37370
AT1G09970	AT5G49660
AT2G32920	AT5G54590
AT2G18700	AT4G27550
AT4G20070	AT5G43600
AT3G16500	AT5G41315
AT1G08920	AT3G05150
AT4G18800	AT4G39890
AT3G46230	AT5G12030
AT1G65580	AT2G43900
AT2G43820	AT5G59590
AT4G37970	AT4G39330
AT4G01560	AT5G04600
AT3G21240	AT4G19010
AT5G56000	AT5G56010
AT1G08920	AT3G05160
AT3G19960	AT3G46520
AT1G08920	AT3G05165
AT1G62610	AT4G13180
AT1G32780	AT1G77120
AT2G34650	AT3G16420
AT2G16440	AT4G02060
AT1G63300	AT2G46340
AT1G05680	AT5G38010
AT2G47470	AT5G66880
AT1G60630	AT2G36570
AT4G05320	AT4G27800
AT3G11820	AT5G61210
AT1G24100	AT5G49690
AT1G11260	AT2G20780
AT1G13430	AT2G03750
AT3G26520	AT4G00430
AT2G22990	AT3G10450
AT2G42290	AT5G65110
AT1G47290	AT2G15320
AT2G45570	AT3G52970
AT1G20580	AT2G43460
AT2G23220	AT3G28740
AT1G22740	AT5G59840
AT2G45030	AT4G02930
AT4G13310	AT5G24960
AT2G47130	AT3G26770
AT3G05400	AT4G36670
AT1G61890	AT5G52450
AT1G10060	AT3G49680
AT3G16857	AT3G29350
AT1G31970	AT3G24080
AT4G12400	AT5G59250
AT3G03400	AT3G51920
AT4G12330	AT5G48000
AT3G60240	AT4G18040
AT1G59730	AT3G51030
AT3G06400	AT5G18620
AT2G28840	AT4G14090
AT3G47060	AT4G22200
AT1G55810	AT3G27190
AT1G29110	AT4G11320
AT2G40460	AT5G46050
AT3G02520	AT5G38480
AT3G04730	AT3G23050
AT1G01090	AT1G24180
AT2G42830	AT4G11880
AT2G27420	AT4G39090
AT1G48150	AT2G03710
AT2G43370	AT3G61860
AT1G16030	AT5G02490
AT1G65380	AT2G04350
AT3G30775	AT4G17550
AT3G29160	AT3G51260
AT2G47620	AT4G26840
AT2G40460	AT5G46040
AT1G75940	AT3G60140
AT5G19360	AT5G23580
AT3G13470	AT3G23990
AT2G39460	AT3G07050
AT3G16240	AT5G47450
AT1G19050	AT5G62920
AT3G05130	AT5G66760
AT1G68850	AT2G35380
AT5G10180	AT5G13550
AT1G17370	AT1G30620
AT3G20740	AT5G09220
AT3G54610	AT5G47370
AT1G78950	AT2G07050
AT2G17250	AT3G21540
AT1G12110	AT1G27040
AT1G09630	AT3G46060
AT1G53540	AT5G59720
AT2G34080	AT4G16190
AT1G23860	AT1G53720
AT1G45191	AT2G44450
AT1G22920	AT5G10810
AT1G15550	AT1G17020
AT3G48340	AT4G23520
AT2G36130	AT4G38740
AT1G12110	AT3G16180
AT2G14210	AT2G45660
AT2G39010	AT3G54820
AT2G29300	AT2G29340
AT1G10010	AT5G49630
AT1G09500	AT1G66800
AT5G42020	AT5G49910
AT3G51460	AT3G51830
AT1G30640	AT3G22670
AT3G60130	AT4G27830
AT3G11020	AT4G25480
AT1G62820	AT2G41110
AT1G07740	AT1G24510
AT2G45660	AT3G57230
AT3G48750	AT5G63610
AT2G41110	AT3G03400
AT2G23170	AT4G27260
AT1G75820	AT4G20270
AT1G28670	AT1G71691
AT1G33960	AT3G03600
AT2G29300	AT2G29330
AT4G23150	AT4G23180
AT2G20610	AT2G24850
AT1G03860	AT3G27280
AT2G24850	AT5G36160
AT3G55120	AT5G13930
AT1G56650	AT4G09820
AT4G26220	AT4G34050
AT3G01770	AT3G48360
AT3G50740	AT5G26310
AT3G19690	AT4G33720
AT4G19110	AT5G48630
AT2G41110	AT3G03410
AT3G60130	AT4G27820
AT1G61890	AT2G04080
AT4G37800	AT5G13870
AT1G56340	AT5G41520
AT3G52960	AT5G42980
AT3G49960	AT4G37520
AT2G47800	AT3G13100
AT1G24360	AT4G13180
AT1G10900	AT1G21980
AT3G24290	AT4G13510
AT2G47640	AT5G44200
AT2G47160	AT4G28010
AT3G18490	AT5G42980
AT1G28550	AT2G43130
AT4G18910	AT5G37820
AT1G60780	AT5G46630
AT5G20510	AT5G26210
AT2G29300	AT2G29350
AT2G17440	AT2G20780
AT1G61870	AT5G04510
AT1G11680	AT3G15430
AT2G16780	AT4G29240
AT3G62420	AT4G02640
AT2G38120	AT5G49630
AT1G76650	AT2G41110
AT2G02750	AT5G42020
AT1G12240	AT3G13790
AT1G14520	AT2G19800
AT1G69960	AT4G26720
AT1G07810	AT2G41560
AT2G23430	AT3G48750
AT2G29340	AT3G05260
AT1G77120	AT5G42250
AT4G11880	AT5G60910
AT1G73310	AT2G22990
AT4G18710	AT5G14640
AT1G73640	AT2G31680
AT1G11530	AT5G42980
AT1G52190	AT1G62200
AT1G55510	AT5G34780
AT2G14780	AT3G43370
AT3G60140	AT5G24540
AT2G40360	AT5G65900
AT2G44200	AT5G15080
AT1G77380	AT5G63850
AT4G01350	AT4G01740
AT4G25340	AT5G57015
AT3G08720	AT3G08730
AT1G23800	AT3G66658
AT3G49960	AT4G37530
AT3G61650	AT5G62690
AT1G75410	AT2G40000
AT2G42830	AT2G45660
AT3G59400	AT5G13630
AT4G13770	AT5G36220
AT2G15430	AT3G52090
AT2G01150	AT2G02450
AT1G61890	AT2G04040
AT1G62990	AT5G11060
AT2G29300	AT2G29310
AT3G18600	AT4G15770
AT1G20010	AT2G29550
AT2G22310	AT4G39910
AT1G08830	AT2G28190
AT1G05320	AT2G19130
AT1G62680	AT4G23220
AT2G30870	AT5G41210
AT1G62200	AT2G26690
AT2G38170	AT5G35410
AT2G15400	AT2G15430
AT4G11260	AT5G52640
AT5G51700	AT5G52640
AT1G30560	AT3G47420
AT2G37250	AT5G50370
AT3G60140	AT5G24550
AT1G79150	AT2G37990
AT1G30580	AT1G64790
AT4G13090	AT5G65730
AT1G08890	AT1G12970
AT2G21170	AT5G42980
AT1G63330	AT4G12400
AT5G06940	AT5G65700
AT1G09570	AT2G43010
AT1G66280	AT3G03640
AT1G05630	AT1G65580
AT1G75410	AT2G23760
AT4G13360	AT4G31810
AT4G24190	AT5G56010
AT2G44840	AT5G06960
AT4G21680	AT5G62730
AT2G16850	AT4G00430
AT5G09290	AT5G63980
AT1G09970	AT2G26330
AT3G54420	AT5G24090
AT1G19910	AT1G75630
AT2G29330	AT3G55310
AT4G39660	AT5G46180
AT1G07930	AT4G02930
AT3G60130	AT3G60140
AT1G33440	AT2G26690
AT3G48930	AT4G30800
AT3G03920	AT4G32720
AT1G31180	AT4G35260
AT1G04170	AT2G37190
AT1G43780	AT2G33530
AT4G13180	AT5G18210
AT2G44840	AT5G06950
AT1G11530	AT1G59730
AT1G13040	AT2G30500
AT1G10180	AT1G10385
AT3G53260	AT5G04230
AT4G19110	AT5G63610
AT3G02730	AT3G51060
AT1G64740	AT5G19780
AT4G24190	AT5G56030
AT1G16030	AT1G74310
AT2G47130	AT4G13180
AT1G51910	AT2G19190
AT4G28390	AT5G13490
AT2G20560	AT4G28480
AT1G23130	AT1G70890
AT1G50480	AT3G51030
AT2G42170	AT5G09810
AT2G47450	AT5G58270
AT2G21470	AT4G26840
AT1G77470	AT2G29570
AT2G39410	AT2G39420
AT1G59740	AT5G46040
AT2G15430	AT4G21710
AT3G44300	AT5G22300
AT1G26480	AT5G38480
AT2G47470	AT3G08910
AT3G16860	AT5G49270
AT2G27810	AT4G38050
AT1G59740	AT5G46050
AT1G78510	AT2G34630
AT1G22840	AT4G10040
AT1G23130	AT1G70880
AT1G62800	AT4G31990
AT1G15880	AT2G45200
AT3G62750	AT4G27820
AT2G41100	AT5G50250
AT2G02040	AT3G16180
AT2G46740	AT2G46760
AT2G37560	AT4G02060
AT2G38530	AT3G51600
AT3G48350	AT5G45890
AT1G51470	AT3G60140
AT2G27420	AT2G34080
AT2G37620	AT5G59370
AT1G22610	AT5G48060
AT1G59740	AT2G40460
AT2G47130	AT5G06060
AT5G24150	AT5G24160
AT1G26260	AT2G23760
AT1G22540	AT1G62200
AT4G27710	AT5G38450
AT3G62750	AT4G27830
AT2G20140	AT4G29040
AT3G23050	AT3G62980
AT4G33430	AT5G19280
AT3G12280	AT4G02060
AT1G75780	AT4G20890
AT2G02560	AT5G64920
AT3G55120	AT5G42800
AT1G09530	AT1G09570
AT3G48350	AT3G54940
AT1G15440	AT3G01160
AT3G16710	AT4G26080
AT3G02875	AT5G56650
AT3G53610	AT4G09720
AT1G54100	AT3G66658
AT3G21240	AT4G05160
AT1G09200	AT1G75600
AT5G23580	AT5G66210
AT2G17420	AT4G35460
AT4G02280	AT5G49190
AT1G04350	AT5G12270
AT1G08930	AT5G59250
AT1G04170	AT2G42740
AT4G17160	AT4G18430
AT2G21130	AT3G56070
AT4G24190	AT5G56000
AT1G53500	AT5G09220
AT1G72770	AT5G01810
AT1G15550	AT1G64280
AT1G06410	AT2G18700
AT3G45780	AT5G64330
AT3G54610	AT4G25490
AT1G15380	AT1G80160
AT4G26080	AT5G57050
AT4G10850	AT4G15920
AT1G20840	AT3G51490
AT1G77120	AT4G22110
AT1G29090	AT4G39090
AT1G61810	AT3G03640
AT2G42090	AT3G53750
AT1G01210	AT4G07950
AT1G19730	AT4G12400
AT2G27470	AT5G44200
AT4G16760	AT5G65110
AT1G30825	AT1G56340
AT3G61360	AT5G55910
AT1G09760	AT2G18740
AT1G52890	AT4G27410
AT4G19530	AT4G36150
AT2G29420	AT3G43800
AT4G27820	AT5G44640
AT1G16920	AT4G18430
AT2G47690	AT3G03100
AT1G10060	AT1G50110
AT1G62820	AT3G51920
AT4G16780	AT4G17460
AT4G18430	AT5G47200
AT2G02230	AT5G42190
AT2G34490	AT3G56630
AT2G42810	AT5G52640
AT1G30270	AT2G26650
AT3G06050	AT4G38740
AT2G23170	AT2G46370
AT1G62200	AT3G16180
AT2G32950	AT5G46210
AT1G44900	AT1G79150
AT1G23380	AT5G41410
AT2G21130	AT2G36130
AT5G07440	AT5G18170
AT2G44450	AT5G28510
AT1G78960	AT2G07050
AT2G35670	AT5G49630
AT2G43130	AT5G64990
AT1G01200	AT4G18800
AT2G25980	AT5G28520
AT1G62200	AT3G21670
AT4G32500	AT5G11850
AT1G20140	AT4G08980
AT1G07280	AT2G29670
AT1G18450	AT3G12110
AT2G14820	AT4G31820
AT4G03140	AT4G13180
AT1G18450	AT2G37620
AT1G13090	AT3G48280
AT1G46408	AT2G03710
AT1G53840	AT3G43270
AT1G67990	AT4G26220
AT2G36830	AT3G47440
AT1G77470	AT4G25630
AT3G54960	AT5G60640
AT2G46830	AT3G04530
AT2G19650	AT2G19660
AT1G17810	AT3G54820
AT1G11260	AT2G18480
AT5G43350	AT5G43360
AT5G43350	AT5G43370
AT3G61430	AT4G18910
AT1G36340	AT5G41700
AT2G25940	AT4G32940
AT5G04630	AT5G25900
AT1G04400	AT2G46340
AT2G16780	AT4G27000
AT1G49570	AT2G39040
AT3G55380	AT5G53300
AT4G01350	AT5G37620
AT4G02980	AT4G23650
AT1G04440	AT5G46680
AT3G07740	AT4G36990
AT1G03540	AT2G40700
AT4G00430	AT4G19030
AT3G55380	AT5G25760
AT2G36750	AT2G36790
AT1G15440	AT2G34357
AT1G61590	AT2G26290
AT1G50960	AT5G08640
AT1G10430	AT1G69960
AT2G43130	AT3G16100
AT1G32450	AT2G26690
AT3G53610	AT5G60860
AT2G43010	AT5G61380
AT2G21950	AT2G44630
AT1G55850	AT4G23990
AT2G31680	AT5G45130
AT4G23520	AT4G39090
AT2G29350	AT3G55290
AT2G40290	AT3G07300
AT3G29350	AT4G31920
AT1G03457	AT3G23000
AT4G14580	AT4G16350
AT1G17950	AT2G31180
AT2G22420	AT3G21770
AT2G43750	AT4G11280
AT2G29340	AT3G29260
AT2G38910	AT3G10660
AT4G01560	AT4G26600
AT3G07770	AT5G52640
AT2G29340	AT3G55290
AT2G39400	AT3G55190
AT1G47710	AT2G26390
AT5G10980	AT5G65360
AT1G30700	AT4G20840
AT2G45650	AT2G45660
AT1G01340	AT2G46430
AT1G18880	AT2G26690
AT4G27710	AT5G48000
AT4G11320	AT4G39090
AT2G29960	AT5G58710
AT2G01680	AT5G66500
AT5G09220	AT5G63980
AT2G41100	AT5G66010
AT1G30700	AT4G20830
AT2G14750	AT5G67520
AT1G07670	AT3G57330
AT1G09630	AT3G09900
AT1G01200	AT2G43130
AT1G64780	AT3G24290
AT4G22200	AT4G26080
AT1G03860	AT5G44140
AT1G06530	AT5G28020
AT1G76490	AT2G34770
AT1G19730	AT1G45145
AT3G17630	AT4G23700
AT3G21870	AT3G48750
AT2G16780	AT4G35050
AT2G27040	AT5G21030
AT1G65930	AT5G42980
AT2G38760	AT5G10230
AT4G34970	AT5G52360
AT2G15400	AT3G52090
AT2G14100	AT4G27710
AT1G66270	AT5G54570
AT1G75940	AT2G44450
AT1G63650	AT3G16500
AT1G09630	AT3G09910
AT1G65520	AT4G14440
AT1G14400	AT3G55380
AT3G16240	AT3G54820
AT4G18430	AT5G45750
AT1G01620	AT1G17810
AT1G66270	AT5G42260
AT1G56410	AT5G02490
AT1G59950	AT1G59960
AT3G60980	AT4G36680
AT2G33310	AT4G28640
AT2G27550	AT5G03840
AT5G42480	AT5G55280
AT3G23890	AT4G26840
AT4G15390	AT5G23970
AT2G38760	AT5G10220
AT3G07490	AT3G51920
AT4G12600	AT4G25630
AT1G17810	AT4G00430
AT2G29570	AT2G31320
AT1G15470	AT3G15610
AT1G63650	AT5G24520
AT2G23760	AT2G30400
AT1G51490	AT2G44450
AT1G03090	AT3G15950
AT3G48560	AT4G14400
AT1G08880	AT2G36170
AT3G53610	AT5G59840
AT2G18170	AT5G14640
AT2G43460	AT5G49010
AT1G75840	AT4G35950
AT2G18740	AT5G06160
AT2G41110	AT3G56800
AT2G17250	AT3G11964
AT3G16810	AT4G01560
AT1G65310	AT4G30290
AT4G01630	AT5G05290
AT1G01090	AT1G30120
AT2G43790	AT4G36450
AT3G57150	AT4G26840
AT1G01900	AT2G39850
AT1G51340	AT4G21910
AT1G50920	AT2G40360
AT1G10350	AT3G44110
AT1G35310	AT2G01530
AT3G22460	AT3G61440
AT4G39090	AT5G50260
AT1G01060	AT5G61380
AT3G16110	AT3G54960
AT1G78300	AT5G38480
AT1G12010	AT2G19590
AT3G61650	AT4G05190
AT2G33860	AT2G46790
AT1G07440	AT2G47470
AT2G38730	AT3G56070
AT4G30800	AT5G55190
AT1G07370	AT4G15770
AT1G10360	AT1G27130
AT1G15440	AT5G15750
AT3G45780	AT4G08920
AT3G03770	AT4G22200
AT2G40290	AT5G05470
AT1G59580	AT2G18170
AT2G14610	AT4G19660
AT2G14610	AT4G33720
AT2G27040	AT5G43810
AT1G05530	AT2G30140
AT2G46960	AT4G27710
AT1G31470	AT4G19450
AT1G20140	AT4G24210
AT1G79750	AT2G19900
AT1G02340	AT2G46340
AT1G62800	AT2G13810
AT1G10060	AT1G10070
AT1G28130	AT4G27260
AT2G32020	AT2G32030
AT1G07670	AT3G21180
AT3G48350	AT4G23520
AT2G01140	AT4G38970
AT1G05610	AT4G39210
AT2G44860	AT3G23620
AT4G04470	AT4G14305
AT2G17250	AT2G34357
AT5G45820	AT5G57050
AT1G74310	AT2G25140
AT3G59790	AT4G18710
AT3G48340	AT3G49340
AT2G36170	AT3G52590
AT5G19770	AT5G62690
AT2G20780	AT3G18830
AT1G20010	AT5G44340
AT2G44450	AT2G44480
AT2G44450	AT2G44460
AT2G21880	AT2G43130
AT1G06140	AT4G12400
AT3G29350	AT4G16110
AT2G44560	AT4G02290
AT2G29310	AT3G55310
AT1G28600	AT2G27360
AT3G46700	AT5G53990
AT3G60120	AT3G60140
AT2G21440	AT5G65900
AT2G44450	AT2G44470
AT2G02040	AT2G26690
AT4G10500	AT5G54000
AT5G42980	AT5G53490
AT1G78770	AT4G15770
AT1G61380	AT4G01570
AT1G67110	AT3G14610
AT1G13110	AT5G16640
AT1G21550	AT3G51920
AT2G28840	AT5G48030
AT2G32190	AT2G32200
AT2G26710	AT3G45780
AT3G45310	AT4G11320
AT1G65310	AT4G30280
AT3G13640	AT4G19210
AT2G44210	AT2G44250
AT2G31680	AT3G53610
AT1G03530	AT3G22660
AT1G22640	AT4G22680
AT3G23050	AT3G26810
AT3G26650	AT3G62410
AT1G11670	AT5G52450
AT2G44450	AT2G44490
AT2G02760	AT3G46460
AT3G12110	AT3G18780
AT2G16570	AT4G34740
AT1G08880	AT1G15440
AT1G51680	AT3G21240
AT4G35060	AT5G66110
AT2G02120	AT2G02130
AT5G35790	AT5G40760
AT4G12040	AT5G07840
AT2G29310	AT5G18210
AT4G18430	AT4G18800
AT2G37770	AT5G01670
AT2G02120	AT2G02140
AT1G65500	AT1G65510
AT2G41110	AT3G22930
AT1G22370	AT4G15490
AT4G01560	AT5G65900
AT3G16240	AT4G00430
AT3G51240	AT3G55120
AT2G40140	AT3G55980
AT1G51680	AT3G21230
AT1G35670	AT4G02980
AT2G41540	AT3G07690
AT5G07990	AT5G58860
AT1G07410	AT2G43130
AT1G21550	AT2G41110
AT1G71830	AT4G39400
AT2G04350	AT2G47240
AT1G31550	AT2G27360
AT1G07710	AT2G22330
AT4G23700	AT5G37500
AT2G22040	AT2G47490
AT2G43130	AT5G59150
AT2G18740	AT2G23930
AT1G52150	AT4G32880
AT2G17740	AT2G28270
AT3G16500	AT4G09820
AT1G28550	AT4G18800
AT1G09350	AT2G47180
AT3G26160	AT4G13770
AT2G38860	AT3G54600
AT4G26230	AT5G56710
AT2G31680	AT4G17530
AT1G14040	AT2G03250
AT1G14370	AT1G54080
AT2G20890	AT5G03940
AT2G40360	AT5G55920
AT1G22880	AT1G70710
AT2G21430	AT4G11320
AT1G79530	AT3G26650
AT2G24850	AT4G23600
AT2G37620	AT3G53750
AT1G76640	AT3G51920
AT1G03430	AT1G19050
AT2G46830	AT4G39400
AT1G07400	AT3G46230
AT4G21670	AT5G09220
AT1G18250	AT4G24180
AT1G28660	AT1G28670
AT2G29290	AT2G47130
AT1G11260	AT2G16120
AT2G37170	AT3G54820
AT1G20620	AT4G35090
AT2G17860	AT2G28790
AT1G60950	AT4G14890
AT1G59830	AT5G55260
AT2G18790	AT2G46340
AT1G62300	AT4G04450
AT1G12775	AT5G44290
AT2G18030	AT5G07460
AT3G53610	AT5G10260
AT2G41100	AT4G10260
AT1G67580	AT3G48750
AT2G47470	AT5G66280
AT3G11340	AT3G46700
AT2G05710	AT5G42980
AT1G01620	AT2G16850
AT4G24940	AT4G27960
AT1G75840	AT4G38430
AT1G07410	AT3G53610
AT1G11130	AT2G20850
AT1G09530	AT2G16640
AT1G08920	AT5G18840
AT1G11730	AT2G32430
AT1G67110	AT3G14690
AT1G64710	AT5G42250
AT1G08920	AT3G05400
AT3G29260	AT4G13180
AT2G05920	AT3G14067
AT2G04030	AT3G07770
AT1G03970	AT4G01120
AT4G14350	AT4G33080
AT1G76690	AT2G06050
AT2G02080	AT4G39480
AT3G07410	AT4G18800
AT2G45570	AT4G31950
AT1G01420	AT1G22360
AT2G14610	AT4G25420
AT1G50010	AT1G64740
AT4G11880	AT4G18960
AT1G13080	AT3G53300
AT5G13280	AT5G14060
AT4G20980	AT5G06000
AT1G06120	AT2G31360
AT4G36670	AT5G23270
AT3G12860	AT4G25630
AT1G74110	AT2G45970
AT1G08930	AT1G19450
AT2G41110	AT3G25600
AT3G43960	AT4G16190
AT4G27410	AT5G51070
AT2G29570	AT5G45400
AT3G20100	AT5G58860
AT1G50460	AT2G19860
AT1G14140	AT3G54110
AT1G03860	AT1G69840
AT3G57530	AT4G34000
AT1G05620	AT2G36310
AT1G26260	AT5G41410
AT1G67110	AT3G14650
AT1G32210	AT2G35520
AT1G23900	AT1G60780
AT4G27830	AT5G44640
AT1G20010	AT2G28620
AT3G45640	AT4G18710
AT4G23650	AT5G19450
AT1G09630	AT5G03520
AT1G08930	AT3G05150
AT2G20890	AT5G52440
AT1G21720	AT3G27430
AT5G19770	AT5G62700
AT1G31230	AT5G14060
AT1G09630	AT4G35860
AT1G47840	AT2G19860
AT2G37710	AT5G19280
AT1G63800	AT2G46030
AT4G18800	AT4G35860
AT3G57660	AT4G25630
AT1G67300	AT4G36670
AT2G23420	AT4G36940
AT1G64740	AT3G58040
AT1G44790	AT4G31290
AT2G27530	AT5G22440
AT2G41310	AT3G21510
AT1G60680	AT5G01670
AT1G09630	AT5G03530
AT2G13790	AT5G66520
AT2G36060	AT3G52560
AT4G10500	AT4G21690
AT4G17770	AT4G27550
AT1G16030	AT3G09440
AT3G20310	AT5G01810
AT1G08930	AT3G05165
AT1G32930	AT2G32430
AT4G19170	AT5G17790
AT1G09570	AT2G02950
AT1G75820	AT2G27250
AT3G23000	AT5G55990
AT1G15100	AT5G08790
AT1G18100	AT5G03840
AT2G30750	AT2G30770
AT4G03290	AT5G37770
AT4G02640	AT5G49450
AT1G67110	AT3G14680
AT1G79150	AT4G26600
AT2G38470	AT3G18690
AT1G03430	AT2G01830
AT1G10810	AT1G60680
AT1G24510	AT4G02930
AT1G67110	AT3G14660
AT3G14130	AT4G18360
AT1G26230	AT2G28000
AT1G11670	AT1G71140
AT1G70510	AT5G41410
AT1G52600	AT2G30440
AT4G11280	AT4G37770
AT1G79940	AT4G21180
AT1G56650	AT5G41315
AT2G37170	AT4G00430
AT1G21550	AT4G20780
AT1G09200	AT2G33610
AT1G06260	AT2G27420
AT2G45650	AT4G11880
AT1G08930	AT3G05160
AT1G08930	AT2G16120
AT2G27880	AT5G43810
AT2G23170	AT4G37390
AT1G26530	AT2G46230
AT2G19520	AT3G12280
AT1G15440	AT1G56110
AT2G44490	AT4G27820
AT3G22310	AT4G15475
AT2G43010	AT4G02510
AT2G26650	AT4G32650
AT2G16430	AT5G34850
AT1G49600	AT2G24850
AT1G27400	AT4G25630
AT1G67110	AT5G52400
AT2G40360	AT2G47990
AT1G62430	AT4G22340
AT3G60140	AT5G48375
AT2G11810	AT2G27050
AT1G59740	AT1G62200
AT4G00480	AT4G38620
AT1G08380	AT1G79040
AT2G02230	AT2G02250
[truncated: 4,890 more rows]
