# Supplementary material for: Integrative Identification of Arabidopsis Mitochondrial Proteome and Its Function Exploitation through Protein Interaction Network
Source: PLoS One. 2011 Jan 31;6(1):e16022. doi: 10.1371/journal.pone.0016022 (PMC3031521; doi:10.1371/journal.pone.0016022)
Supplement: Data S10 — CoreMitoP proteins involved in SPIN. (XLS) [file pone.0016022.s010.xls]

## Sheet: CoreMitoP_SPIN
AT5G66760
AT5G65720
AT5G65360
AT5G61790
AT5G61420
AT5G50810
AT5G47770
AT5G47040
AT5G41700
AT5G41210
AT5G40280
AT5G25130
AT5G18170
AT5G13630
AT5G13490
AT5G08620
AT5G08300
AT5G07440
AT5G05690
AT4G39660
AT4G38860
AT4G38840
AT4G37910
AT4G36680
AT4G36130
AT4G36110
AT4G35850
AT4G35410
AT4G34200
AT4G34030
AT4G33920
AT4G32650
AT4G28360
AT4G27880
AT4G27680
AT4G26970
AT4G26910
AT4G25630
AT4G24190
AT4G24160
AT4G23010
AT4G22220
AT4G21090
AT4G20020
AT4G19210
AT4G17550
AT4G17300
AT4G15000
AT4G14230
AT4G13850
AT4G13310
AT4G13180
AT4G11600
AT4G11010
AT4G10040
AT4G09730
AT4G04470
AT4G02930
AT4G02280
AT4G01950
AT4G01660
AT4G01400
AT4G00570
AT3G61440
AT3G59760
AT3G54660
AT3G54110
AT3G48280
AT3G46100
AT3G30775
AT3G26220
AT3G23990
AT3G22370
AT3G22310
AT3G16480
AT3G14420
AT3G12580
AT3G12110
AT3G01930
AT2G47690
AT2G47510
AT2G47490
AT2G43750
AT2G43430
AT2G41380
AT2G40890
AT2G39290
AT2G38400
AT2G37690
AT2G37440
AT2G35240
AT2G34630
AT2G33210
AT2G32220
AT2G31490
AT2G30970
AT2G30770
AT2G30500
AT2G30440
AT2G29530
AT2G26140
AT2G26080
AT2G23220
AT2G22500
AT2G22360
AT2G21970
AT2G21640
AT2G19900
AT2G19860
AT2G18740
AT2G18700
AT2G18440
AT2G17720
AT2G17420
AT2G14170
AT2G02050
AT1G77760
AT1G67980
AT1G67730
AT1G67340
AT1G63940
AT1G62430
AT1G61870
AT1G61570
AT1G56340
AT1G55510
AT1G51680
AT1G47640
AT1G47420
AT1G27390
AT1G26880
AT1G24180
AT1G23800
AT1G23100
AT1G21400
AT1G16530
AT1G16460
AT1G14980
AT1G14620
AT1G13080
AT1G11680
AT1G10060
AT1G09210
AT1G04480
AT1G03860
AT1G03520
AT1G03090
