# Supplementary material for: Integrative Identification of Arabidopsis Mitochondrial Proteome and Its Function Exploitation through Protein Interaction Network
Source: PLoS One. 2011 Jan 31;6(1):e16022. doi: 10.1371/journal.pone.0016022 (PMC3031521; doi:10.1371/journal.pone.0016022)
Supplement: Data S11 — Functional annotation of CoreMitoP proteins involved in SPIN. (XLS) [file pone.0016022.s011.xls]

## Sheet: Gene Ontology Annotation List
Tairgeneinfo.Symbol	locus	ATH_GO_GOSLIM.Symbol	Categores	GOID	Fun_class	Anno	Evidence	INTERPRO IPR	Pubmed	DB_resource
ALDH6B2	AT2G14170	AT2G14170	3-chloroallyl aldehyde dehydrogenase activity	GO:0004028	F	other enzyme activity	ISS	Pfam:PF00171	Communication:501714663	TIGR
ALDH2B7	AT1G23800	AT1G23800	3-chloroallyl aldehyde dehydrogenase activity	GO:0004028	F	other enzyme activity	ISS	Pfam:PF00171	Communication:501714663	TIGR
ATRDH2	AT1G16460	AT1G16460	3-mercaptopyruvate sulfurtransferase activity	GO:0016784	F	transferase activity	IDA		Publication:94|PMID:10951223	TAIR
BCDH_BETA1	AT1G55510	AT1G55510	3-methyl-2-oxobutanoate dehydrogenase (2-methylpropanoyl-transferring) activity	GO:0003863	F	other enzyme activity	ISS	NCBI_gi:7021286	Communication:501714663	TIGR
AT1G21400	AT1G21400	AT1G21400	3-methyl-2-oxobutanoate dehydrogenase (2-methylpropanoyl-transferring) activity	GO:0003863	F	other enzyme activity	ISS	NCBI_gi:12964598	Communication:501714663	TIGR
4CL1	AT1G51680	AT1G51680	4-coumarate-CoA ligase activity	GO:0016207	F	other enzyme activity	IDA		Publication:1317|PMID:10417722	TIGR
4CL1	AT1G51680	AT1G51680	4-coumarate-CoA ligase activity	GO:0016207	F	other enzyme activity	IDA		Publication:1317|PMID:10417722	TAIR
AT1G03520	AT1G03520	AT1G03520	acetylglucosaminyltransferase activity	GO:0008375	F	transferase activity	ISS	Pfam:PF02485	Communication:501714663	TIGR
AT4G26970	AT4G26970	AT4G26970	aconitate hydratase activity	GO:0003994	F	other enzyme activity	ISS	Pfam:PF00330	Communication:501714663	TIGR
ACT11	AT3G12110	AT3G12110	actin cytoskeleton organization	GO:0030036	P	cell organization and biogenesis	TAS		Publication:501683766	TAIR
AT4G26910	AT4G26910	AT4G26910	acyltransferase activity	GO:0008415	F	transferase activity	ISS	INTERPRO:IPR001078	Communication:501714663	TIGR
GPAT3	AT4G01950	AT4G01950	acyltransferase activity	GO:0008415	F	transferase activity	ISS	INTERPRO:IPR002123	Communication:501714663	TIGR
ATRDH2	AT1G16460	AT1G16460	aging	GO:0007568	P	other biological processes	ISS	Pfam:PF00581	Communication:501714663	TIGR
AGT3	AT2G38400	AT2G38400	alanine-glyoxylate transaminase activity	GO:0008453	F	transferase activity	ISS	Swiss-Prot:Q64565	Communication:501714663	TIGR
AGT2	AT4G39660	AT4G39660	alanine-glyoxylate transaminase activity	GO:0008453	F	transferase activity	ISS	Swiss-Prot:Q64565	Communication:501714663	TIGR
ALDH2B7	AT1G23800	AT1G23800	aldehyde dehydrogenase (NAD) activity	GO:0004029	F	other enzyme activity	ISS		Publication:501682094|PMID:11999848	TAIR
AOX1A	AT3G22370	AT3G22370	alternative oxidase activity	GO:0009916	F	other enzyme activity	ISS		Communication:1674994	TAIR
AOX1A	AT3G22370	AT3G22370	alternative oxidase activity	GO:0009916	F	other enzyme activity	IGI	CGSC:hemA	Publication:5319|PMID:1438286	TIGR
AOX1A	AT3G22370	AT3G22370	alternative oxidase activity	GO:0009916	F	other enzyme activity	IDA		Publication:501714425|PMID:15642340	TAIR
AT3G14420	AT3G14420	AT3G14420.2	apoplast	GO:0048046	C	extracellular	IDA		Publication:501725189|PMID:18538804	kvanwijk
AT3G14420	AT3G14420	AT3G14420.5	apoplast	GO:0048046	C	extracellular	IDA		Publication:501725189|PMID:18538804	kvanwijk
AT3G14420	AT3G14420	AT3G14420.6	apoplast	GO:0048046	C	extracellular	IDA		Publication:501725189|PMID:18538804	kvanwijk
AT3G14420	AT3G14420	AT3G14420.1	apoplast	GO:0048046	C	extracellular	IDA		Publication:501725189|PMID:18538804	kvanwijk
AT3G14420	AT3G14420	AT3G14420.4	apoplast	GO:0048046	C	extracellular	IDA		Publication:501725189|PMID:18538804	kvanwijk
AT3G14420	AT3G14420	AT3G14420.3	apoplast	GO:0048046	C	extracellular	IDA		Publication:501725189|PMID:18538804	kvanwijk
OASB	AT2G43750	AT2G43750.1	apoplast	GO:0048046	C	extracellular	IDA		Publication:501725189|PMID:18538804	kvanwijk
NS1	AT4G17300	AT4G17300	asparagine-tRNA ligase activity	GO:0004816	F	other enzyme activity	ISS		Publication:2437|PMID:9655910	TAIR
NS1	AT4G17300	AT4G17300	asparaginyl-tRNA aminoacylation	GO:0006421	P	protein metabolism	ISS		Publication:2437|PMID:9655910	TAIR
NS1	AT4G17300	AT4G17300	asparaginyl-tRNA aminoacylation	GO:0006421	P	other cellular processes	ISS		Publication:2437|PMID:9655910	TAIR
NS1	AT4G17300	AT4G17300	asparaginyl-tRNA aminoacylation	GO:0006421	P	other metabolic processes	ISS		Publication:2437|PMID:9655910	TAIR
AT1G63940	AT1G63940	AT1G63940.2	ATP binding	GO:0005524	F	nucleotide binding	IDA		Publication:501720283|PMID:17137349	kvanwijk
GR	AT3G54660	AT3G54660.1	ATP binding	GO:0005524	F	nucleotide binding	IDA		Publication:501720283|PMID:17137349	kvanwijk
GR-RBP2	AT4G13850	AT4G13850.3	ATP binding	GO:0005524	F	nucleotide binding	IDA		Publication:501720283|PMID:17137349	kvanwijk
LON2	AT5G47040	AT5G47040	ATP binding	GO:0005524	F	nucleotide binding	ISS	INTERPRO:IPR001984|INTERPRO:IPR003111	Communication:501714663	TIGR
NFS1	AT5G65720	AT5G65720.1	ATP binding	GO:0005524	F	nucleotide binding	IDA		Publication:501720283|PMID:17137349	kvanwijk
AT1G23100	AT1G23100	AT1G23100.1	ATP binding	GO:0005524	F	nucleotide binding	IEA	INTERPRO:IPR001476	AnalysisReference:501724250	TAIR
HSP70	AT3G12580	AT3G12580.1	ATP binding	GO:0005524	F	nucleotide binding	IDA		Publication:501720283|PMID:17137349	kvanwijk
GDH2	AT5G07440	AT5G07440.2	ATP binding	GO:0005524	F	nucleotide binding	IDA		Publication:501720283|PMID:17137349	kvanwijk
OASC	AT3G59760	AT3G59760.2	ATP binding	GO:0005524	F	nucleotide binding	IDA		Publication:501720283|PMID:17137349	kvanwijk
AT4G02930	AT4G02930	AT4G02930.1	ATP binding	GO:0005524	F	nucleotide binding	IDA		Publication:501720283|PMID:17137349	kvanwijk
OASC	AT3G59760	AT3G59760.3	ATP binding	GO:0005524	F	nucleotide binding	IDA		Publication:501720283|PMID:17137349	kvanwijk
GDH1	AT5G18170	AT5G18170.1	ATP binding	GO:0005524	F	nucleotide binding	IDA		Publication:501720283|PMID:17137349	kvanwijk
HSP60	AT3G23990	AT3G23990.1	ATP binding	GO:0005524	F	nucleotide binding	IDA		Publication:501720283|PMID:17137349	kvanwijk
AT1G63940	AT1G63940	AT1G63940.4	ATP binding	GO:0005524	F	nucleotide binding	IDA		Publication:501720283|PMID:17137349	kvanwijk
EDA9	AT4G34200	AT4G34200.1	ATP binding	GO:0005524	F	nucleotide binding	IDA		Publication:501720283|PMID:17137349	kvanwijk
OASC	AT3G59760	AT3G59760.1	ATP binding	GO:0005524	F	nucleotide binding	IDA		Publication:501720283|PMID:17137349	kvanwijk
GDH2	AT5G07440	AT5G07440.3	ATP binding	GO:0005524	F	nucleotide binding	IDA		Publication:501720283|PMID:17137349	kvanwijk
AT2G22360	AT2G22360	AT2G22360.1	ATP binding	GO:0005524	F	nucleotide binding	IEA	INTERPRO:IPR012724	AnalysisReference:501724250	TAIR
GR-RBP2	AT4G13850	AT4G13850.1	ATP binding	GO:0005524	F	nucleotide binding	IDA		Publication:501720283|PMID:17137349	kvanwijk
GR-RBP2	AT4G13850	AT4G13850.4	ATP binding	GO:0005524	F	nucleotide binding	IDA		Publication:501720283|PMID:17137349	kvanwijk
NDPK3	AT4G11010	AT4G11010	ATP binding	GO:0005524	F	nucleotide binding	ISS	Pfam:PF00334|InterPro:IPR001564	Communication:501714663	TIGR
SHD	AT4G24190	AT4G24190	ATP binding	GO:0005524	F	nucleotide binding	ISS	Pfam:PF02518	Communication:501714663	TIGR
AT4G35410	AT4G35410	AT4G35410.1	ATP binding	GO:0005524	F	nucleotide binding	IEA	INTERPRO:IPR000719	AnalysisReference:501724250	TAIR
mtHsc70-1	AT4G37910	AT4G37910.1	ATP binding	GO:0005524	F	nucleotide binding	IDA		Publication:501720283|PMID:17137349	kvanwijk
GDH2	AT5G07440	AT5G07440.1	ATP binding	GO:0005524	F	nucleotide binding	IDA		Publication:501720283|PMID:17137349	kvanwijk
SDH1-1	AT5G66760	AT5G66760.1	ATP binding	GO:0005524	F	nucleotide binding	IDA		Publication:501720283|PMID:17137349	kvanwijk
AT1G63940	AT1G63940	AT1G63940.3	ATP binding	GO:0005524	F	nucleotide binding	IDA		Publication:501720283|PMID:17137349	kvanwijk
AT1G63940	AT1G63940	AT1G63940.1	ATP binding	GO:0005524	F	nucleotide binding	IDA		Publication:501720283|PMID:17137349	kvanwijk
HSP60-2	AT2G33210	AT2G33210.1	ATP binding	GO:0005524	F	nucleotide binding	IDA		Publication:501720283|PMID:17137349	kvanwijk
NFS1	AT5G65720	AT5G65720.2	ATP binding	GO:0005524	F	nucleotide binding	IDA		Publication:501720283|PMID:17137349	kvanwijk
AtGLDP2	AT2G26080	AT2G26080.1	ATP binding	GO:0005524	F	nucleotide binding	IDA		Publication:501720283|PMID:17137349	kvanwijk
HXK2	AT2G19860	AT2G19860	ATP binding	GO:0005524	F	nucleotide binding	ISS	InterPro:IPR001312	Communication:501714663	TIGR
AT4G00570	AT4G00570	AT4G00570.1	ATP binding	GO:0005524	F	nucleotide binding	IDA		Publication:501720283|PMID:17137349	kvanwijk
GR-RBP2	AT4G13850	AT4G13850.2	ATP binding	GO:0005524	F	nucleotide binding	IDA		Publication:501720283|PMID:17137349	kvanwijk
AAC2	AT5G13490	AT5G13490	ATP:ADP antiporter activity	GO:0005471	F	transporter activity	ISS		Communication:1674994	TAIR
AAC2	AT5G13490	AT5G13490	ATP:ADP antiporter activity	GO:0005471	F	transporter activity	IDA		Publication:501681720|PMID:12084057	TAIR
ftsh4	AT2G26140	AT2G26140	ATPase activity	GO:0016887	F	hydrolase activity	ISS	INTERPRO:IPR001939	Communication:501714663	TIGR
AT4G27680	AT4G27680	AT4G27680	ATPase activity	GO:0016887	F	hydrolase activity	ISS	Pfam:PF00004	Communication:501714663	TIGR
AT4G09730	AT4G09730	AT4G09730	ATP-dependent helicase activity	GO:0008026	F	hydrolase activity	ISS	INTERPRO:IPR001410	Communication:501714663	TIGR
STRS2	AT5G08620	AT5G08620	ATP-dependent helicase activity	GO:0008026	F	other enzyme activity	ISS	INTERPRO:IPR001410	Communication:501714663	TIGR
STRS2	AT5G08620	AT5G08620	ATP-dependent helicase activity	GO:0008026	F	hydrolase activity	ISS	INTERPRO:IPR001410	Communication:501714663	TIGR
PMH1	AT3G22310	AT3G22310	ATP-dependent helicase activity	GO:0008026	F	hydrolase activity	ISS	INTERPRO:IPR001410	Communication:501714663	TIGR
PMH1	AT3G22310	AT3G22310	ATP-dependent helicase activity	GO:0008026	F	other enzyme activity	ISS	INTERPRO:IPR001410	Communication:501714663	TIGR
AT4G09730	AT4G09730	AT4G09730	ATP-dependent helicase activity	GO:0008026	F	other enzyme activity	ISS	INTERPRO:IPR001410	Communication:501714663	TIGR
AT2G47490	AT2G47490	AT2G47490	binding	GO:0005488	F	other binding	ISS	INTERPRO:IPR001993	Communication:501714663	TIGR
UCP5	AT2G22500	AT2G22500	binding	GO:0005488	F	other binding	ISS	INTERPRO:IPR001993	Communication:501714663	TIGR
AAC2	AT5G13490	AT5G13490	binding	GO:0005488	F	other binding	ISS	INTERPRO:IPR001993	Communication:501714663	TIGR
PUMP1	AT3G54110	AT3G54110	binding	GO:0005488	F	other binding	ISS	INTERPRO:IPR001993	Communication:501714663	TIGR
AT1G67340	AT1G67340	AT1G67340.1	binding	GO:0005488	F	other binding	IEA	INTERPRO:IPR011990	AnalysisReference:501724250	TAIR
ATPHB2	AT1G03860	AT1G03860	biological_process	GO:0008150	P	unknown biological processes	ND		Communication:501683652	TIGR
AT4G36680	AT4G36680	AT4G36680	biological_process	GO:0008150	P	unknown biological processes	ND		Communication:501683652	TIGR
UTR2	AT4G23010	AT4G23010	biological_process	GO:0008150	P	unknown biological processes	ND		Communication:1345790	TAIR
AT1G47420	AT1G47420	AT1G47420	biological_process	GO:0008150	P	unknown biological processes	ND		Communication:1345790	TAIR
AT1G47640	AT1G47640	AT1G47640	biological_process	GO:0008150	P	unknown biological processes	ND		Communication:501683652	TIGR
ASL9	AT1G16530	AT1G16530	biological_process	GO:0008150	P	unknown biological processes	ND		Communication:1345790	TAIR
AT4G14230	AT4G14230	AT4G14230	biological_process	GO:0008150	P	unknown biological processes	ND		Communication:501683652	TIGR
AT2G37440	AT2G37440	AT2G37440	biological_process	GO:0008150	P	unknown biological processes	ND		Communication:1345790	TAIR
DECOY	AT1G14620	AT1G14620	biological_process	GO:0008150	P	unknown biological processes	ND		Communication:1345790	TAIR
AT4G01400	AT4G01400	AT4G01400	biological_process	GO:0008150	P	unknown biological processes	ND		Communication:501683652	TIGR
AT1G67340	AT1G67340	AT1G67340	biological_process	GO:0008150	P	unknown biological processes	ND		Communication:1345790	TAIR
PMP22	AT4G04470	AT4G04470	biological_process	GO:0008150	P	unknown biological processes	ND		Communication:501683652	TIGR
GUN5	AT5G13630	AT5G13630.1	biosynthetic process	GO:0009058	P	other metabolic processes	IEA	INTERPRO:IPR003672	AnalysisReference:501724250	TAIR
GUN5	AT5G13630	AT5G13630.2	biosynthetic process	GO:0009058	P	other metabolic processes	IEA	INTERPRO:IPR003672	AnalysisReference:501724250	TAIR
MCCB	AT4G34030	AT4G34030	biotin carboxylase activity	GO:0004075	F	other enzyme activity	ISS	Pfam:PF01039	Communication:501714663	TIGR
ATBCAT-1	AT1G10060	AT1G10060.3	branched chain family amino acid metabolic process	GO:0009081	P	other cellular processes	IEA	INTERPRO:IPR005786	AnalysisReference:501724250	TAIR
ATBCAT-1	AT1G10060	AT1G10060.2	branched chain family amino acid metabolic process	GO:0009081	P	other metabolic processes	IEA	INTERPRO:IPR005786	AnalysisReference:501724250	TAIR
ATBCAT-1	AT1G10060	AT1G10060.3	branched chain family amino acid metabolic process	GO:0009081	P	other metabolic processes	IEA	INTERPRO:IPR005786	AnalysisReference:501724250	TAIR
ATBCAT-1	AT1G10060	AT1G10060.1	branched chain family amino acid metabolic process	GO:0009081	P	other cellular processes	IEA	INTERPRO:IPR005786	AnalysisReference:501724250	TAIR
ATBCAT-1	AT1G10060	AT1G10060.1	branched chain family amino acid metabolic process	GO:0009081	P	other metabolic processes	IEA	INTERPRO:IPR005786	AnalysisReference:501724250	TAIR
ATBCAT-1	AT1G10060	AT1G10060.2	branched chain family amino acid metabolic process	GO:0009081	P	other cellular processes	IEA	INTERPRO:IPR005786	AnalysisReference:501724250	TAIR
ATBCAT-1	AT1G10060	AT1G10060	branched-chain-amino-acid transaminase activity	GO:0004084	F	transferase activity	IDA		Publication:501720891|PMID:15821880	TAIR
ATBCAT-1	AT1G10060	AT1G10060	branched-chain-amino-acid transaminase activity	GO:0004084	F	transferase activity	IGI		Publication:501681562|PMID:12068099	TAIR
CPD	AT5G05690	AT5G05690	brassinosteroid biosynthetic process	GO:0016132	P	other cellular processes	IMP		Publication:3931|PMID:8612270	TAIR
CPD	AT5G05690	AT5G05690	brassinosteroid biosynthetic process	GO:0016132	P	other metabolic processes	IMP		Publication:3931|PMID:8612270	TAIR
CPD	AT5G05690	AT5G05690	brassinosteroid homeostasis	GO:0010268	P	other biological processes	IEP		Publication:501716542|PMID:15908602	TAIR
CCoAMT	AT1G67980	AT1G67980	caffeoyl-CoA O-methyltransferase activity	GO:0042409	F	transferase activity	ISS	INTERPRO:IPR002935	Publication:501683231|PMID:9662519	TAIR
CCoAMT	AT1G67980	AT1G67980	caffeoyl-CoA O-methyltransferase activity	GO:0042409	F	transferase activity	ISS	INTERPRO:IPR002935	Publication:501683123|PMID:10934215	TAIR
AT1G09210	AT1G09210	AT1G09210	calcium ion binding	GO:0005509	F	other binding	ISS	INTERPRO:IPR001580	Communication:501714663	TIGR
AT5G61790	AT5G61790	AT5G61790.1	calcium ion binding	GO:0005509	F	other binding	IEA	INTERPRO:IPR001580|INTERPRO:IPR009033	AnalysisReference:501724250	TAIR
CRT1	AT1G56340	AT1G56340	calcium ion binding	GO:0005509	F	other binding	ISS	INTERPRO:IPR001580	Communication:501714663	TIGR
CYP71A13	AT2G30770	AT2G30770	camalexin biosynthetic process	GO:0010120	P	other cellular processes	IMP		Publication:501722491|PMID:17573535	TAIR
CYP71A13	AT2G30770	AT2G30770	camalexin biosynthetic process	GO:0010120	P	other metabolic processes	IMP		Publication:501722491|PMID:17573535	TAIR
AT1G03520	AT1G03520	AT1G03520	carbohydrate biosynthetic process	GO:0016051	P	other metabolic processes	ISS	Pfam:PF02485	Communication:501714663	TIGR
AT4G17550	AT4G17550	AT4G17550	carbohydrate transport	GO:0008643	P	transport	ISS	InterPro:IPR001066	Communication:501714663	TIGR
ATBCAT-1	AT1G10060	AT1G10060	catalytic activity	GO:0003824	F	other enzyme activity	ISS	INTERPRO:IPR001544	Communication:501714663	TIGR
PGP1	AT2G39290	AT2G39290	CDP-alcohol phosphatidyltransferase activity	GO:0017169	F	transferase activity	ISS	INTERPRO:IPR000462	Communication:501714663	TIGR
PGP1	AT2G39290	AT2G39290	CDP-diacylglycerol-glycerol-3-phosphate 3-phosphatidyltransferase activity	GO:0008444	F	transferase activity	IDA		Publication:501681557|PMID:12068104	TAIR
NTRA	AT2G17420	AT2G17420	cell growth	GO:0016049	P	other cellular processes	IGI		Publication:501722454|PMID:17586656	TAIR
NTRA	AT2G17420	AT2G17420	cell redox homeostasis	GO:0045454	P	other cellular processes	IGI		Publication:501722454|PMID:17586656	TAIR
ATPHB2	AT1G03860	AT1G03860.2	cell wall	GO:0005618	C	cell wall	IDA		Publication:501718077|PMID:16287169	kvanwijk
SDH1-1	AT5G66760	AT5G66760.1	cell wall	GO:0005618	C	cell wall	IDA		Publication:501718077|PMID:16287169	kvanwijk
ATPHB2	AT1G03860	AT1G03860.1	cell wall	GO:0005618	C	cell wall	IDA		Publication:501718077|PMID:16287169	kvanwijk
ATPHB2	AT1G03860	AT1G03860.3	cell wall	GO:0005618	C	cell wall	IDA		Publication:501718077|PMID:16287169	kvanwijk
AT4G02930	AT4G02930	AT4G02930.1	cell wall	GO:0005618	C	cell wall	IDA		Publication:501718077|PMID:16287169	kvanwijk
HSP70	AT3G12580	AT3G12580.1	cell wall	GO:0005618	C	cell wall	IDA		Publication:501718077|PMID:16287169	kvanwijk
mtHsc70-1	AT4G37910	AT4G37910.1	cell wall	GO:0005618	C	cell wall	IDA		Publication:501718077|PMID:16287169	kvanwijk
AT5G08300	AT5G08300	AT5G08300.1	cell wall	GO:0005618	C	cell wall	IDA		Publication:501718077|PMID:16287169	kvanwijk
AOX1A	AT3G22370	AT3G22370	cellular respiration	GO:0045333	P	electron transport or energy pathways	IDA		Publication:501714425|PMID:15642340	TAIR
MYB28	AT5G61420	AT5G61420	cellular response to sulfur starvation	GO:0010438	P	other cellular processes	TAS		Publication:501721432|PMID:17420480	TAIR
MYB28	AT5G61420	AT5G61420	cellular response to sulfur starvation	GO:0010438	P	response to stress	TAS		Publication:501721432|PMID:17420480	TAIR
4CL1	AT1G51680	AT1G51680	cellular_component	GO:0005575	C	unknown cellular components	ND		Communication:1345790	TAIR
ASL9	AT1G16530	AT1G16530	cellular_component	GO:0005575	C	unknown cellular components	ND		Communication:1345790	TAIR
CYTC-2	AT4G10040	AT4G10040	cellular_component	GO:0005575	C	unknown cellular components	ND		Communication:1345790	TAIR
ATNADP-ME1	AT2G19900	AT2G19900	cellular_component	GO:0005575	C	unknown cellular components	ND		Communication:1345790	TAIR
UTR2	AT4G23010	AT4G23010	cellular_component	GO:0005575	C	unknown cellular components	ND		Communication:1345790	TAIR
STRS2	AT5G08620	AT5G08620	cellular_component	GO:0005575	C	unknown cellular components	ND		Communication:1345790	TAIR
DECOY	AT1G14620	AT1G14620	cellular_component	GO:0005575	C	unknown cellular components	ND		Communication:1345790	TAIR
CPN10	AT1G14980	AT1G14980	chaperone binding	GO:0051087	F	protein binding	ISS	GenBank:AAL56005	Publication:3538|PMID:9011092	TAIR
HSP60	AT3G23990	AT3G23990	chaperone-mediated protein complex assembly	GO:0051131	P	other biological processes	TAS		Publication:501683761	TAIR
SEP2	AT2G21970	AT2G21970	chlorophyll binding	GO:0016168	F	other binding	ISS	CAB gene family	Publication:645|PMID:10725357	gabe
GUN5	AT5G13630	AT5G13630.2	chlorophyll biosynthetic process	GO:0015995	P	other metabolic processes	IEA	INTERPRO:IPR011771	AnalysisReference:501724250	TAIR
GUN5	AT5G13630	AT5G13630.2	chlorophyll biosynthetic process	GO:0015995	P	other cellular processes	IEA	INTERPRO:IPR011771	AnalysisReference:501724250	TAIR
GUN5	AT5G13630	AT5G13630.1	chlorophyll biosynthetic process	GO:0015995	P	other cellular processes	IEA	INTERPRO:IPR011771	AnalysisReference:501724250	TAIR
GUN5	AT5G13630	AT5G13630.1	chlorophyll biosynthetic process	GO:0015995	P	other metabolic processes	IEA	INTERPRO:IPR011771	AnalysisReference:501724250	TAIR
NS1	AT4G17300	AT4G17300	chloroplast	GO:0009507	C	chloroplast	IDA		Publication:392|PMID:10824085	TIGR
OASB	AT2G43750	AT2G43750.1	chloroplast	GO:0009507	C	chloroplast	IDA		Publication:501724486|PMID:18431481	kvanwijk
OASB	AT2G43750	AT2G43750.1	chloroplast	GO:0009507	C	chloroplast	IDA		Publication:501712079|PMID:15028209	kvanwijk
NS1	AT4G17300	AT4G17300.1	chloroplast	GO:0009507	C	chloroplast	IDA		Publication:501724486|PMID:18431481	kvanwijk
HSP60-2	AT2G33210	AT2G33210.1	chloroplast	GO:0009507	C	chloroplast	IDA		Publication:501712079|PMID:15028209	kvanwijk
AT1G26880	AT1G26880	AT1G26880.1	chloroplast	GO:0009507	C	chloroplast	IDA		Publication:501712079|PMID:15028209	kvanwijk
AT4G00570	AT4G00570	AT4G00570.1	chloroplast	GO:0009507	C	chloroplast	IDA		Publication:501712079|PMID:15028209	kvanwijk
GUN5	AT5G13630	AT5G13630	chloroplast	GO:0009507	C	chloroplast	IDA		Publication:501720292|PMID:17135235	TAIR
CYSC1	AT3G61440	AT3G61440.1	chloroplast	GO:0009507	C	chloroplast	IDA		Publication:501724486|PMID:18431481	kvanwijk
CYSC1	AT3G61440	AT3G61440.1	chloroplast	GO:0009507	C	chloroplast	IDA		Publication:501712079|PMID:15028209	kvanwijk
OASC	AT3G59760	AT3G59760.1	chloroplast	GO:0009507	C	chloroplast	IDA		Publication:501724486|PMID:18431481	kvanwijk
PUMP1	AT3G54110	AT3G54110.1	chloroplast	GO:0009507	C	chloroplast	IDA		Publication:501712079|PMID:15028209	kvanwijk
AT5G61790	AT5G61790	AT5G61790.1	chloroplast	GO:0009507	C	chloroplast	IDA		Publication:501724486|PMID:18431481	kvanwijk
ATHRS1	AT3G46100	AT3G46100	chloroplast	GO:0009507	C	chloroplast	IDA		Publication:501717830|PMID:16251277	TAIR
AT3G14420	AT3G14420	AT3G14420.1	chloroplast	GO:0009507	C	chloroplast	IDA		Publication:501712079|PMID:15028209	kvanwijk
ATHRS1	AT3G46100	AT3G46100	chloroplast	GO:0009507	C	chloroplast	IDA		Publication:2300|PMID:9684861	TAIR
ATHRS1	AT3G46100	AT3G46100.1	chloroplast	GO:0009507	C	chloroplast	IDA		Publication:501724486|PMID:18431481	kvanwijk
AT3G14420	AT3G14420	AT3G14420.1	chloroplast	GO:0009507	C	chloroplast	IDA		Publication:501724486|PMID:18431481	kvanwijk
AT5G65360	AT5G65360	AT5G65360.1	chloroplast	GO:0009507	C	chloroplast	IEA	CBS:TargetP	AnalysisReference:501724248	TAIR
GPS1	AT2G34630	AT2G34630	chloroplast	GO:0009507	C	chloroplast	IDA		Publication:501679565|PMID:11069698	TAIR
GR	AT3G54660	AT3G54660.1	chloroplast	GO:0009507	C	chloroplast	IDA		Publication:501712079|PMID:15028209	kvanwijk
PGP1	AT2G39290	AT2G39290	chloroplast	GO:0009507	C	chloroplast	IDA		Publication:501683639|PMID:12609031	TAIR
PGP1	AT2G39290	AT2G39290	chloroplast	GO:0009507	C	chloroplast	ISS		Publication:501681557|PMID:12068104	TAIR
AT1G63940	AT1G63940	AT1G63940.1	chloroplast	GO:0009507	C	chloroplast	IDA		Publication:501712079|PMID:15028209	kvanwijk
SHD	AT4G24190	AT4G24190.1	chloroplast	GO:0009507	C	chloroplast	IDA		Publication:501712079|PMID:15028209	kvanwijk
SHD	AT4G24190	AT4G24190.1	chloroplast	GO:0009507	C	chloroplast	IDA		Publication:501724486|PMID:18431481	kvanwijk
AAC2	AT5G13490	AT5G13490.1	chloroplast	GO:0009507	C	chloroplast	IDA		Publication:501712079|PMID:15028209	kvanwijk
NS1	AT4G17300	AT4G17300	chloroplast	GO:0009507	C	chloroplast	IDA		Publication:501717830|PMID:16251277	TAIR
GR	AT3G54660	AT3G54660.1	chloroplast	GO:0009507	C	chloroplast	IDA		Publication:501724486|PMID:18431481	kvanwijk
OASC	AT3G59760	AT3G59760.1	chloroplast	GO:0009507	C	chloroplast	IDA		Publication:501712079|PMID:15028209	kvanwijk
ATGPX6	AT4G11600	AT4G11600.1	chloroplast	GO:0009507	C	chloroplast	IDA		Publication:501724486|PMID:18431481	kvanwijk
AT4G09730	AT4G09730	AT4G09730.1	chloroplast	GO:0009507	C	chloroplast	IDA		Publication:501724486|PMID:18431481	kvanwijk
AtGLDP2	AT2G26080	AT2G26080.1	chloroplast	GO:0009507	C	chloroplast	IDA		Publication:501712079|PMID:15028209	kvanwijk
AtGLDP2	AT2G26080	AT2G26080.1	chloroplast	GO:0009507	C	chloroplast	IDA		Publication:501724486|PMID:18431481	kvanwijk
AT4G26970	AT4G26970	AT4G26970.1	chloroplast	GO:0009507	C	chloroplast	IDA		Publication:501724486|PMID:18431481	kvanwijk
GR	AT3G54660	AT3G54660	chloroplast	GO:0009507	C	chloroplast	ISS		Publication:501678751	TAIR
AT1G63940	AT1G63940	AT1G63940.1	chloroplast	GO:0009507	C	chloroplast	IDA		Publication:501724486|PMID:18431481	kvanwijk
PGP1	AT2G39290	AT2G39290.1	chloroplast	GO:0009507	C	chloroplast	IDA		Publication:501724486|PMID:18431481	kvanwijk
AT1G63940	AT1G63940	AT1G63940.4	chloroplast	GO:0009507	C	chloroplast	IDA		Publication:501712079|PMID:15028209	kvanwijk
GUN5	AT5G13630	AT5G13630.1	chloroplast	GO:0009507	C	chloroplast	IDA		Publication:501712079|PMID:15028209	kvanwijk
GUN5	AT5G13630	AT5G13630.1	chloroplast	GO:0009507	C	chloroplast	IDA		Publication:501724486|PMID:18431481	kvanwijk
AT2G37690	AT2G37690	AT2G37690.1	chloroplast	GO:0009507	C	chloroplast	IDA		Publication:501724486|PMID:18431481	kvanwijk
AT3G14420	AT3G14420	AT3G14420.3	chloroplast	GO:0009507	C	chloroplast	IDA		Publication:501712079|PMID:15028209	kvanwijk
AT3G14420	AT3G14420	AT3G14420.3	chloroplast	GO:0009507	C	chloroplast	IDA		Publication:501724486|PMID:18431481	kvanwijk
AT3G14420	AT3G14420	AT3G14420.2	chloroplast	GO:0009507	C	chloroplast	IDA		Publication:501712079|PMID:15028209	kvanwijk
AT3G14420	AT3G14420	AT3G14420.2	chloroplast	GO:0009507	C	chloroplast	IDA		Publication:501724486|PMID:18431481	kvanwijk
OASC	AT3G59760	AT3G59760.2	chloroplast	GO:0009507	C	chloroplast	IDA		Publication:501712079|PMID:15028209	kvanwijk
OASC	AT3G59760	AT3G59760.2	chloroplast	GO:0009507	C	chloroplast	IDA		Publication:501724486|PMID:18431481	kvanwijk
OASC	AT3G59760	AT3G59760.3	chloroplast	GO:0009507	C	chloroplast	IDA		Publication:501712079|PMID:15028209	kvanwijk
AT2G22360	AT2G22360	AT2G22360.1	chloroplast	GO:0009507	C	chloroplast	IDA		Publication:501724486|PMID:18431481	kvanwijk
AT1G63940	AT1G63940	AT1G63940.2	chloroplast	GO:0009507	C	chloroplast	IDA		Publication:501724486|PMID:18431481	kvanwijk
AT1G63940	AT1G63940	AT1G63940.2	chloroplast	GO:0009507	C	chloroplast	IDA		Publication:501712079|PMID:15028209	kvanwijk
AT1G63940	AT1G63940	AT1G63940.4	chloroplast	GO:0009507	C	chloroplast	IDA		Publication:501724486|PMID:18431481	kvanwijk
AT1G63940	AT1G63940	AT1G63940.3	chloroplast	GO:0009507	C	chloroplast	IDA		Publication:501712079|PMID:15028209	kvanwijk
AT1G63940	AT1G63940	AT1G63940.3	chloroplast	GO:0009507	C	chloroplast	IDA		Publication:501724486|PMID:18431481	kvanwijk
ATPHB2	AT1G03860	AT1G03860.1	chloroplast	GO:0009507	C	chloroplast	IDA		Publication:501712079|PMID:15028209	kvanwijk
SHD	AT4G24190	AT4G24190.2	chloroplast	GO:0009507	C	chloroplast	IDA		Publication:501724486|PMID:18431481	kvanwijk
AT3G14420	AT3G14420	AT3G14420.4	chloroplast	GO:0009507	C	chloroplast	IDA		Publication:501724486|PMID:18431481	kvanwijk
AT3G14420	AT3G14420	AT3G14420.5	chloroplast	GO:0009507	C	chloroplast	IDA		Publication:501724486|PMID:18431481	kvanwijk
AT3G14420	AT3G14420	AT3G14420.6	chloroplast	GO:0009507	C	chloroplast	IDA		Publication:501724486|PMID:18431481	kvanwijk
CRT1	AT1G56340	AT1G56340.1	chloroplast	GO:0009507	C	chloroplast	IDA		Publication:501712079|PMID:15028209	kvanwijk
CYSC1	AT3G61440	AT3G61440.2	chloroplast	GO:0009507	C	chloroplast	IDA		Publication:501724486|PMID:18431481	kvanwijk
GUN5	AT5G13630	AT5G13630.2	chloroplast	GO:0009507	C	chloroplast	IDA		Publication:501724486|PMID:18431481	kvanwijk
OASC	AT3G59760	AT3G59760.3	chloroplast	GO:0009507	C	chloroplast	IDA		Publication:501724486|PMID:18431481	kvanwijk
EDA9	AT4G34200	AT4G34200.1	chloroplast	GO:0009507	C	chloroplast	IDA		Publication:501724486|PMID:18431481	kvanwijk
AtGLDP2	AT2G26080	AT2G26080.1	chloroplast envelope	GO:0009941	C	chloroplast	IDA		Publication:501710686|PMID:12938931	kvanwijk
PGP1	AT2G39290	AT2G39290.1	chloroplast envelope	GO:0009941	C	plastid	IDA		Publication:501707066|PMID:12766230	kvanwijk
PGP1	AT2G39290	AT2G39290.1	chloroplast envelope	GO:0009941	C	chloroplast	IDA		Publication:501707066|PMID:12766230	kvanwijk
PGP1	AT2G39290	AT2G39290.1	chloroplast envelope	GO:0009941	C	other cytoplasmic components	IDA		Publication:501707066|PMID:12766230	kvanwijk
PGP1	AT2G39290	AT2G39290.1	chloroplast envelope	GO:0009941	C	other intracellular components	IDA		Publication:501707066|PMID:12766230	kvanwijk
AAC2	AT5G13490	AT5G13490.1	chloroplast envelope	GO:0009941	C	plastid	IDA		Publication:501710686|PMID:12938931	kvanwijk
AAC2	AT5G13490	AT5G13490.1	chloroplast envelope	GO:0009941	C	chloroplast	IDA		Publication:501710686|PMID:12938931	kvanwijk
AtGLDP2	AT2G26080	AT2G26080.1	chloroplast envelope	GO:0009941	C	plastid	IDA		Publication:501710686|PMID:12938931	kvanwijk
AtGLDP2	AT2G26080	AT2G26080.1	chloroplast envelope	GO:0009941	C	other cytoplasmic components	IDA		Publication:501710686|PMID:12938931	kvanwijk
AtGLDP2	AT2G26080	AT2G26080.1	chloroplast envelope	GO:0009941	C	other intracellular components	IDA		Publication:501710686|PMID:12938931	kvanwijk
AAC2	AT5G13490	AT5G13490.1	chloroplast envelope	GO:0009941	C	other cytoplasmic components	IDA		Publication:501710686|PMID:12938931	kvanwijk
AAC2	AT5G13490	AT5G13490.1	chloroplast envelope	GO:0009941	C	other intracellular components	IDA		Publication:501710686|PMID:12938931	kvanwijk
OASB	AT2G43750	AT2G43750.1	chloroplast envelope	GO:0009941	C	other cytoplasmic components	IDA		Publication:501710686|PMID:12938931	kvanwijk
OASB	AT2G43750	AT2G43750.1	chloroplast envelope	GO:0009941	C	plastid	IDA		Publication:501710686|PMID:12938931	kvanwijk
OASB	AT2G43750	AT2G43750.1	chloroplast envelope	GO:0009941	C	chloroplast	IDA		Publication:501710686|PMID:12938931	kvanwijk
OASB	AT2G43750	AT2G43750.1	chloroplast envelope	GO:0009941	C	other intracellular components	IDA		Publication:501710686|PMID:12938931	kvanwijk
GUN5	AT5G13630	AT5G13630	chloroplast inner membrane	GO:0009706	C	other intracellular components	NAS		Publication:501679368|PMID:11172074	TAIR
GUN5	AT5G13630	AT5G13630	chloroplast inner membrane	GO:0009706	C	plastid	NAS		Publication:501679368|PMID:11172074	TAIR
GUN5	AT5G13630	AT5G13630	chloroplast inner membrane	GO:0009706	C	other cytoplasmic components	NAS		Publication:501679368|PMID:11172074	TAIR
GUN5	AT5G13630	AT5G13630	chloroplast inner membrane	GO:0009706	C	other membranes	NAS		Publication:501679368|PMID:11172074	TAIR
GUN5	AT5G13630	AT5G13630	chloroplast inner membrane	GO:0009706	C	chloroplast	NAS		Publication:501679368|PMID:11172074	TAIR
OASB	AT2G43750	AT2G43750.1	chloroplast stroma	GO:0009570	C	chloroplast	IDA		Publication:501728638|PMID:16207701	kvanwijk
AT1G63940	AT1G63940	AT1G63940.1	chloroplast stroma	GO:0009570	C	plastid	IDA		Publication:501728638|PMID:16207701	kvanwijk
AT1G63940	AT1G63940	AT1G63940.1	chloroplast stroma	GO:0009570	C	plastid	IDA		Publication:501727324|PMID:18633119	kvanwijk
GR	AT3G54660	AT3G54660.1	chloroplast stroma	GO:0009570	C	plastid	IDA		Publication:501728638|PMID:16207701	kvanwijk
OASB	AT2G43750	AT2G43750.1	chloroplast stroma	GO:0009570	C	plastid	IDA		Publication:501727324|PMID:18633119	kvanwijk
OASB	AT2G43750	AT2G43750.1	chloroplast stroma	GO:0009570	C	other intracellular components	IDA		Publication:501728638|PMID:16207701	kvanwijk
OASB	AT2G43750	AT2G43750.1	chloroplast stroma	GO:0009570	C	other intracellular components	IDA		Publication:501727324|PMID:18633119	kvanwijk
AT1G63940	AT1G63940	AT1G63940.1	chloroplast stroma	GO:0009570	C	chloroplast	IDA		Publication:501728638|PMID:16207701	kvanwijk
OASB	AT2G43750	AT2G43750.1	chloroplast stroma	GO:0009570	C	other cytoplasmic components	IDA		Publication:501727324|PMID:18633119	kvanwijk
AT1G63940	AT1G63940	AT1G63940.1	chloroplast stroma	GO:0009570	C	other cytoplasmic components	IDA		Publication:501727324|PMID:18633119	kvanwijk
AT3G14420	AT3G14420	AT3G14420.1	chloroplast stroma	GO:0009570	C	chloroplast	IDA		Publication:501727324|PMID:18633119	kvanwijk
AT1G63940	AT1G63940	AT1G63940.1	chloroplast stroma	GO:0009570	C	chloroplast	IDA		Publication:501727324|PMID:18633119	kvanwijk
OASB	AT2G43750	AT2G43750.1	chloroplast stroma	GO:0009570	C	other cytoplasmic components	IDA		Publication:501728638|PMID:16207701	kvanwijk
AT1G63940	AT1G63940	AT1G63940.1	chloroplast stroma	GO:0009570	C	other cytoplasmic components	IDA		Publication:501728638|PMID:16207701	kvanwijk
AT1G63940	AT1G63940	AT1G63940.1	chloroplast stroma	GO:0009570	C	other intracellular components	IDA		Publication:501727324|PMID:18633119	kvanwijk
AT3G14420	AT3G14420	AT3G14420.1	chloroplast stroma	GO:0009570	C	other intracellular components	IDA		Publication:501727324|PMID:18633119	kvanwijk
OASB	AT2G43750	AT2G43750.1	chloroplast stroma	GO:0009570	C	chloroplast	IDA		Publication:501727324|PMID:18633119	kvanwijk
GR	AT3G54660	AT3G54660.1	chloroplast stroma	GO:0009570	C	other intracellular components	IDA		Publication:501728638|PMID:16207701	kvanwijk
GR	AT3G54660	AT3G54660.1	chloroplast stroma	GO:0009570	C	other cytoplasmic components	IDA		Publication:501728638|PMID:16207701	kvanwijk
GR	AT3G54660	AT3G54660.1	chloroplast stroma	GO:0009570	C	chloroplast	IDA		Publication:501728638|PMID:16207701	kvanwijk
AT3G14420	AT3G14420	AT3G14420.1	chloroplast stroma	GO:0009570	C	plastid	IDA		Publication:501727324|PMID:18633119	kvanwijk
OASB	AT2G43750	AT2G43750.1	chloroplast stroma	GO:0009570	C	plastid	IDA		Publication:501728638|PMID:16207701	kvanwijk
AT1G63940	AT1G63940	AT1G63940.1	chloroplast stroma	GO:0009570	C	other intracellular components	IDA		Publication:501728638|PMID:16207701	kvanwijk
AT3G14420	AT3G14420	AT3G14420.1	chloroplast stroma	GO:0009570	C	other cytoplasmic components	IDA		Publication:501727324|PMID:18633119	kvanwijk
AT2G22360	AT2G22360	AT2G22360.1	chloroplast thylakoid membrane	GO:0009535	C	other intracellular components	IDA		Publication:501713005|PMID:15322131	kvanwijk
AT2G22360	AT2G22360	AT2G22360.1	chloroplast thylakoid membrane	GO:0009535	C	other cytoplasmic components	IDA		Publication:501713005|PMID:15322131	kvanwijk
AT2G22360	AT2G22360	AT2G22360	chloroplast thylakoid membrane	GO:0009535	C	other intracellular components	IDA		Publication:501713005|PMID:15322131	TAIR
AT2G22360	AT2G22360	AT2G22360	chloroplast thylakoid membrane	GO:0009535	C	other cytoplasmic components	IDA		Publication:501713005|PMID:15322131	TAIR
AT2G22360	AT2G22360	AT2G22360.1	chloroplast thylakoid membrane	GO:0009535	C	chloroplast	IDA		Publication:501713005|PMID:15322131	kvanwijk
SEP2	AT2G21970	AT2G21970	chloroplast thylakoid membrane	GO:0009535	C	other cytoplasmic components	IDA		Publication:645|PMID:10725357	gabe
AT2G22360	AT2G22360	AT2G22360	chloroplast thylakoid membrane	GO:0009535	C	chloroplast	IDA		Publication:501713005|PMID:15322131	TAIR
AT2G22360	AT2G22360	AT2G22360	chloroplast thylakoid membrane	GO:0009535	C	plastid	IDA		Publication:501713005|PMID:15322131	TAIR
SEP2	AT2G21970	AT2G21970	chloroplast thylakoid membrane	GO:0009535	C	plastid	IDA		Publication:645|PMID:10725357	gabe
AT2G22360	AT2G22360	AT2G22360	chloroplast thylakoid membrane	GO:0009535	C	other membranes	IDA		Publication:501713005|PMID:15322131	TAIR
AT2G22360	AT2G22360	AT2G22360.1	chloroplast thylakoid membrane	GO:0009535	C	plastid	IDA		Publication:501713005|PMID:15322131	kvanwijk
SEP2	AT2G21970	AT2G21970	chloroplast thylakoid membrane	GO:0009535	C	chloroplast	IDA		Publication:645|PMID:10725357	gabe
SEP2	AT2G21970	AT2G21970	chloroplast thylakoid membrane	GO:0009535	C	other membranes	IDA		Publication:645|PMID:10725357	gabe
SEP2	AT2G21970	AT2G21970	chloroplast thylakoid membrane	GO:0009535	C	other intracellular components	IDA		Publication:645|PMID:10725357	gabe
AT2G22360	AT2G22360	AT2G22360.1	chloroplast thylakoid membrane	GO:0009535	C	other membranes	IDA		Publication:501713005|PMID:15322131	kvanwijk
AT4G35410	AT4G35410	AT4G35410	clathrin vesicle coat	GO:0030125	C	other intracellular components	ISS	INTERPRO:IPR000804	Communication:501714663	TIGR
AT4G35410	AT4G35410	AT4G35410	clathrin vesicle coat	GO:0030125	C	other membranes	ISS	INTERPRO:IPR000804	Communication:501714663	TIGR
AT4G35410	AT4G35410	AT4G35410	clathrin vesicle coat	GO:0030125	C	other cytoplasmic components	ISS	INTERPRO:IPR000804	Communication:501714663	TIGR
AT4G26970	AT4G26970	AT4G26970.1	copper ion binding	GO:0005507	F	other binding	IDA		Publication:501718765|PMID:16526091	kvanwijk
CYP98A3	AT2G40890	AT2G40890	coumarin biosynthetic process	GO:0009805	P	other metabolic processes	IMP		Publication:501718425|PMID:16405932	TAIR
CYP98A3	AT2G40890	AT2G40890	coumarin biosynthetic process	GO:0009805	P	other cellular processes	IMP		Publication:501718425|PMID:16405932	TAIR
YBR159	AT1G67730	AT1G67730	cuticle development	GO:0042335	P	developmental processes	ISS	NCBI_gi:2586129	Publication:3031|PMID:9342868	TIGR
CYSC1	AT3G61440	AT3G61440	cyanide metabolic process	GO:0019499	P	other cellular processes	TAS		Publication:260|PMID:10889265	TAIR
CYSC1	AT3G61440	AT3G61440	cyanide metabolic process	GO:0019499	P	other metabolic processes	TAS		Publication:260|PMID:10889265	TAIR
ATKC1	AT4G32650	AT4G32650	cyclic nucleotide binding	GO:0030551	F	nucleotide binding	ISS	INTERPRO:IPR000595	Communication:501714663	TIGR
OASB	AT2G43750	AT2G43750	cysteine biosynthetic process	GO:0019344	P	other metabolic processes	IDA		Publication:126|PMID:10940562	lukasmueller
OASB	AT2G43750	AT2G43750	cysteine biosynthetic process	GO:0019344	P	other cellular processes	IDA		Publication:126|PMID:10940562	lukasmueller
OASB	AT2G43750	AT2G43750	cysteine biosynthetic process	GO:0019344	P	other metabolic processes	IDA		Publication:126|PMID:10940562	TAIR
OASB	AT2G43750	AT2G43750	cysteine biosynthetic process	GO:0019344	P	other cellular processes	IDA		Publication:126|PMID:10940562	TAIR
OASC	AT3G59760	AT3G59760	cysteine biosynthetic process	GO:0019344	P	other cellular processes	IDA		Publication:126|PMID:10940562	TAIR
CYSC1	AT3G61440	AT3G61440	cysteine biosynthetic process	GO:0019344	P	other cellular processes	ISS	NCBI_gi:1066153	Communication:501714663	TIGR
CYSC1	AT3G61440	AT3G61440	cysteine biosynthetic process	GO:0019344	P	other metabolic processes	ISS	NCBI_gi:1066153	Communication:501714663	TIGR
OASC	AT3G59760	AT3G59760	cysteine biosynthetic process	GO:0019344	P	other metabolic processes	IDA		Publication:126|PMID:10940562	TAIR
NFS1	AT5G65720	AT5G65720	cysteine desulfurase activity	GO:0031071	F	transferase activity	IDA		Publication:501718333|PMID:16437155	TAIR
OASC	AT3G59760	AT3G59760	cysteine synthase activity	GO:0004124	F	other enzyme activity	IDA		Publication:126|PMID:10940562	TAIR
CYSC1	AT3G61440	AT3G61440	cysteine synthase activity	GO:0004124	F	other enzyme activity	ISS		Communication:1674994	TAIR
OASB	AT2G43750	AT2G43750	cysteine synthase activity	GO:0004124	F	other enzyme activity	ISS	INTERPRO:IPR001926	Communication:501714663	TIGR
OASB	AT2G43750	AT2G43750	cysteine synthase activity	GO:0004124	F	other enzyme activity	IDA		Publication:126|PMID:10940562	TAIR
OASC	AT3G59760	AT3G59760	cysteine synthase activity	GO:0004124	F	other enzyme activity	ISS	Swiss-Prot:Q43725	Communication:501714663	TIGR
ATABC1	AT4G01660	AT4G01660	cytochrome complex assembly	GO:0017004	P	other cellular processes	IGI		Publication:1943|PMID:9852956	TAIR
ATRDH2	AT1G16460	AT1G16460	cytoplasm	GO:0005737	C	other cytoplasmic components	IDA		Publication:94|PMID:10951223	TAIR
GLX2-1	AT2G43430	AT2G43430	cytoplasm	GO:0005737	C	other cytoplasmic components	NAS		Publication:2836|PMID:9349270	TIGR
UBC8	AT5G41700	AT5G41700	cytoplasm	GO:0005737	C	other cytoplasmic components	IDA		Publication:501721117|PMID:17355433	TAIR
ATGSTT1	AT5G41210	AT5G41210	cytoplasm	GO:0005737	C	other cytoplasmic components	NAS		Publication:501681713|PMID:12090627	TAIR
ACT11	AT3G12110	AT3G12110	cytoskeleton	GO:0005856	C	other intracellular components	ISS		Publication:3488|PMID:9037165	TAIR
HSP60	AT3G23990	AT3G23990	cytosol	GO:0005829	C	cytosol	IEP		Publication:501723121|PMID:17883376	TAIR
ATRDH2	AT1G16460	AT1G16460	cytosol	GO:0005829	C	cytosol	IEP		Publication:629|PMID:10734224	TAIR
NTRA	AT2G17420	AT2G17420	cytosol	GO:0005829	C	cytosol	IDA		Publication:501714396|PMID:15642341	TAIR
ATGPX6	AT4G11600	AT4G11600	cytosol	GO:0005829	C	cytosol	TAS		Publication:501711436|PMID:14617062	TAIR
CCoAMT	AT1G67980	AT1G67980	cytosol	GO:0005829	C	cytosol	TAS		Publication:501683223|PMID:9484457	TAIR
HSP70	AT3G12580	AT3G12580	cytosol	GO:0005829	C	cytosol	TAS		Publication:501680755|PMID:11402207	TIGR
NIA1	AT1G77760	AT1G77760	cytosol	GO:0005829	C	cytosol	TAS		Publication:501712977|PMID:15012211	TAIR
AT4G36130	AT4G36130	AT4G36130	cytosolic large ribosomal subunit	GO:0022625	C	cytosol	IDA		Publication:501723363|PMID:17934214	TAIR
AT4G36130	AT4G36130	AT4G36130	cytosolic large ribosomal subunit	GO:0022625	C	ribosome	IDA		Publication:501723363|PMID:17934214	TAIR
AT4G36130	AT4G36130	AT4G36130	cytosolic large ribosomal subunit	GO:0022625	C	other cytoplasmic components	IDA		Publication:501723363|PMID:17934214	TAIR
AT2G32220	AT2G32220	AT2G32220	cytosolic large ribosomal subunit	GO:0022625	C	other intracellular components	IDA		Publication:501723363|PMID:17934214	TAIR
AT2G32220	AT2G32220	AT2G32220	cytosolic large ribosomal subunit	GO:0022625	C	other cytoplasmic components	IDA		Publication:501723363|PMID:17934214	TAIR
AT2G32220	AT2G32220	AT2G32220	cytosolic large ribosomal subunit	GO:0022625	C	cytosol	IDA		Publication:501723363|PMID:17934214	TAIR
AT4G15000	AT4G15000	AT4G15000	cytosolic large ribosomal subunit	GO:0022625	C	ribosome	IDA		Publication:501723363|PMID:17934214	TAIR
AT2G32220	AT2G32220	AT2G32220	cytosolic large ribosomal subunit	GO:0022625	C	ribosome	IDA		Publication:501723363|PMID:17934214	TAIR
AT4G15000	AT4G15000	AT4G15000	cytosolic large ribosomal subunit	GO:0022625	C	other cytoplasmic components	IDA		Publication:501723363|PMID:17934214	TAIR
AT4G15000	AT4G15000	AT4G15000	cytosolic large ribosomal subunit	GO:0022625	C	other intracellular components	IDA		Publication:501723363|PMID:17934214	TAIR
AT4G36130	AT4G36130	AT4G36130	cytosolic large ribosomal subunit	GO:0022625	C	other intracellular components	IDA		Publication:501723363|PMID:17934214	TAIR
AT4G15000	AT4G15000	AT4G15000	cytosolic large ribosomal subunit	GO:0022625	C	cytosol	IDA		Publication:501723363|PMID:17934214	TAIR
AT4G15000	AT4G15000	AT4G15000.1	cytosolic ribosome	GO:0022626	C	cytosol	IDA		Publication:501714926|PMID:15734919	kvanwijk
MCCA	AT1G03090	AT1G03090.1	cytosolic ribosome	GO:0022626	C	other intracellular components	IDA		Publication:501714975|PMID:15821981	kvanwijk
HSP60	AT3G23990	AT3G23990.1	cytosolic ribosome	GO:0022626	C	cytosol	IDA		Publication:501714926|PMID:15734919	kvanwijk
AT4G15000	AT4G15000	AT4G15000.1	cytosolic ribosome	GO:0022626	C	ribosome	IDA		Publication:501714926|PMID:15734919	kvanwijk
AT4G15000	AT4G15000	AT4G15000.1	cytosolic ribosome	GO:0022626	C	other cytoplasmic components	IDA		Publication:501714926|PMID:15734919	kvanwijk
AT3G14420	AT3G14420	AT3G14420.2	cytosolic ribosome	GO:0022626	C	other intracellular components	IDA		Publication:501714975|PMID:15821981	kvanwijk
AT3G14420	AT3G14420	AT3G14420.2	cytosolic ribosome	GO:0022626	C	other cytoplasmic components	IDA		Publication:501714975|PMID:15821981	kvanwijk
AT3G14420	AT3G14420	AT3G14420.2	cytosolic ribosome	GO:0022626	C	ribosome	IDA		Publication:501714975|PMID:15821981	kvanwijk
MCCA	AT1G03090	AT1G03090.1	cytosolic ribosome	GO:0022626	C	other cytoplasmic components	IDA		Publication:501714975|PMID:15821981	kvanwijk
MCCA	AT1G03090	AT1G03090.1	cytosolic ribosome	GO:0022626	C	ribosome	IDA		Publication:501714975|PMID:15821981	kvanwijk
MCCA	AT1G03090	AT1G03090.1	cytosolic ribosome	GO:0022626	C	cytosol	IDA		Publication:501714975|PMID:15821981	kvanwijk
AT4G15000	AT4G15000	AT4G15000.1	cytosolic ribosome	GO:0022626	C	other intracellular components	IDA		Publication:501714926|PMID:15734919	kvanwijk
MCCA	AT1G03090	AT1G03090.2	cytosolic ribosome	GO:0022626	C	ribosome	IDA		Publication:501714975|PMID:15821981	kvanwijk
AT3G14420	AT3G14420	AT3G14420.1	cytosolic ribosome	GO:0022626	C	ribosome	IDA		Publication:501714975|PMID:15821981	kvanwijk
AT3G14420	AT3G14420	AT3G14420.1	cytosolic ribosome	GO:0022626	C	other cytoplasmic components	IDA		Publication:501714975|PMID:15821981	kvanwijk
AT3G14420	AT3G14420	AT3G14420.1	cytosolic ribosome	GO:0022626	C	other intracellular components	IDA		Publication:501714975|PMID:15821981	kvanwijk
MCCA	AT1G03090	AT1G03090.2	cytosolic ribosome	GO:0022626	C	other intracellular components	IDA		Publication:501714975|PMID:15821981	kvanwijk
MCCA	AT1G03090	AT1G03090.2	cytosolic ribosome	GO:0022626	C	other cytoplasmic components	IDA		Publication:501714975|PMID:15821981	kvanwijk
HSP60	AT3G23990	AT3G23990.1	cytosolic ribosome	GO:0022626	C	cytosol	IDA		Publication:501714975|PMID:15821981	kvanwijk
AT3G14420	AT3G14420	AT3G14420.4	cytosolic ribosome	GO:0022626	C	ribosome	IDA		Publication:501714975|PMID:15821981	kvanwijk
AT3G14420	AT3G14420	AT3G14420.4	cytosolic ribosome	GO:0022626	C	other cytoplasmic components	IDA		Publication:501714975|PMID:15821981	kvanwijk
HSP60	AT3G23990	AT3G23990.1	cytosolic ribosome	GO:0022626	C	other cytoplasmic components	IDA		Publication:501714926|PMID:15734919	kvanwijk
TOM20-2	AT1G27390	AT1G27390.1	cytosolic ribosome	GO:0022626	C	other intracellular components	IDA		Publication:501714975|PMID:15821981	kvanwijk
HSP60	AT3G23990	AT3G23990.1	cytosolic ribosome	GO:0022626	C	ribosome	IDA		Publication:501714926|PMID:15734919	kvanwijk
MCCA	AT1G03090	AT1G03090.2	cytosolic ribosome	GO:0022626	C	cytosol	IDA		Publication:501714975|PMID:15821981	kvanwijk
TOM20-2	AT1G27390	AT1G27390.1	cytosolic ribosome	GO:0022626	C	other cytoplasmic components	IDA		Publication:501714975|PMID:15821981	kvanwijk
TOM20-2	AT1G27390	AT1G27390.1	cytosolic ribosome	GO:0022626	C	ribosome	IDA		Publication:501714975|PMID:15821981	kvanwijk
TOM20-2	AT1G27390	AT1G27390.1	cytosolic ribosome	GO:0022626	C	cytosol	IDA		Publication:501714975|PMID:15821981	kvanwijk
HSP60	AT3G23990	AT3G23990.1	cytosolic ribosome	GO:0022626	C	other intracellular components	IDA		Publication:501714975|PMID:15821981	kvanwijk
HSP60	AT3G23990	AT3G23990.1	cytosolic ribosome	GO:0022626	C	other intracellular components	IDA		Publication:501714926|PMID:15734919	kvanwijk
AT3G14420	AT3G14420	AT3G14420.1	cytosolic ribosome	GO:0022626	C	cytosol	IDA		Publication:501714975|PMID:15821981	kvanwijk
HSP60	AT3G23990	AT3G23990.1	cytosolic ribosome	GO:0022626	C	other cytoplasmic components	IDA		Publication:501714975|PMID:15821981	kvanwijk
AT3G14420	AT3G14420	AT3G14420.4	cytosolic ribosome	GO:0022626	C	cytosol	IDA		Publication:501714975|PMID:15821981	kvanwijk
AT3G14420	AT3G14420	AT3G14420.4	cytosolic ribosome	GO:0022626	C	other intracellular components	IDA		Publication:501714975|PMID:15821981	kvanwijk
AT4G36130	AT4G36130	AT4G36130.1	cytosolic ribosome	GO:0022626	C	cytosol	IDA		Publication:501714926|PMID:15734919	kvanwijk
AT4G36130	AT4G36130	AT4G36130.1	cytosolic ribosome	GO:0022626	C	ribosome	IDA		Publication:501714926|PMID:15734919	kvanwijk
AT4G36130	AT4G36130	AT4G36130.1	cytosolic ribosome	GO:0022626	C	other cytoplasmic components	IDA		Publication:501714926|PMID:15734919	kvanwijk
AT4G36130	AT4G36130	AT4G36130.1	cytosolic ribosome	GO:0022626	C	other intracellular components	IDA		Publication:501714926|PMID:15734919	kvanwijk
AT3G14420	AT3G14420	AT3G14420.3	cytosolic ribosome	GO:0022626	C	other cytoplasmic components	IDA		Publication:501714975|PMID:15821981	kvanwijk
AT3G14420	AT3G14420	AT3G14420.3	cytosolic ribosome	GO:0022626	C	ribosome	IDA		Publication:501714975|PMID:15821981	kvanwijk
AT3G14420	AT3G14420	AT3G14420.2	cytosolic ribosome	GO:0022626	C	cytosol	IDA		Publication:501714975|PMID:15821981	kvanwijk
AT3G14420	AT3G14420	AT3G14420.3	cytosolic ribosome	GO:0022626	C	other intracellular components	IDA		Publication:501714975|PMID:15821981	kvanwijk
HSP60	AT3G23990	AT3G23990.1	cytosolic ribosome	GO:0022626	C	ribosome	IDA		Publication:501714975|PMID:15821981	kvanwijk
AT3G14420	AT3G14420	AT3G14420.3	cytosolic ribosome	GO:0022626	C	cytosol	IDA		Publication:501714975|PMID:15821981	kvanwijk
AT2G37690	AT2G37690	AT2G37690	'de novo' IMP biosynthetic process	GO:0006189	P	other cellular processes	ISS	Swiss-Prot:P55195	Communication:501714663	TIGR
AT2G37690	AT2G37690	AT2G37690	'de novo' IMP biosynthetic process	GO:0006189	P	other metabolic processes	ISS	Swiss-Prot:P55195	Communication:501714663	TIGR
CYP71A13	AT2G30770	AT2G30770	defense response to bacterium	GO:0042742	P	response to abiotic or biotic stimulus	IMP		Publication:501722491|PMID:17573535	TAIR
CYP71A13	AT2G30770	AT2G30770	defense response to bacterium	GO:0042742	P	response to stress	IMP		Publication:501722491|PMID:17573535	TAIR
CYP71A13	AT2G30770	AT2G30770	defense response to fungus	GO:0050832	P	response to abiotic or biotic stimulus	IMP		Publication:501722491|PMID:17573535	TAIR
CYP71A13	AT2G30770	AT2G30770	defense response to fungus	GO:0050832	P	response to stress	IMP		Publication:501722491|PMID:17573535	TAIR
CYSC1	AT3G61440	AT3G61440	detoxification of nitrogen compound	GO:0051410	P	response to stress	TAS		Publication:260|PMID:10889265	TAIR
CYSC1	AT3G61440	AT3G61440	detoxification of nitrogen compound	GO:0051410	P	other metabolic processes	TAS		Publication:260|PMID:10889265	TAIR
FPS1	AT5G47770	AT5G47770	dimethylallyltranstransferase activity	GO:0004161	F	transferase activity	IGI	TIGR_Ath1:At5g47770|SGD:erg-20	Publication:4632|PMID:7858223	TIGR
GPS1	AT2G34630	AT2G34630	dimethylallyltranstransferase activity	GO:0004161	F	transferase activity	IDA		Publication:501679565|PMID:11069698	TIGR
GPS1	AT2G34630	AT2G34630	dimethylallyltranstransferase activity	GO:0004161	F	transferase activity	IGI		Publication:501679565|PMID:11069698	TIGR
AT5G65360	AT5G65360	AT5G65360	DNA binding	GO:0003677	F	DNA or RNA binding	ISS	INTERPRO:IPR007125	Communication:501714663	TIGR
PMH1	AT3G22310	AT3G22310	DNA binding	GO:0003677	F	DNA or RNA binding	IDA		Publication:501727441|PMID:18725370	TAIR
MYB28	AT5G61420	AT5G61420	DNA binding	GO:0003677	F	DNA or RNA binding	ISS	INTERPRO:IPR001005	Communication:501714663	TIGR
GR-RBP2	AT4G13850	AT4G13850	double-stranded DNA binding	GO:0003690	F	DNA or RNA binding	IDA		Publication:501717944|PMID:16207746	TAIR
CYTC-2	AT4G10040	AT4G10040	electron carrier activity	GO:0009055	F	other molecular functions	ISS	Pfam:PF00034|Swiss-Prot:P00051	Communication:501714663	TIGR
AT4G21090	AT4G21090	AT4G21090	electron carrier activity	GO:0009055	F	other molecular functions	ISS	SWISS-PROT:P10109|SWISS-PROT:P29330|INTERPRO:IPR001041	Communication:501714663	TIGR
GPS1	AT2G34630	AT2G34630	embryonic development	GO:0009790	P	developmental processes	IMP		Publication:501723144|PMID:17877699	TAIR
CYP51G1	AT1G11680	AT1G11680	embryonic development ending in seed dormancy	GO:0009793	P	developmental processes	NAS		Communication:501718471	TAIR
CYP81D6	AT2G23220	AT2G23220.1	endomembrane system	GO:0012505	C	other cellular components	IEA	CBS:TargetP	AnalysisReference:501724248	TAIR
AT4G27680	AT4G27680	AT4G27680.1	endomembrane system	GO:0012505	C	other cellular components	IEA	CBS:TargetP	AnalysisReference:501724248	TAIR
AT5G61790	AT5G61790	AT5G61790	endoplasmic reticulum	GO:0005783	C	ER	IDA		Publication:501718909|PMID:16618929	TAIR
CRT1	AT1G56340	AT1G56340	endoplasmic reticulum	GO:0005783	C	ER	IDA		Publication:501718909|PMID:16618929	TAIR
ATKC1	AT4G32650	AT4G32650	endoplasmic reticulum	GO:0005783	C	ER	IDA		Publication:501723664|PMID:17976154	TAIR
CYP51G1	AT1G11680	AT1G11680	endoplasmic reticulum	GO:0005783	C	ER	IDA		Publication:501718909|PMID:16618929	TAIR
CYP98A3	AT2G40890	AT2G40890	endoplasmic reticulum	GO:0005783	C	ER	IDA		Publication:501718909|PMID:16618929	TAIR
SHD	AT4G24190	AT4G24190	endoplasmic reticulum	GO:0005783	C	ER	IDA		Publication:501720063|PMID:17059403	TAIR
SHD	AT4G24190	AT4G24190	endoplasmic reticulum	GO:0005783	C	ER	IDA		Publication:501718909|PMID:16618929	TAIR
SHD	AT4G24190	AT4G24190	endoplasmic reticulum	GO:0005783	C	ER	ISS		Publication:1547425|PMID:11867518	TAIR
YBR159	AT1G67730	AT1G67730	endoplasmic reticulum	GO:0005783	C	ER	IDA		Publication:501718909|PMID:16618929	TAIR
AT1G09210	AT1G09210	AT1G09210	endoplasmic reticulum	GO:0005783	C	ER	IDA		Publication:501718909|PMID:16618929	TAIR
FPS1	AT5G47770	AT5G47770	farnesyl diphosphate biosynthetic process	GO:0045337	P	other cellular processes	ISS	INTERPRO:IPR000092	Communication:501714663	TIGR
FPS1	AT5G47770	AT5G47770	farnesyl diphosphate biosynthetic process	GO:0045337	P	other metabolic processes	ISS	INTERPRO:IPR000092	Communication:501714663	TIGR
ERA1	AT5G40280	AT5G40280	farnesyltranstransferase activity	GO:0004311	F	transferase activity	ISS		Publication:3741|PMID:8703061	TAIR
CYP98A3	AT2G40890	AT2G40890	flavonoid biosynthetic process	GO:0009813	P	other cellular processes	IMP		Publication:501718158|PMID:16377748	TAIR
CYP98A3	AT2G40890	AT2G40890	flavonoid biosynthetic process	GO:0009813	P	other metabolic processes	IMP		Publication:501718158|PMID:16377748	TAIR
HXK2	AT2G19860	AT2G19860	fructokinase activity	GO:0008865	F	transferase activity	IDA		Publication:501724758|PMID:18481082	TAIR
HXK2	AT2G19860	AT2G19860	fructokinase activity	GO:0008865	F	kinase activity	IDA		Publication:501724758|PMID:18481082	TAIR
FUM1	AT2G47510	AT2G47510	fumarate hydratase activity	GO:0004333	F	other enzyme activity	ISS	Swiss-Prot:P55250	Communication:501714663	TIGR
FPS1	AT5G47770	AT5G47770	geranyltranstransferase activity	GO:0004337	F	transferase activity	IGI	TIGR_Ath1:At5g47770|SGD:erg-20	Publication:4632|PMID:7858223	TIGR
HXK2	AT2G19860	AT2G19860	glucokinase activity	GO:0004340	F	transferase activity	IDA		Publication:501681937|PMID:11851922	TAIR
HXK2	AT2G19860	AT2G19860	glucokinase activity	GO:0004340	F	kinase activity	IDA		Publication:501681937|PMID:11851922	TAIR
ERD5	AT3G30775	AT3G30775	glutamate biosynthetic process	GO:0006537	P	other cellular processes	ISS	INTERPRO:IPR002872	Communication:501714663	TIGR
ERD5	AT3G30775	AT3G30775	glutamate biosynthetic process	GO:0006537	P	other metabolic processes	ISS	INTERPRO:IPR002872	Communication:501714663	TIGR
GDH2	AT5G07440	AT5G07440	glutamate dehydrogenase [NAD(P)+] activity	GO:0004353	F	other enzyme activity	IDA		Publication:3329|PMID:9112779	TAIR
GDH1	AT5G18170	AT5G18170	glutamate dehydrogenase [NAD(P)+] activity	GO:0004353	F	other enzyme activity	IMP		Publication:3885|PMID:8643469	TAIR
GDH1	AT5G18170	AT5G18170	glutamate dehydrogenase [NAD(P)+] activity	GO:0004353	F	other enzyme activity	IDA		Publication:3329|PMID:9112779	TAIR
GDH2	AT5G07440	AT5G07440	glutamate dehydrogenase activity	GO:0004352	F	other enzyme activity	IDA		Publication:501724786|PMID:18467460	masclaux
GR	AT3G54660	AT3G54660	glutathione metabolic process	GO:0006749	P	other cellular processes	IDA		Publication:501678751	TAIR
GR	AT3G54660	AT3G54660	glutathione metabolic process	GO:0006749	P	other metabolic processes	IDA		Publication:501678751	TAIR
ATGPX6	AT4G11600	AT4G11600	glutathione peroxidase activity	GO:0004602	F	other enzyme activity	ISS	INTERPRO:IPR000889	Communication:501714663	TIGR
ATGPX6	AT4G11600	AT4G11600	glutathione peroxidase activity	GO:0004602	F	other enzyme activity	ISS		Publication:2741|PMID:9511228	TAIR
ATGSTT1	AT5G41210	AT5G41210	glutathione transferase activity	GO:0004364	F	transferase activity	ISS	INTERPRO:IPR000521	Communication:501714663	TIGR
GR	AT3G54660	AT3G54660	glutathione-disulfide reductase activity	GO:0004362	F	other enzyme activity	IDA		Publication:501678751	TAIR
GR	AT3G54660	AT3G54660	glutathione-disulfide reductase activity	GO:0004362	F	other enzyme activity	ISS	Swiss-Prot:P27456	Communication:501714663	TIGR
AtGLDP2	AT2G26080	AT2G26080	glycine cleavage complex	GO:0005960	C	other cytoplasmic components	ISS	InterPro:IPR003437	Communication:501714663	TIGR
AtGLDP2	AT2G26080	AT2G26080	glycine cleavage complex	GO:0005960	C	other intracellular components	ISS	InterPro:IPR003437	Communication:501714663	TIGR
AtGLDP2	AT2G26080	AT2G26080	glycine decarboxylation via glycine cleavage system	GO:0019464	P	other metabolic processes	ISS	Pfam:PF02347	Communication:501714663	TIGR
AtGLDP2	AT2G26080	AT2G26080	glycine decarboxylation via glycine cleavage system	GO:0019464	P	other cellular processes	ISS	Pfam:PF02347	Communication:501714663	TIGR
AtGLDP2	AT2G26080	AT2G26080	glycine dehydrogenase (decarboxylating) activity	GO:0004375	F	other enzyme activity	ISS	Pfam:PF02347	Communication:501714663	TIGR
AT3G14420	AT3G14420	AT3G14420	glycolate oxidase activity	GO:0008891	F	other enzyme activity	IMP		Publication:501727539|PMID:18685041	TAIR
AT3G14420	AT3G14420	AT3G14420	glycolate oxidase activity	GO:0008891	F	other enzyme activity	ISS	Swiss-Prot:P05414	Communication:501714663	TIGR
CYP71B2	AT1G13080	AT1G13080	heat acclimation	GO:0010286	P	response to stress	IEP		Publication:501719313|PMID:16807682	TAIR
CYP71B2	AT1G13080	AT1G13080	heat acclimation	GO:0010286	P	response to abiotic or biotic stimulus	IEP		Publication:501719313|PMID:16807682	TAIR
AT2G22360	AT2G22360	AT2G22360.1	heat shock protein binding	GO:0031072	F	protein binding	IEA	INTERPRO:IPR001305|INTERPRO:IPR001623|INTERPRO:IPR003095	AnalysisReference:501724250	TAIR
HXK2	AT2G19860	AT2G19860	hexokinase activity	GO:0004396	F	transferase activity	ISS	InterPro:IPR001312	Communication:501714663	TIGR
HXK2	AT2G19860	AT2G19860	hexokinase activity	GO:0004396	F	kinase activity	IMP	yeast HXK2	Publication:3505|PMID:9014361	TAIR
HXK2	AT2G19860	AT2G19860	hexokinase activity	GO:0004396	F	kinase activity	ISS	InterPro:IPR001312	Communication:501714663	TIGR
HXK2	AT2G19860	AT2G19860	hexokinase activity	GO:0004396	F	transferase activity	IMP	yeast HXK2	Publication:3505|PMID:9014361	TAIR
HXK2	AT2G19860	AT2G19860	hexokinase-dependent signaling	GO:0009747	P	signal transduction	IMP		Publication:3505|PMID:9014361	gabe
ATHRS1	AT3G46100	AT3G46100	histidine-tRNA ligase activity	GO:0004821	F	other enzyme activity	ISS	Swiss-Prot:P93422	Communication:501714663	TIGR
ATHRS1	AT3G46100	AT3G46100	histidine-tRNA ligase activity	GO:0004821	F	other enzyme activity	ISS		Publication:2300|PMID:9684861	TAIR
ATHRS1	AT3G46100	AT3G46100	histidyl-tRNA aminoacylation	GO:0006427	P	other cellular processes	ISS		Publication:2300|PMID:9684861	TAIR
ATHRS1	AT3G46100	AT3G46100	histidyl-tRNA aminoacylation	GO:0006427	P	other metabolic processes	ISS		Publication:2300|PMID:9684861	TAIR
ATHRS1	AT3G46100	AT3G46100	histidyl-tRNA aminoacylation	GO:0006427	P	protein metabolism	ISS		Publication:2300|PMID:9684861	TAIR
AT2G37440	AT2G37440	AT2G37440	hydrolase activity	GO:0016787	F	hydrolase activity	ISS	Pfam:PF03372	Communication:501714663	TIGR
AT4G24160	AT4G24160	AT4G24160	hydrolase activity	GO:0016787	F	hydrolase activity	ISS	INTERPRO:IPR000073	Communication:501714663	TIGR
GLX2-1	AT2G43430	AT2G43430	hydroxyacylglutathione hydrolase activity	GO:0004416	F	hydrolase activity	IDA		Publication:2836|PMID:9349270	TIGR
GLX2-1	AT2G43430	AT2G43430	hydroxyacylglutathione hydrolase activity	GO:0004416	F	hydrolase activity	IDA		Publication:2836|PMID:9349270	TIGR
CYP71A13	AT2G30770	AT2G30770	indoleacetaldoxime dehydratase activity	GO:0047720	F	other enzyme activity	IDA		Publication:501722491|PMID:17573535	TAIR
HSP60-2	AT2G33210	AT2G33210	inflammatory response	GO:0006954	P	response to stress	ISS	SWISS-PROT:Q59322	Communication:501714663	TIGR
AT2G32220	AT2G32220	AT2G32220	intracellular	GO:0005622	C	other intracellular components	ISS	INTERPRO:IPR001141	Communication:501714663	TIGR
AT4G15000	AT4G15000	AT4G15000	intracellular	GO:0005622	C	other intracellular components	ISS	INTERPRO:IPR001141	Communication:501714663	TIGR
AT4G35410	AT4G35410	AT4G35410	intracellular protein transport	GO:0006886	P	transport	ISS	INTERPRO:IPR000804	Communication:501714663	TIGR
AT4G35410	AT4G35410	AT4G35410	intracellular protein transport	GO:0006886	P	other cellular processes	ISS	INTERPRO:IPR000804	Communication:501714663	TIGR
ATKC1	AT4G32650	AT4G32650	inward rectifier potassium channel activity	GO:0005242	F	transporter activity	ISS		Communication:1674994	TAIR
ATKC1	AT4G32650	AT4G32650	inward rectifier potassium channel activity	GO:0005242	F	transporter activity	ISS	NCBI_gi:1165000	Communication:501714663	TIGR
ISU1	AT4G22220	AT4G22220	iron-sulfur cluster assembly	GO:0016226	P	other cellular processes	ISS	Pfam:PF01592	Communication:501714663	TIGR
NFS1	AT5G65720	AT5G65720	iron-sulfur cluster assembly	GO:0016226	P	other metabolic processes	IDA		Publication:501721446|PMID:17417719	TAIR
ISU1	AT4G22220	AT4G22220	iron-sulfur cluster assembly	GO:0016226	P	other metabolic processes	ISS	Pfam:PF01592	Communication:501714663	TIGR
ISU1	AT4G22220	AT4G22220	iron-sulfur cluster assembly	GO:0016226	P	other cellular processes	IGI	yeast delta-isu1 delta-nfu1	Publication:501715051|PMID:15792798	TAIR
ISU1	AT4G22220	AT4G22220	iron-sulfur cluster assembly	GO:0016226	P	other metabolic processes	IGI	yeast delta-isu1 delta-nfu1	Publication:501715051|PMID:15792798	TAIR
NFS1	AT5G65720	AT5G65720	iron-sulfur cluster assembly	GO:0016226	P	other cellular processes	IDA		Publication:501721446|PMID:17417719	TAIR
YBR159	AT1G67730	AT1G67730	ketoreductase activity	GO:0045703	F	other enzyme activity	IDA		Publication:1546120|PMID:11792704	tdunn
CYSC1	AT3G61440	AT3G61440	L-3-cyanoalanine synthase activity	GO:0050017	F	other enzyme activity	IDA		Publication:260|PMID:10889265	TAIR
ASP1	AT2G30970	AT2G30970	L-aspartate:2-oxoglutarate aminotransferase activity	GO:0004069	F	transferase activity	IDA		Publication:2630|PMID:9535706	TAIR
MCCA	AT1G03090	AT1G03090	leucine catabolic process	GO:0006552	P	other cellular processes	IDA		Publication:501681554|PMID:12068107	TAIR
MCCA	AT1G03090	AT1G03090	leucine catabolic process	GO:0006552	P	other metabolic processes	IDA		Publication:501681554|PMID:12068107	lukasmueller
MCCA	AT1G03090	AT1G03090	leucine catabolic process	GO:0006552	P	other cellular processes	IDA		Publication:501681554|PMID:12068107	lukasmueller
MCCB	AT4G34030	AT4G34030	leucine catabolic process	GO:0006552	P	other cellular processes	IDA		Publication:501681554|PMID:12068107	TAIR
MCCB	AT4G34030	AT4G34030	leucine catabolic process	GO:0006552	P	other metabolic processes	IDA		Publication:501681554|PMID:12068107	TAIR
MCCA	AT1G03090	AT1G03090	leucine catabolic process	GO:0006552	P	other metabolic processes	IDA		Publication:501681554|PMID:12068107	TAIR
CYP98A3	AT2G40890	AT2G40890	lignin biosynthetic process	GO:0009809	P	other metabolic processes	IMP		Publication:501718158|PMID:16377748	TAIR
CYP98A3	AT2G40890	AT2G40890	lignin biosynthetic process	GO:0009809	P	other metabolic processes	TAS		Publication:501683141|PMID:11891223	TIGR
CCoAMT	AT1G67980	AT1G67980	lignin biosynthetic process	GO:0009809	P	other metabolic processes	ISS		Publication:501683231|PMID:9662519	TAIR
CYP98A3	AT2G40890	AT2G40890	lignin biosynthetic process	GO:0009809	P	other cellular processes	TAS		Publication:501683141|PMID:11891223	TIGR
CYP98A3	AT2G40890	AT2G40890	lignin biosynthetic process	GO:0009809	P	other cellular processes	IMP		Publication:501718158|PMID:16377748	TAIR
CCoAMT	AT1G67980	AT1G67980	lignin biosynthetic process	GO:0009809	P	other cellular processes	ISS		Publication:501683231|PMID:9662519	TAIR
GUN5	AT5G13630	AT5G13630	magnesium chelatase activity	GO:0016851	F	other enzyme activity	ISS		Publication:501679368|PMID:11172074	TAIR
GUN5	AT5G13630	AT5G13630	magnesium chelatase complex	GO:0010007	C	other cytoplasmic components	TAS		Publication:501715267|PMID:15815918	TAIR
GUN5	AT5G13630	AT5G13630	magnesium chelatase complex	GO:0010007	C	chloroplast	TAS		Publication:501715267|PMID:15815918	TAIR
GUN5	AT5G13630	AT5G13630	magnesium chelatase complex	GO:0010007	C	other intracellular components	TAS		Publication:501715267|PMID:15815918	TAIR
GUN5	AT5G13630	AT5G13630	magnesium chelatase complex	GO:0010007	C	plastid	TAS		Publication:501715267|PMID:15815918	TAIR
ATNADP-ME1	AT2G19900	AT2G19900	malate dehydrogenase (oxaloacetate-decarboxylating) (NADP+) activity	GO:0004473	F	other enzyme activity	IDA		Publication:501717627|PMID:16113210	TAIR
ATNADP-ME1	AT2G19900	AT2G19900	malate metabolic process	GO:0006108	P	other cellular processes	ISS	InterPro:IPR001891	Communication:501714663	TIGR
AT4G00570	AT4G00570	AT4G00570	malate metabolic process	GO:0006108	P	other metabolic processes	ISS	InterPro:IPR001891	Communication:501714663	TIGR
ATNADP-ME1	AT2G19900	AT2G19900	malate metabolic process	GO:0006108	P	other metabolic processes	ISS	InterPro:IPR001891	Communication:501714663	TIGR
AT4G00570	AT4G00570	AT4G00570	malate metabolic process	GO:0006108	P	other cellular processes	ISS	InterPro:IPR001891	Communication:501714663	TIGR
ATNADP-ME1	AT2G19900	AT2G19900	malic enzyme activity	GO:0004470	F	other enzyme activity	ISS	InterPro:IPR001891	Communication:501714663	TIGR
AT4G00570	AT4G00570	AT4G00570	malic enzyme activity	GO:0004470	F	other enzyme activity	ISS	InterPro:IPR001891	Communication:501714663	TIGR
EDA9	AT4G34200	AT4G34200	megagametogenesis	GO:0009561	P	developmental processes	IMP		Publication:501714637|PMID:15634699	TAIR
PPR336	AT1G61870	AT1G61870.1	membrane	GO:0016020	C	other membranes	IDA		Publication:501721401|PMID:17432890	kvanwijk
AT3G14420	AT3G14420	AT3G14420.1	membrane	GO:0016020	C	other membranes	IDA		Publication:501721401|PMID:17432890	kvanwijk
AAC2	AT5G13490	AT5G13490.2	membrane	GO:0016020	C	other membranes	IDA		Publication:501721401|PMID:17432890	kvanwijk
AT4G26910	AT4G26910	AT4G26910.3	membrane	GO:0016020	C	other membranes	IDA		Publication:501721401|PMID:17432890	kvanwijk
YBR159	AT1G67730	AT1G67730.1	membrane	GO:0016020	C	other membranes	IDA		Publication:501721401|PMID:17432890	kvanwijk
AT3G14420	AT3G14420	AT3G14420.4	membrane	GO:0016020	C	other membranes	IDA		Publication:501721401|PMID:17432890	kvanwijk
AT2G32220	AT2G32220	AT2G32220.1	membrane	GO:0016020	C	other membranes	IDA		Publication:501721401|PMID:17432890	kvanwijk
SHD	AT4G24190	AT4G24190.1	membrane	GO:0016020	C	other membranes	IDA		Publication:501721401|PMID:17432890	kvanwijk
AT4G26910	AT4G26910	AT4G26910.1	membrane	GO:0016020	C	other membranes	IDA		Publication:501721401|PMID:17432890	kvanwijk
AT3G14420	AT3G14420	AT3G14420.5	membrane	GO:0016020	C	other membranes	IDA		Publication:501721401|PMID:17432890	kvanwijk
AT3G14420	AT3G14420	AT3G14420.6	membrane	GO:0016020	C	other membranes	IDA		Publication:501721401|PMID:17432890	kvanwijk
AT4G26910	AT4G26910	AT4G26910.2	membrane	GO:0016020	C	other membranes	IDA		Publication:501721401|PMID:17432890	kvanwijk
AGT2	AT4G39660	AT4G39660.1	membrane	GO:0016020	C	other membranes	IDA		Publication:501721401|PMID:17432890	kvanwijk
AT3G14420	AT3G14420	AT3G14420.2	membrane	GO:0016020	C	other membranes	IDA		Publication:501721401|PMID:17432890	kvanwijk
AT1G03520	AT1G03520	AT1G03520	membrane	GO:0016020	C	other membranes	ISS	Pfam:PF02485	Communication:501714663	TIGR
ftsh4	AT2G26140	AT2G26140.1	membrane	GO:0016020	C	other membranes	IDA		Publication:501721401|PMID:17432890	kvanwijk
AAC2	AT5G13490	AT5G13490.1	membrane	GO:0016020	C	other membranes	IDA		Publication:501721401|PMID:17432890	kvanwijk
ATCDS1	AT1G62430	AT1G62430	membrane	GO:0016020	C	other membranes	ISS		Publication:3398|PMID:9085581	TAIR
SHD	AT4G24190	AT4G24190.2	membrane	GO:0016020	C	other membranes	IDA		Publication:501721401|PMID:17432890	kvanwijk
EDA9	AT4G34200	AT4G34200.1	membrane	GO:0016020	C	other membranes	IDA		Publication:501721401|PMID:17432890	kvanwijk
AT5G61790	AT5G61790	AT5G61790.1	membrane	GO:0016020	C	other membranes	IDA		Publication:501721401|PMID:17432890	kvanwijk
AT2G30440	AT2G30440	AT2G30440	membrane	GO:0016020	C	other membranes	ISS	INTERPRO:IPR000508	Communication:501714663	TIGR
AT3G14420	AT3G14420	AT3G14420.3	membrane	GO:0016020	C	other membranes	IDA		Publication:501721401|PMID:17432890	kvanwijk
ALDH2B7	AT1G23800	AT1G23800.1	metabolic process	GO:0008152	P	other metabolic processes	IEA	INTERPRO:IPR015590|INTERPRO:IPR016160|INTERPRO:IPR016161|INTERPRO:IPR016162	AnalysisReference:501724250	TAIR
GPAT3	AT4G01950	AT4G01950	metabolic process	GO:0008152	P	other metabolic processes	ISS	INTERPRO:IPR002123	Communication:501714663	TIGR
AT3G14420	AT3G14420	AT3G14420.4	metabolic process	GO:0008152	P	other metabolic processes	IEA	INTERPRO:IPR013785	AnalysisReference:501724250	TAIR
AT3G14420	AT3G14420	AT3G14420.6	metabolic process	GO:0008152	P	other metabolic processes	IEA	INTERPRO:IPR013785	AnalysisReference:501724250	TAIR
ATBCAT-1	AT1G10060	AT1G10060.3	metabolic process	GO:0008152	P	other metabolic processes	IEA	INTERPRO:IPR001544	AnalysisReference:501724250	TAIR
IAR4	AT1G24180	AT1G24180	metabolic process	GO:0008152	P	other metabolic processes	ISS	INTERPRO:IPR001017	Communication:501714663	TIGR
AT3G14420	AT3G14420	AT3G14420.2	metabolic process	GO:0008152	P	other metabolic processes	IEA	INTERPRO:IPR013785	AnalysisReference:501724250	TAIR
AT3G14420	AT3G14420	AT3G14420.5	metabolic process	GO:0008152	P	other metabolic processes	IEA	INTERPRO:IPR013785	AnalysisReference:501724250	TAIR
AT4G26910	AT4G26910	AT4G26910	metabolic process	GO:0008152	P	other metabolic processes	ISS	INTERPRO:IPR001078	Communication:501714663	TIGR
AT1G21400	AT1G21400	AT1G21400	metabolic process	GO:0008152	P	other metabolic processes	ISS	INTERPRO:IPR001017	Communication:501714663	TIGR
BCDH_BETA1	AT1G55510	AT1G55510.1	metabolic process	GO:0008152	P	other metabolic processes	IEA	INTERPRO:IPR005476|INTERPRO:IPR009014|INTERPRO:IPR015941	AnalysisReference:501724250	TAIR
ATBCAT-1	AT1G10060	AT1G10060.1	metabolic process	GO:0008152	P	other metabolic processes	IEA	INTERPRO:IPR001544	AnalysisReference:501724250	TAIR
ATTPS11	AT2G18700	AT2G18700.1	metabolic process	GO:0008152	P	other metabolic processes	IEA	INTERPRO:IPR006379	AnalysisReference:501724250	TAIR
AT3G14420	AT3G14420	AT3G14420.1	metabolic process	GO:0008152	P	other metabolic processes	IEA	INTERPRO:IPR013785	AnalysisReference:501724250	TAIR
ATBCAT-1	AT1G10060	AT1G10060.2	metabolic process	GO:0008152	P	other metabolic processes	IEA	INTERPRO:IPR001544	AnalysisReference:501724250	TAIR
AT5G08300	AT5G08300	AT5G08300	metabolic process	GO:0008152	P	other metabolic processes	ISS	InterPro:IPR005811	Communication:501714663	TIGR
AT3G14420	AT3G14420	AT3G14420.3	metabolic process	GO:0008152	P	other metabolic processes	IEA	INTERPRO:IPR013785	AnalysisReference:501724250	TAIR
AT5G08300	AT5G08300	AT5G08300.1	metal ion binding	GO:0046872	F	other binding	IDA		Publication:501683648|PMID:12606038	kvanwijk
TOM20-2	AT1G27390	AT1G27390.1	metal ion binding	GO:0046872	F	other binding	IDA		Publication:501683648|PMID:12606038	kvanwijk
MCCB	AT4G34030	AT4G34030	methylcrotonoyl-CoA carboxylase activity	GO:0004485	F	other enzyme activity	IDA		Publication:501680251|PMID:11401427	TAIR
MCCA	AT1G03090	AT1G03090	methylcrotonoyl-CoA carboxylase activity	GO:0004485	F	other enzyme activity	IDA		Publication:501681554|PMID:12068107	TAIR
MCCA	AT1G03090	AT1G03090	methylcrotonoyl-CoA carboxylase activity	GO:0004485	F	other enzyme activity	IDA		Publication:501681554|PMID:12068107	lukasmueller
GLX2-1	AT2G43430	AT2G43430	methylglyoxal catabolic process to D-lactate	GO:0019243	P	other cellular processes	TAS		Publication:2836|PMID:9349270	TIGR
GLX2-1	AT2G43430	AT2G43430	methylglyoxal catabolic process to D-lactate	GO:0019243	P	other metabolic processes	TAS		Publication:2836|PMID:9349270	TIGR
AT2G41380	AT2G41380	AT2G41380.1	methyltransferase activity	GO:0008168	F	transferase activity	IEA	INTERPRO:IPR013216	AnalysisReference:501724250	TAIR
CYP98A3	AT2G40890	AT2G40890	microsome	GO:0005792	C	other cellular components	IDA		Publication:501680781|PMID:11429408	TAIR
AT5G61790	AT5G61790	AT5G61790	microsome	GO:0005792	C	other cellular components	IDA		Publication:5225|PMID:8454626	TIGR
AT2G02050	AT2G02050	AT2G02050	mitochondrial electron transport, NADH to ubiquinone	GO:0006120	P	electron transport or energy pathways	ISS	Swiss-Prot:P17568	Communication:501714663	TIGR
AT2G02050	AT2G02050	AT2G02050	mitochondrial electron transport, NADH to ubiquinone	GO:0006120	P	other metabolic processes	ISS	Swiss-Prot:P17568	Communication:501714663	TIGR
AT2G02050	AT2G02050	AT2G02050	mitochondrial electron transport, NADH to ubiquinone	GO:0006120	P	other cellular processes	ISS	Swiss-Prot:P17568	Communication:501714663	TIGR
SDH1-1	AT5G66760	AT5G66760	mitochondrial electron transport, succinate to ubiquinone	GO:0006121	P	electron transport or energy pathways	TAS		Publication:501682659|PMID:12374303	TAIR
SDH1-1	AT5G66760	AT5G66760	mitochondrial electron transport, succinate to ubiquinone	GO:0006121	P	other metabolic processes	TAS		Publication:501682659|PMID:12374303	TAIR
SDH1-1	AT5G66760	AT5G66760	mitochondrial electron transport, succinate to ubiquinone	GO:0006121	P	other cellular processes	TAS		Publication:501682659|PMID:12374303	TAIR
AAC2	AT5G13490	AT5G13490	mitochondrial envelope	GO:0005740	C	other cytoplasmic components	TAS		Publication:501681720|PMID:12084057	TAIR
AAC2	AT5G13490	AT5G13490	mitochondrial envelope	GO:0005740	C	other intracellular components	TAS		Publication:501681720|PMID:12084057	TAIR
AAC2	AT5G13490	AT5G13490	mitochondrial envelope	GO:0005740	C	mitochondria	TAS		Publication:501681720|PMID:12084057	TAIR
TOM20-2	AT1G27390	AT1G27390	mitochondrial inner membrane	GO:0005743	C	mitochondria	IDA		Publication:501711770|PMID:14730085	TAIR
NDPK3	AT4G11010	AT4G11010	mitochondrial inner membrane	GO:0005743	C	other cytoplasmic components	IDA		Publication:1545992|PMID:11718729	TAIR
NDPK3	AT4G11010	AT4G11010	mitochondrial inner membrane	GO:0005743	C	other intracellular components	IDA		Publication:1545992|PMID:11718729	TAIR
UCP5	AT2G22500	AT2G22500	mitochondrial inner membrane	GO:0005743	C	other intracellular components	ISS	INTERPRO:IPR001993	Communication:501714663	TIGR
AT2G47490	AT2G47490	AT2G47490	mitochondrial inner membrane	GO:0005743	C	other cytoplasmic components	ISS	INTERPRO:IPR001993	Communication:501714663	TIGR
PUMP1	AT3G54110	AT3G54110	mitochondrial inner membrane	GO:0005743	C	other intracellular components	ISS	INTERPRO:IPR001993	Communication:501714663	TIGR
AAC2	AT5G13490	AT5G13490	mitochondrial inner membrane	GO:0005743	C	other intracellular components	ISS	INTERPRO:IPR001993	Communication:501714663	TIGR
PUMP1	AT3G54110	AT3G54110	mitochondrial inner membrane	GO:0005743	C	other cytoplasmic components	ISS	INTERPRO:IPR001993	Communication:501714663	TIGR
PUMP1	AT3G54110	AT3G54110	mitochondrial inner membrane	GO:0005743	C	other intracellular components	IDA		Publication:501720634|PMID:17148605	TAIR
TIM13	AT1G61570	AT1G61570	mitochondrial inner membrane	GO:0005743	C	mitochondria	ISS	Pfam:PF02953	Communication:501714663	TIGR
TOM20-2	AT1G27390	AT1G27390	mitochondrial inner membrane	GO:0005743	C	other intracellular components	IDA		Publication:501711770|PMID:14730085	TAIR
TIM13	AT1G61570	AT1G61570	mitochondrial inner membrane	GO:0005743	C	other membranes	ISS	Pfam:PF02953	Communication:501714663	TIGR
NDPK3	AT4G11010	AT4G11010	mitochondrial inner membrane	GO:0005743	C	other membranes	IDA		Publication:1545992|PMID:11718729	TAIR
PUMP1	AT3G54110	AT3G54110	mitochondrial inner membrane	GO:0005743	C	other membranes	ISS	INTERPRO:IPR001993	Communication:501714663	TIGR
AT2G47490	AT2G47490	AT2G47490	mitochondrial inner membrane	GO:0005743	C	other intracellular components	ISS	INTERPRO:IPR001993	Communication:501714663	TIGR
PUMP1	AT3G54110	AT3G54110	mitochondrial inner membrane	GO:0005743	C	mitochondria	ISS	INTERPRO:IPR001993	Communication:501714663	TIGR
PUMP1	AT3G54110	AT3G54110	mitochondrial inner membrane	GO:0005743	C	other membranes	IDA		Publication:501720634|PMID:17148605	TAIR
PUMP1	AT3G54110	AT3G54110	mitochondrial inner membrane	GO:0005743	C	mitochondria	IDA		Publication:501720634|PMID:17148605	TAIR
TOM20-2	AT1G27390	AT1G27390	mitochondrial inner membrane	GO:0005743	C	other cytoplasmic components	IDA		Publication:501711770|PMID:14730085	TAIR
TOM20-2	AT1G27390	AT1G27390	mitochondrial inner membrane	GO:0005743	C	other membranes	IDA		Publication:501711770|PMID:14730085	rhuntley
AT2G29530	AT2G29530	AT2G29530	mitochondrial inner membrane	GO:0005743	C	other cytoplasmic components	ISS	Pfam:PF02953	Communication:501714663	TIGR
TIM13	AT1G61570	AT1G61570	mitochondrial inner membrane	GO:0005743	C	other cytoplasmic components	ISS	Pfam:PF02953	Communication:501714663	TIGR
TIM13	AT1G61570	AT1G61570	mitochondrial inner membrane	GO:0005743	C	other intracellular components	ISS	Pfam:PF02953	Communication:501714663	TIGR
TOM20-2	AT1G27390	AT1G27390	mitochondrial inner membrane	GO:0005743	C	mitochondria	IDA		Publication:501711770|PMID:14730085	rhuntley
TIM8	AT5G50810	AT5G50810	mitochondrial inner membrane	GO:0005743	C	other intracellular components	ISS	Pfam:PF02953	Communication:501714663	TIGR
TIM8	AT5G50810	AT5G50810	mitochondrial inner membrane	GO:0005743	C	other cytoplasmic components	ISS	Pfam:PF02953	Communication:501714663	TIGR
TIM8	AT5G50810	AT5G50810	mitochondrial inner membrane	GO:0005743	C	mitochondria	ISS	Pfam:PF02953	Communication:501714663	TIGR
PUMP1	AT3G54110	AT3G54110	mitochondrial inner membrane	GO:0005743	C	other cytoplasmic components	IDA		Publication:501720634|PMID:17148605	TAIR
TOM20-2	AT1G27390	AT1G27390	mitochondrial inner membrane	GO:0005743	C	other cytoplasmic components	IDA		Publication:501711770|PMID:14730085	rhuntley
AT2G29530	AT2G29530	AT2G29530	mitochondrial inner membrane	GO:0005743	C	other membranes	ISS	Pfam:PF02953	Communication:501714663	TIGR
TOM20-2	AT1G27390	AT1G27390	mitochondrial inner membrane	GO:0005743	C	other intracellular components	IDA		Publication:501711770|PMID:14730085	rhuntley
MPPalpha	AT3G16480	AT3G16480	mitochondrial inner membrane	GO:0005743	C	mitochondria	IDA		Publication:501711770|PMID:14730085	TAIR
AT2G29530	AT2G29530	AT2G29530	mitochondrial inner membrane	GO:0005743	C	mitochondria	ISS	Pfam:PF02953	Communication:501714663	TIGR
AT2G29530	AT2G29530	AT2G29530	mitochondrial inner membrane	GO:0005743	C	other intracellular components	ISS	Pfam:PF02953	Communication:501714663	TIGR
MPPalpha	AT3G16480	AT3G16480	mitochondrial inner membrane	GO:0005743	C	other membranes	IDA		Publication:501711770|PMID:14730085	TAIR
AT2G47490	AT2G47490	AT2G47490	mitochondrial inner membrane	GO:0005743	C	mitochondria	ISS	INTERPRO:IPR001993	Communication:501714663	TIGR
MPPalpha	AT3G16480	AT3G16480	mitochondrial inner membrane	GO:0005743	C	other cytoplasmic components	IDA		Publication:501711770|PMID:14730085	TAIR
TIM8	AT5G50810	AT5G50810	mitochondrial inner membrane	GO:0005743	C	other membranes	ISS	Pfam:PF02953	Communication:501714663	TIGR
MPPalpha	AT3G16480	AT3G16480	mitochondrial inner membrane	GO:0005743	C	other intracellular components	IDA		Publication:501711770|PMID:14730085	TAIR
TOM20-2	AT1G27390	AT1G27390	mitochondrial inner membrane	GO:0005743	C	other membranes	IDA		Publication:501711770|PMID:14730085	TAIR
AAC2	AT5G13490	AT5G13490	mitochondrial inner membrane	GO:0005743	C	other cytoplasmic components	ISS	INTERPRO:IPR001993	Communication:501714663	TIGR
AAC2	AT5G13490	AT5G13490	mitochondrial inner membrane	GO:0005743	C	other membranes	ISS	INTERPRO:IPR001993	Communication:501714663	TIGR
AAC2	AT5G13490	AT5G13490	mitochondrial inner membrane	GO:0005743	C	mitochondria	ISS	INTERPRO:IPR001993	Communication:501714663	TIGR
UCP5	AT2G22500	AT2G22500	mitochondrial inner membrane	GO:0005743	C	mitochondria	ISS	INTERPRO:IPR001993	Communication:501714663	TIGR
UCP5	AT2G22500	AT2G22500	mitochondrial inner membrane	GO:0005743	C	other membranes	ISS	INTERPRO:IPR001993	Communication:501714663	TIGR
AT2G47490	AT2G47490	AT2G47490	mitochondrial inner membrane	GO:0005743	C	other membranes	ISS	INTERPRO:IPR001993	Communication:501714663	TIGR
NDPK3	AT4G11010	AT4G11010	mitochondrial inner membrane	GO:0005743	C	mitochondria	IDA		Publication:1545992|PMID:11718729	TAIR
UCP5	AT2G22500	AT2G22500	mitochondrial inner membrane	GO:0005743	C	other cytoplasmic components	ISS	INTERPRO:IPR001993	Communication:501714663	TIGR
TOM20-2	AT1G27390	AT1G27390	mitochondrial inner membrane presequence translocase complex	GO:0005744	C	other membranes	TAS		Publication:501679384|PMID:11161051	TAIR
TOM20-2	AT1G27390	AT1G27390	mitochondrial inner membrane presequence translocase complex	GO:0005744	C	other cytoplasmic components	TAS		Publication:501679384|PMID:11161051	TAIR
TOM20-2	AT1G27390	AT1G27390	mitochondrial inner membrane presequence translocase complex	GO:0005744	C	other intracellular components	TAS		Publication:501679384|PMID:11161051	TAIR
TOM20-2	AT1G27390	AT1G27390	mitochondrial inner membrane presequence translocase complex	GO:0005744	C	mitochondria	TAS		Publication:501679384|PMID:11161051	TAIR
TIM13	AT1G61570	AT1G61570	mitochondrial intermembrane space	GO:0005758	C	mitochondria	IDA		Publication:501711770|PMID:14730085	TAIR
TIM13	AT1G61570	AT1G61570	mitochondrial intermembrane space	GO:0005758	C	other cytoplasmic components	IDA		Publication:501711770|PMID:14730085	TAIR
TIM13	AT1G61570	AT1G61570	mitochondrial intermembrane space	GO:0005758	C	other intracellular components	IDA		Publication:501711770|PMID:14730085	TAIR
TIM8	AT5G50810	AT5G50810	mitochondrial intermembrane space	GO:0005758	C	other cytoplasmic components	IDA		Publication:501711770|PMID:14730085	TAIR
AT2G29530	AT2G29530	AT2G29530	mitochondrial intermembrane space	GO:0005758	C	other intracellular components	IDA		Publication:501711770|PMID:14730085	TAIR
MPPalpha	AT3G16480	AT3G16480	mitochondrial intermembrane space	GO:0005758	C	other intracellular components	IDA		Publication:501711770|PMID:14730085	TAIR
AT2G29530	AT2G29530	AT2G29530	mitochondrial intermembrane space	GO:0005758	C	mitochondria	IDA		Publication:501711770|PMID:14730085	rhuntley
TIM8	AT5G50810	AT5G50810	mitochondrial intermembrane space	GO:0005758	C	mitochondria	IDA		Publication:501711770|PMID:14730085	TAIR
AT2G29530	AT2G29530	AT2G29530	mitochondrial intermembrane space	GO:0005758	C	other cytoplasmic components	IDA		Publication:501711770|PMID:14730085	rhuntley
AT2G29530	AT2G29530	AT2G29530	mitochondrial intermembrane space	GO:0005758	C	other cytoplasmic components	IDA		Publication:501711770|PMID:14730085	TAIR
AT2G29530	AT2G29530	AT2G29530	mitochondrial intermembrane space	GO:0005758	C	other intracellular components	IDA		Publication:501711770|PMID:14730085	rhuntley
AT2G29530	AT2G29530	AT2G29530	mitochondrial intermembrane space	GO:0005758	C	mitochondria	IDA		Publication:501711770|PMID:14730085	TAIR
TIM8	AT5G50810	AT5G50810	mitochondrial intermembrane space	GO:0005758	C	other intracellular components	IDA		Publication:501711770|PMID:14730085	TAIR
MPPalpha	AT3G16480	AT3G16480	mitochondrial intermembrane space	GO:0005758	C	other cytoplasmic components	IDA		Publication:501711770|PMID:14730085	TAIR
MPPalpha	AT3G16480	AT3G16480	mitochondrial intermembrane space	GO:0005758	C	mitochondria	IDA		Publication:501711770|PMID:14730085	TAIR
HSP60	AT3G23990	AT3G23990	mitochondrial matrix	GO:0005759	C	other cytoplasmic components	IDA		Publication:501718420|PMID:16407270	TAIR
MPPalpha	AT3G16480	AT3G16480	mitochondrial matrix	GO:0005759	C	other intracellular components	IDA		Publication:501711770|PMID:14730085	TAIR
MPPalpha	AT3G16480	AT3G16480	mitochondrial matrix	GO:0005759	C	mitochondria	IDA		Publication:501711770|PMID:14730085	TAIR
mtHsc70-1	AT4G37910	AT4G37910	mitochondrial matrix	GO:0005759	C	other intracellular components	TAS		Publication:501680755|PMID:11402207	TIGR
MCCB	AT4G34030	AT4G34030	mitochondrial matrix	GO:0005759	C	other intracellular components	ISS	Swiss-Prot:Q9LDD8	Communication:501714663	TIGR
HSP60	AT3G23990	AT3G23990	mitochondrial matrix	GO:0005759	C	mitochondria	IDA		Publication:501718420|PMID:16407270	TAIR
HSP60	AT3G23990	AT3G23990	mitochondrial matrix	GO:0005759	C	other intracellular components	IDA		Publication:501718420|PMID:16407270	TAIR
MCCB	AT4G34030	AT4G34030	mitochondrial matrix	GO:0005759	C	mitochondria	ISS	Swiss-Prot:Q9LDD8	Communication:501714663	TIGR
mtHsc70-1	AT4G37910	AT4G37910	mitochondrial matrix	GO:0005759	C	other cytoplasmic components	TAS		Publication:501680755|PMID:11402207	TIGR
MPPalpha	AT3G16480	AT3G16480	mitochondrial matrix	GO:0005759	C	other cytoplasmic components	IDA		Publication:501711770|PMID:14730085	TAIR
mtHsc70-1	AT4G37910	AT4G37910	mitochondrial matrix	GO:0005759	C	mitochondria	TAS		Publication:501680755|PMID:11402207	TIGR
MCCB	AT4G34030	AT4G34030	mitochondrial matrix	GO:0005759	C	other cytoplasmic components	ISS	Swiss-Prot:Q9LDD8	Communication:501714663	TIGR
NTRA	AT2G17420	AT2G17420	mitochondrial matrix	GO:0005759	C	mitochondria	IDA		Publication:1545996|PMID:11717467	TAIR
NTRA	AT2G17420	AT2G17420	mitochondrial matrix	GO:0005759	C	other cytoplasmic components	IDA		Publication:1545996|PMID:11717467	TAIR
NTRA	AT2G17420	AT2G17420	mitochondrial matrix	GO:0005759	C	other intracellular components	IDA		Publication:1545996|PMID:11717467	TAIR
AT2G02050	AT2G02050	AT2G02050	mitochondrial membrane	GO:0031966	C	other cytoplasmic components	IDA		Publication:501718420|PMID:16407270	TAIR
AT2G31490	AT2G31490	AT2G31490	mitochondrial membrane	GO:0031966	C	other intracellular components	IDA		Publication:501718420|PMID:16407270	TAIR
AT2G31490	AT2G31490	AT2G31490	mitochondrial membrane	GO:0031966	C	mitochondria	IDA		Publication:501718420|PMID:16407270	TAIR
AT2G31490	AT2G31490	AT2G31490	mitochondrial membrane	GO:0031966	C	other membranes	IDA		Publication:501718420|PMID:16407270	TAIR
AT2G31490	AT2G31490	AT2G31490	mitochondrial membrane	GO:0031966	C	other cytoplasmic components	IDA		Publication:501718420|PMID:16407270	TAIR
AT2G02050	AT2G02050	AT2G02050	mitochondrial membrane	GO:0031966	C	other membranes	IDA		Publication:501718420|PMID:16407270	TAIR
AT2G47690	AT2G47690	AT2G47690	mitochondrial membrane	GO:0031966	C	other cytoplasmic components	IDA		Publication:501718420|PMID:16407270	TAIR
AT2G02050	AT2G02050	AT2G02050	mitochondrial membrane	GO:0031966	C	other intracellular components	IDA		Publication:501718420|PMID:16407270	TAIR
AT2G47690	AT2G47690	AT2G47690	mitochondrial membrane	GO:0031966	C	mitochondria	IDA		Publication:501718420|PMID:16407270	TAIR
AT2G47690	AT2G47690	AT2G47690	mitochondrial membrane	GO:0031966	C	other membranes	IDA		Publication:501718420|PMID:16407270	TAIR
AT2G47690	AT2G47690	AT2G47690	mitochondrial membrane	GO:0031966	C	other intracellular components	IDA		Publication:501718420|PMID:16407270	TAIR
AT2G02050	AT2G02050	AT2G02050	mitochondrial membrane	GO:0031966	C	mitochondria	IDA		Publication:501718420|PMID:16407270	TAIR
TOM20-2	AT1G27390	AT1G27390	mitochondrial outer membrane	GO:0005741	C	other membranes	IDA		Publication:501711770|PMID:14730085	rhuntley
TOM20-2	AT1G27390	AT1G27390	mitochondrial outer membrane	GO:0005741	C	mitochondria	IDA		Publication:501711770|PMID:14730085	TAIR
TOM20-2	AT1G27390	AT1G27390	mitochondrial outer membrane	GO:0005741	C	other membranes	IDA		Publication:501711770|PMID:14730085	TAIR
TOM20-2	AT1G27390	AT1G27390	mitochondrial outer membrane	GO:0005741	C	mitochondria	IDA		Publication:501711770|PMID:14730085	rhuntley
TOM20-2	AT1G27390	AT1G27390	mitochondrial outer membrane	GO:0005741	C	other cytoplasmic components	IDA		Publication:501711770|PMID:14730085	TAIR
TOM20-2	AT1G27390	AT1G27390	mitochondrial outer membrane	GO:0005741	C	other intracellular components	IDA		Publication:501711770|PMID:14730085	TAIR
TOM20-2	AT1G27390	AT1G27390	mitochondrial outer membrane	GO:0005741	C	other cytoplasmic components	IDA		Publication:501711770|PMID:14730085	rhuntley
TOM20-2	AT1G27390	AT1G27390	mitochondrial outer membrane	GO:0005741	C	other intracellular components	IDA		Publication:501711770|PMID:14730085	rhuntley
MPPalpha	AT3G16480	AT3G16480	mitochondrial outer membrane	GO:0005741	C	other cytoplasmic components	IDA		Publication:501711770|PMID:14730085	TAIR
MPPalpha	AT3G16480	AT3G16480	mitochondrial outer membrane	GO:0005741	C	mitochondria	IDA		Publication:501711770|PMID:14730085	TAIR
MPPalpha	AT3G16480	AT3G16480	mitochondrial outer membrane	GO:0005741	C	other intracellular components	IDA		Publication:501711770|PMID:14730085	TAIR
MPPalpha	AT3G16480	AT3G16480	mitochondrial outer membrane	GO:0005741	C	other membranes	IDA		Publication:501711770|PMID:14730085	TAIR
TOM20-2	AT1G27390	AT1G27390	mitochondrial outer membrane translocase complex	GO:0005742	C	other membranes	IDA		Publication:501679384|PMID:11161051	TAIR
TOM20-2	AT1G27390	AT1G27390	mitochondrial outer membrane translocase complex	GO:0005742	C	other cytoplasmic components	IDA		Publication:501679384|PMID:11161051	TAIR
TOM20-2	AT1G27390	AT1G27390	mitochondrial outer membrane translocase complex	GO:0005742	C	other intracellular components	IDA		Publication:501679384|PMID:11161051	TAIR
TOM20-2	AT1G27390	AT1G27390	mitochondrial outer membrane translocase complex	GO:0005742	C	mitochondria	IDA		Publication:501679384|PMID:11161051	TAIR
ATABC1	AT4G01660	AT4G01660	mitochondrial respiratory chain	GO:0005746	C	other intracellular components	IGI		Publication:1943|PMID:9852956	TAIR
ATABC1	AT4G01660	AT4G01660	mitochondrial respiratory chain	GO:0005746	C	mitochondria	IGI		Publication:1943|PMID:9852956	TAIR
ATABC1	AT4G01660	AT4G01660	mitochondrial respiratory chain	GO:0005746	C	other membranes	IGI		Publication:1943|PMID:9852956	TAIR
ATABC1	AT4G01660	AT4G01660	mitochondrial respiratory chain	GO:0005746	C	other cytoplasmic components	IGI		Publication:1943|PMID:9852956	TAIR
SDH1-1	AT5G66760	AT5G66760	mitochondrial respiratory chain complex II	GO:0005749	C	mitochondria	ISS	Marchantia polymorpha SDH3	Publication:501682659|PMID:12374303	TAIR
SDH1-1	AT5G66760	AT5G66760	mitochondrial respiratory chain complex II	GO:0005749	C	other membranes	ISS	Marchantia polymorpha SDH3	Publication:501682659|PMID:12374303	TAIR
SDH1-1	AT5G66760	AT5G66760	mitochondrial respiratory chain complex II	GO:0005749	C	other cytoplasmic components	ISS	Marchantia polymorpha SDH3	Publication:501682659|PMID:12374303	TAIR
SDH1-1	AT5G66760	AT5G66760	mitochondrial respiratory chain complex II	GO:0005749	C	other intracellular components	ISS	Marchantia polymorpha SDH3	Publication:501682659|PMID:12374303	TAIR
MPPalpha	AT3G16480	AT3G16480	mitochondrial respiratory chain complex III	GO:0005750	C	mitochondria	IDA		Publication:501723960|PMID:18189341	TAIR
MPPalpha	AT3G16480	AT3G16480	mitochondrial respiratory chain complex III	GO:0005750	C	other membranes	IDA		Publication:501723960|PMID:18189341	TAIR
MPPalpha	AT3G16480	AT3G16480	mitochondrial respiratory chain complex III	GO:0005750	C	other cytoplasmic components	IDA		Publication:501723960|PMID:18189341	TAIR
MPPalpha	AT3G16480	AT3G16480	mitochondrial respiratory chain complex III	GO:0005750	C	other intracellular components	IDA		Publication:501723960|PMID:18189341	TAIR
AT2G47490	AT2G47490	AT2G47490	mitochondrial transport	GO:0006839	P	transport	ISS	INTERPRO:IPR001993	Communication:501714663	TIGR
UCP5	AT2G22500	AT2G22500	mitochondrial transport	GO:0006839	P	transport	ISS	INTERPRO:IPR001993	Communication:501714663	TIGR
AT2G47490	AT2G47490	AT2G47490	mitochondrial transport	GO:0006839	P	other cellular processes	ISS	INTERPRO:IPR001993	Communication:501714663	TIGR
UCP5	AT2G22500	AT2G22500	mitochondrial transport	GO:0006839	P	other cellular processes	ISS	INTERPRO:IPR001993	Communication:501714663	TIGR
OASB	AT2G43750	AT2G43750	mitochondrion	GO:0005739	C	mitochondria	IDA		Publication:1546214|PMID:11743115	hmillar
TIM13	AT1G61570	AT1G61570	mitochondrion	GO:0005739	C	mitochondria	IDA		Publication:501711651|PMID:14671022	hmillar
AT1G09210	AT1G09210	AT1G09210	mitochondrion	GO:0005739	C	mitochondria	IDA		Publication:501711651|PMID:14671022	hmillar
AT1G09210	AT1G09210	AT1G09210	mitochondrion	GO:0005739	C	mitochondria	IDA		Publication:501682846|PMID:12492832	hmillar
AT5G08300	AT5G08300	AT5G08300.1	mitochondrion	GO:0005739	C	mitochondria	IDA		Publication:501724621|PMID:18385124	kvanwijk
TIM13	AT1G61570	AT1G61570	mitochondrion	GO:0005739	C	mitochondria	IDA		Publication:501711770|PMID:14730085	hmillar
ASP1	AT2G30970	AT2G30970.1	mitochondrion	GO:0005739	C	mitochondria	IDA		Publication:501724621|PMID:18385124	kvanwijk
OASC	AT3G59760	AT3G59760.1	mitochondrion	GO:0005739	C	mitochondria	IDA		Publication:501720283|PMID:17137349	kvanwijk
HSP60	AT3G23990	AT3G23990.1	mitochondrion	GO:0005739	C	mitochondria	IDA		Publication:501712789|PMID:15276431	kvanwijk
OASC	AT3G59760	AT3G59760	mitochondrion	GO:0005739	C	mitochondria	TAS		Publication:126|PMID:10940562	TAIR
OASC	AT3G59760	AT3G59760	mitochondrion	GO:0005739	C	mitochondria	IDA		Publication:1546214|PMID:11743115	hmillar
CPN10	AT1G14980	AT1G14980.1	mitochondrion	GO:0005739	C	mitochondria	IDA		Publication:501724621|PMID:18385124	kvanwijk
PUMP1	AT3G54110	AT3G54110.1	mitochondrion	GO:0005739	C	mitochondria	IDA		Publication:501712789|PMID:15276431	kvanwijk
AT1G63940	AT1G63940	AT1G63940.1	mitochondrion	GO:0005739	C	mitochondria	IDA		Publication:501720283|PMID:17137349	kvanwijk
AT1G23100	AT1G23100	AT1G23100	mitochondrion	GO:0005739	C	mitochondria	IDA		Publication:501711651|PMID:14671022	hmillar
AT5G08300	AT5G08300	AT5G08300	mitochondrion	GO:0005739	C	mitochondria	IDA		Publication:1546215|PMID:11743114	TAIR
AT5G08300	AT5G08300	AT5G08300	mitochondrion	GO:0005739	C	mitochondria	IDA		Publication:1546214|PMID:11743115	hmillar
AT5G08300	AT5G08300	AT5G08300	mitochondrion	GO:0005739	C	mitochondria	IDA		Publication:501682846|PMID:12492832	hmillar
ASP1	AT2G30970	AT2G30970	mitochondrion	GO:0005739	C	mitochondria	IDA		Publication:2630|PMID:9535706	TAIR
ASP1	AT2G30970	AT2G30970	mitochondrion	GO:0005739	C	mitochondria	IDA		Publication:1546214|PMID:11743115	hmillar
ASP1	AT2G30970	AT2G30970	mitochondrion	GO:0005739	C	mitochondria	IDA		Publication:501711651|PMID:14671022	hmillar
AT5G08300	AT5G08300	AT5G08300	mitochondrion	GO:0005739	C	mitochondria	IDA		Publication:501683648|PMID:12606038	hmillar
AT5G08300	AT5G08300	AT5G08300	mitochondrion	GO:0005739	C	mitochondria	IDA		Publication:501711651|PMID:14671022	hmillar
AAC2	AT5G13490	AT5G13490	mitochondrion	GO:0005739	C	mitochondria	IDA		Publication:501711651|PMID:14671022	hmillar
TIM8	AT5G50810	AT5G50810	mitochondrion	GO:0005739	C	mitochondria	IDA		Publication:501711770|PMID:14730085	hmillar
OASB	AT2G43750	AT2G43750	mitochondrion	GO:0005739	C	mitochondria	IDA		Publication:501711651|PMID:14671022	hmillar
CPN10	AT1G14980	AT1G14980	mitochondrion	GO:0005739	C	mitochondria	IDA		Publication:3538|PMID:9011092	TAIR
CPN10	AT1G14980	AT1G14980	mitochondrion	GO:0005739	C	mitochondria	IDA		Publication:501711651|PMID:14671022	hmillar
CPN10	AT1G14980	AT1G14980	mitochondrion	GO:0005739	C	mitochondria	IDA		Publication:501682846|PMID:12492832	hmillar
HSP60	AT3G23990	AT3G23990	mitochondrion	GO:0005739	C	mitochondria	IDA		Publication:501682846|PMID:12492832	TAIR
HSP70	AT3G12580	AT3G12580.1	mitochondrion	GO:0005739	C	mitochondria	IDA		Publication:501720283|PMID:17137349	kvanwijk
HXK2	AT2G19860	AT2G19860	mitochondrion	GO:0005739	C	mitochondria	IDA		Publication:501710623|PMID:12953116	TAIR
HXK2	AT2G19860	AT2G19860	mitochondrion	GO:0005739	C	mitochondria	IDA		Publication:501718909|PMID:16618929	TAIR
HSP60	AT3G23990	AT3G23990	mitochondrion	GO:0005739	C	mitochondria	IDA		Publication:1546215|PMID:11743114	TAIR
HXK2	AT2G19860	AT2G19860	mitochondrion	GO:0005739	C	mitochondria	IDA		Publication:501724758|PMID:18481082	TAIR
HSP60	AT3G23990	AT3G23990.1	mitochondrion	GO:0005739	C	mitochondria	IDA		Publication:501720283|PMID:17137349	kvanwijk
HXK2	AT2G19860	AT2G19860	mitochondrion	GO:0005739	C	mitochondria	TAS		Publication:501719704|PMID:16920781	TAIR
ATGPX6	AT4G11600	AT4G11600	mitochondrion	GO:0005739	C	mitochondria	TAS		Publication:501711436|PMID:14617062	TAIR
HSP60-2	AT2G33210	AT2G33210.1	mitochondrion	GO:0005739	C	mitochondria	IDA		Publication:501712789|PMID:15276431	kvanwijk
ACT11	AT3G12110	AT3G12110	mitochondrion	GO:0005739	C	mitochondria	IDA		Publication:501711651|PMID:14671022	hmillar
HSP60	AT3G23990	AT3G23990	mitochondrion	GO:0005739	C	mitochondria	IDA		Publication:501711651|PMID:14671022	hmillar
ftsh4	AT2G26140	AT2G26140	mitochondrion	GO:0005739	C	mitochondria	IDA		Publication:501711388|PMID:14630971	TAIR
AT2G21640	AT2G21640	AT2G21640	mitochondrion	GO:0005739	C	mitochondria	IDA		Publication:501682846|PMID:12492832	hmillar
AAC2	AT5G13490	AT5G13490	mitochondrion	GO:0005739	C	mitochondria	IDA		Publication:501718909|PMID:16618929	TAIR
HSP60-2	AT2G33210	AT2G33210	mitochondrion	GO:0005739	C	mitochondria	ISS	SWISS-PROT:P29197	Communication:501714663	TIGR
AT1G63940	AT1G63940	AT1G63940	mitochondrion	GO:0005739	C	mitochondria	IDA		Publication:501711651|PMID:14671022	hmillar
HSP60-2	AT2G33210	AT2G33210	mitochondrion	GO:0005739	C	mitochondria	IDA		Publication:501711651|PMID:14671022	hmillar
HSP60-2	AT2G33210	AT2G33210	mitochondrion	GO:0005739	C	mitochondria	IDA		Publication:1546214|PMID:11743115	hmillar
AT1G63940	AT1G63940	AT1G63940	mitochondrion	GO:0005739	C	mitochondria	IDA		Publication:501710618|PMID:12954611	hmillar
HSP60-2	AT2G33210	AT2G33210.1	mitochondrion	GO:0005739	C	mitochondria	IDA		Publication:501720283|PMID:17137349	kvanwijk
HSP60	AT3G23990	AT3G23990	mitochondrion	GO:0005739	C	mitochondria	IDA		Publication:1546214|PMID:11743115	hmillar
AT2G21640	AT2G21640	AT2G21640	mitochondrion	GO:0005739	C	mitochondria	IDA		Publication:501711651|PMID:14671022	hmillar
HXK2	AT2G19860	AT2G19860	mitochondrion	GO:0005739	C	mitochondria	IDA		Publication:501711651|PMID:14671022	hmillar
ALDH6B2	AT2G14170	AT2G14170	mitochondrion	GO:0005739	C	mitochondria	IDA		Publication:1546214|PMID:11743115	hmillar
NFS1	AT5G65720	AT5G65720	mitochondrion	GO:0005739	C	mitochondria	IDA		Publication:501711651|PMID:14671022	hmillar
CYSC1	AT3G61440	AT3G61440.1	mitochondrion	GO:0005739	C	mitochondria	IDA		Publication:501724621|PMID:18385124	kvanwijk
CYSC1	AT3G61440	AT3G61440	mitochondrion	GO:0005739	C	mitochondria	IDA		Publication:1546215|PMID:11743114	TAIR
CYP98A3	AT2G40890	AT2G40890.1	mitochondrion	GO:0005739	C	mitochondria	IDA		Publication:501712789|PMID:15276431	kvanwijk
CYSC1	AT3G61440	AT3G61440	mitochondrion	GO:0005739	C	mitochondria	IDA		Publication:501711651|PMID:14671022	hmillar
FUM1	AT2G47510	AT2G47510	mitochondrion	GO:0005739	C	mitochondria	IDA		Publication:501711651|PMID:14671022	hmillar
NS1	AT4G17300	AT4G17300	mitochondrion	GO:0005739	C	mitochondria	ISS		Publication:2437|PMID:9655910	TAIR
GDH1	AT5G18170	AT5G18170	mitochondrion	GO:0005739	C	mitochondria	IDA		Publication:501711651|PMID:14671022	hmillar
GDH1	AT5G18170	AT5G18170	mitochondrion	GO:0005739	C	mitochondria	IDA		Publication:1546214|PMID:11743115	hmillar
GDH1	AT5G18170	AT5G18170	mitochondrion	GO:0005739	C	mitochondria	IDA		Publication:1546215|PMID:11743114	TAIR
AT5G61790	AT5G61790	AT5G61790	mitochondrion	GO:0005739	C	mitochondria	IDA		Publication:501711651|PMID:14671022	hmillar
PGP1	AT2G39290	AT2G39290	mitochondrion	GO:0005739	C	mitochondria	IDA		Publication:501683639|PMID:12609031	TAIR
GDH1	AT5G18170	AT5G18170.1	mitochondrion	GO:0005739	C	mitochondria	IDA		Publication:501724621|PMID:18385124	kvanwijk
SDH1-1	AT5G66760	AT5G66760.1	mitochondrion	GO:0005739	C	mitochondria	IDA		Publication:501712789|PMID:15276431	kvanwijk
ALDH6B2	AT2G14170	AT2G14170	mitochondrion	GO:0005739	C	mitochondria	IDA		Publication:501682846|PMID:12492832	hmillar
ALDH6B2	AT2G14170	AT2G14170	mitochondrion	GO:0005739	C	mitochondria	IDA		Publication:501711651|PMID:14671022	hmillar
ALDH6B2	AT2G14170	AT2G14170	mitochondrion	GO:0005739	C	mitochondria	IDA		Publication:501711954|PMID:14764908	hmillar
GDH1	AT5G18170	AT5G18170.1	mitochondrion	GO:0005739	C	mitochondria	IDA		Publication:501720283|PMID:17137349	kvanwijk
AT2G31490	AT2G31490	AT2G31490	mitochondrion	GO:0005739	C	mitochondria	IDA		Publication:501707751|PMID:12837548	hmillar
AOX1A	AT3G22370	AT3G22370	mitochondrion	GO:0005739	C	mitochondria	IDA		Publication:501711651|PMID:14671022	hmillar
AOX1A	AT3G22370	AT3G22370	mitochondrion	GO:0005739	C	mitochondria	IDA		Publication:501718909|PMID:16618929	TAIR
AOX1A	AT3G22370	AT3G22370	mitochondrion	GO:0005739	C	mitochondria	IDA		Publication:501714425|PMID:15642340	TAIR
AOX1A	AT3G22370	AT3G22370.1	mitochondrion	GO:0005739	C	mitochondria	IDA		Publication:501712789|PMID:15276431	kvanwijk
FUM1	AT2G47510	AT2G47510	mitochondrion	GO:0005739	C	mitochondria	IDA		Publication:501682846|PMID:12492832	hmillar
FUM1	AT2G47510	AT2G47510	mitochondrion	GO:0005739	C	mitochondria	IDA		Publication:1546214|PMID:11743115	hmillar
GDH1	AT5G18170	AT5G18170	mitochondrion	GO:0005739	C	mitochondria	IDA		Publication:3329|PMID:9112779	TAIR
MPPalpha	AT3G16480	AT3G16480	mitochondrion	GO:0005739	C	mitochondria	IDA		Publication:501711770|PMID:14730085	TAIR
AAC2	AT5G13490	AT5G13490.1	mitochondrion	GO:0005739	C	mitochondria	IDA		Publication:501712789|PMID:15276431	kvanwijk
GDH2	AT5G07440	AT5G07440	mitochondrion	GO:0005739	C	mitochondria	IDA		Publication:501711651|PMID:14671022	hmillar
GDH2	AT5G07440	AT5G07440	mitochondrion	GO:0005739	C	mitochondria	IDA		Publication:1546214|PMID:11743115	hmillar
GDH2	AT5G07440	AT5G07440	mitochondrion	GO:0005739	C	mitochondria	IDA		Publication:3329|PMID:9112779	TAIR
GDH2	AT5G07440	AT5G07440.1	mitochondrion	GO:0005739	C	mitochondria	IDA		Publication:501724621|PMID:18385124	kvanwijk
GDH2	AT5G07440	AT5G07440.1	mitochondrion	GO:0005739	C	mitochondria	IDA		Publication:501720283|PMID:17137349	kvanwijk
AT5G61790	AT5G61790	AT5G61790.1	mitochondrion	GO:0005739	C	mitochondria	IDA		Publication:501712789|PMID:15276431	kvanwijk
ERD5	AT3G30775	AT3G30775	mitochondrion	GO:0005739	C	mitochondria	IDA		Publication:3770|PMID:8776899	TAIR
FUM1	AT2G47510	AT2G47510.1	mitochondrion	GO:0005739	C	mitochondria	IDA		Publication:501724621|PMID:18385124	kvanwijk
ftsh4	AT2G26140	AT2G26140	mitochondrion	GO:0005739	C	mitochondria	IDA		Publication:501718909|PMID:16618929	TAIR
AtGLDP2	AT2G26080	AT2G26080.1	mitochondrion	GO:0005739	C	mitochondria	IDA		Publication:501720283|PMID:17137349	kvanwijk
NFS1	AT5G65720	AT5G65720.1	mitochondrion	GO:0005739	C	mitochondria	IDA		Publication:501720283|PMID:17137349	kvanwijk
MPPalpha	AT3G16480	AT3G16480	mitochondrion	GO:0005739	C	mitochondria	IDA		Publication:501718909|PMID:16618929	TAIR
GUN5	AT5G13630	AT5G13630	mitochondrion	GO:0005739	C	mitochondria	IDA		Publication:501711651|PMID:14671022	hmillar
OASC	AT3G59760	AT3G59760	mitochondrion	GO:0005739	C	mitochondria	IDA		Publication:501711651|PMID:14671022	hmillar
ATHRS1	AT3G46100	AT3G46100	mitochondrion	GO:0005739	C	mitochondria	IDA		Publication:501717830|PMID:16251277	TAIR
ATBCAT-1	AT1G10060	AT1G10060	mitochondrion	GO:0005739	C	mitochondria	IDA		Publication:501681562|PMID:12068099	TAIR
ATHRS1	AT3G46100	AT3G46100	mitochondrion	GO:0005739	C	mitochondria	IDA		Publication:2300|PMID:9684861	TAIR
AT2G35240	AT2G35240	AT2G35240	mitochondrion	GO:0005739	C	mitochondria	IDA		Publication:1546215|PMID:11743114	TAIR
AtGLDP2	AT2G26080	AT2G26080.1	mitochondrion	GO:0005739	C	mitochondria	IDA		Publication:501724621|PMID:18385124	kvanwijk
AtGLDP2	AT2G26080	AT2G26080	mitochondrion	GO:0005739	C	mitochondria	IDA		Publication:501711651|PMID:14671022	hmillar
SDH1-1	AT5G66760	AT5G66760	mitochondrion	GO:0005739	C	mitochondria	IDA		Publication:501711651|PMID:14671022	hmillar
SDH1-1	AT5G66760	AT5G66760	mitochondrion	GO:0005739	C	mitochondria	IDA		Publication:1546214|PMID:11743115	hmillar
SDH1-1	AT5G66760	AT5G66760	mitochondrion	GO:0005739	C	mitochondria	IDA		Publication:501682659|PMID:12374303	TAIR
SDH1-1	AT5G66760	AT5G66760.1	mitochondrion	GO:0005739	C	mitochondria	IDA		Publication:501720283|PMID:17137349	kvanwijk
ATTPS11	AT2G18700	AT2G18700	mitochondrion	GO:0005739	C	mitochondria	IDA		Publication:501711651|PMID:14671022	hmillar
MPPalpha	AT3G16480	AT3G16480	mitochondrion	GO:0005739	C	mitochondria	IDA		Publication:501711651|PMID:14671022	hmillar
NDPK3	AT4G11010	AT4G11010	mitochondrion	GO:0005739	C	mitochondria	IDA		Publication:501711651|PMID:14671022	hmillar
EDA9	AT4G34200	AT4G34200	mitochondrion	GO:0005739	C	mitochondria	IDA		Publication:501711651|PMID:14671022	hmillar
TOM20-2	AT1G27390	AT1G27390	mitochondrion	GO:0005739	C	mitochondria	IDA		Publication:501718909|PMID:16618929	TAIR
TOM20-2	AT1G27390	AT1G27390	mitochondrion	GO:0005739	C	mitochondria	IDA		Publication:1546215|PMID:11743114	TAIR
SHD	AT4G24190	AT4G24190	mitochondrion	GO:0005739	C	mitochondria	IDA		Publication:501711651|PMID:14671022	hmillar
NDPK3	AT4G11010	AT4G11010	mitochondrion	GO:0005739	C	mitochondria	IDA		Publication:1546215|PMID:11743114	TAIR
TOM20-2	AT1G27390	AT1G27390	mitochondrion	GO:0005739	C	mitochondria	IDA		Publication:501711651|PMID:14671022	hmillar
NDPK3	AT4G11010	AT4G11010	mitochondrion	GO:0005739	C	mitochondria	IDA		Publication:501682846|PMID:12492832	hmillar
TOM20-2	AT1G27390	AT1G27390	mitochondrion	GO:0005739	C	mitochondria	IDA		Publication:501711770|PMID:14730085	hmillar
MCCB	AT4G34030	AT4G34030.1	mitochondrion	GO:0005739	C	mitochondria	IDA		Publication:501724621|PMID:18385124	kvanwijk
AGT2	AT4G39660	AT4G39660	mitochondrion	GO:0005739	C	mitochondria	IDA		Publication:501711651|PMID:14671022	hmillar
MCCB	AT4G34030	AT4G34030	mitochondrion	GO:0005739	C	mitochondria	TAS		Publication:501681554|PMID:12068107	TAIR
MCCB	AT4G34030	AT4G34030	mitochondrion	GO:0005739	C	mitochondria	IDA		Publication:501711954|PMID:14764908	hmillar
ATPHB2	AT1G03860	AT1G03860.2	mitochondrion	GO:0005739	C	mitochondria	IDA		Publication:501724621|PMID:18385124	kvanwijk
OASC	AT3G59760	AT3G59760.2	mitochondrion	GO:0005739	C	mitochondria	IDA		Publication:501720283|PMID:17137349	kvanwijk
NDPK3	AT4G11010	AT4G11010	mitochondrion	GO:0005739	C	mitochondria	IDA		Publication:501718909|PMID:16618929	TAIR
ATPHB2	AT1G03860	AT1G03860	mitochondrion	GO:0005739	C	mitochondria	IDA		Publication:501711651|PMID:14671022	hmillar
IAR4	AT1G24180	AT1G24180	mitochondrion	GO:0005739	C	mitochondria	IDA		Publication:501711651|PMID:14671022	hmillar
IAR4	AT1G24180	AT1G24180	mitochondrion	GO:0005739	C	mitochondria	IDA		Publication:1546214|PMID:11743115	hmillar
IAR4	AT1G24180	AT1G24180.1	mitochondrion	GO:0005739	C	mitochondria	IDA		Publication:501724621|PMID:18385124	kvanwijk
OASC	AT3G59760	AT3G59760.3	mitochondrion	GO:0005739	C	mitochondria	IDA		Publication:501720283|PMID:17137349	kvanwijk
AT1G63940	AT1G63940	AT1G63940.4	mitochondrion	GO:0005739	C	mitochondria	IDA		Publication:501720283|PMID:17137349	kvanwijk
TOM20-2	AT1G27390	AT1G27390	mitochondrion	GO:0005739	C	mitochondria	IDA		Publication:501683648|PMID:12606038	hmillar
MCCA	AT1G03090	AT1G03090.2	mitochondrion	GO:0005739	C	mitochondria	IDA		Publication:501724621|PMID:18385124	kvanwijk
FUM1	AT2G47510	AT2G47510.2	mitochondrion	GO:0005739	C	mitochondria	IDA		Publication:501724621|PMID:18385124	kvanwijk
ATPHB2	AT1G03860	AT1G03860	mitochondrion	GO:0005739	C	mitochondria	IDA		Publication:1546214|PMID:11743115	hmillar
ATPHB2	AT1G03860	AT1G03860	mitochondrion	GO:0005739	C	mitochondria	IDA		Publication:501723122|PMID:17883375	TAIR
ATPHB2	AT1G03860	AT1G03860	mitochondrion	GO:0005739	C	mitochondria	IDA		Publication:501718909|PMID:16618929	TAIR
ATPHB2	AT1G03860	AT1G03860.1	mitochondrion	GO:0005739	C	mitochondria	IDA		Publication:501724621|PMID:18385124	kvanwijk
ATPHB2	AT1G03860	AT1G03860.1	mitochondrion	GO:0005739	C	mitochondria	IDA		Publication:501712789|PMID:15276431	kvanwijk
ATPHB2	AT1G03860	AT1G03860.3	mitochondrion	GO:0005739	C	mitochondria	IDA		Publication:501724621|PMID:18385124	kvanwijk
GR	AT3G54660	AT3G54660	mitochondrion	GO:0005739	C	mitochondria	IDA		Publication:501710618|PMID:12954611	hmillar
MCCA	AT1G03090	AT1G03090	mitochondrion	GO:0005739	C	mitochondria	IDA		Publication:501681554|PMID:12068107	lukasmueller
AT4G21090	AT4G21090	AT4G21090.3	mitochondrion	GO:0005739	C	mitochondria	IEA	CBS:TargetP	AnalysisReference:501724248	TAIR
GR-RBP2	AT4G13850	AT4G13850.4	mitochondrion	GO:0005739	C	mitochondria	IDA		Publication:501720283|PMID:17137349	kvanwijk
GR-RBP2	AT4G13850	AT4G13850.4	mitochondrion	GO:0005739	C	mitochondria	IDA		Publication:501724621|PMID:18385124	kvanwijk
NFS1	AT5G65720	AT5G65720.2	mitochondrion	GO:0005739	C	mitochondria	IDA		Publication:501720283|PMID:17137349	kvanwijk
ASP1	AT2G30970	AT2G30970.2	mitochondrion	GO:0005739	C	mitochondria	IDA		Publication:501724621|PMID:18385124	kvanwijk
GR-RBP2	AT4G13850	AT4G13850.3	mitochondrion	GO:0005739	C	mitochondria	IDA		Publication:501720283|PMID:17137349	kvanwijk
GDH2	AT5G07440	AT5G07440.2	mitochondrion	GO:0005739	C	mitochondria	IDA		Publication:501724621|PMID:18385124	kvanwijk
CYSC1	AT3G61440	AT3G61440.2	mitochondrion	GO:0005739	C	mitochondria	IDA		Publication:501724621|PMID:18385124	kvanwijk
MCCA	AT1G03090	AT1G03090	mitochondrion	GO:0005739	C	mitochondria	IDA		Publication:501681554|PMID:12068107	TAIR
GDH2	AT5G07440	AT5G07440.3	mitochondrion	GO:0005739	C	mitochondria	IDA		Publication:501720283|PMID:17137349	kvanwijk
MCCA	AT1G03090	AT1G03090.1	mitochondrion	GO:0005739	C	mitochondria	IDA		Publication:501724621|PMID:18385124	kvanwijk
GDH2	AT5G07440	AT5G07440.3	mitochondrion	GO:0005739	C	mitochondria	IDA		Publication:501724621|PMID:18385124	kvanwijk
NS1	AT4G17300	AT4G17300	mitochondrion	GO:0005739	C	mitochondria	IDA		Publication:501717830|PMID:16251277	TAIR
NS1	AT4G17300	AT4G17300	mitochondrion	GO:0005739	C	mitochondria	IDA		Publication:392|PMID:10824085	TIGR
GDH2	AT5G07440	AT5G07440.2	mitochondrion	GO:0005739	C	mitochondria	IDA		Publication:501720283|PMID:17137349	kvanwijk
AT4G21090	AT4G21090	AT4G21090.1	mitochondrion	GO:0005739	C	mitochondria	IEA	CBS:TargetP	AnalysisReference:501724248	TAIR
AT4G35850	AT4G35850	AT4G35850	mitochondrion	GO:0005739	C	mitochondria	IDA		Publication:1546214|PMID:11743115	hmillar
AT4G35850	AT4G35850	AT4G35850	mitochondrion	GO:0005739	C	mitochondria	IDA		Publication:501711651|PMID:14671022	hmillar
AT4G00570	AT4G00570	AT4G00570.1	mitochondrion	GO:0005739	C	mitochondria	IDA		Publication:501720283|PMID:17137349	kvanwijk
AT4G00570	AT4G00570	AT4G00570	mitochondrion	GO:0005739	C	mitochondria	IDA		Publication:501711651|PMID:14671022	hmillar
AT1G47420	AT1G47420	AT1G47420	mitochondrion	GO:0005739	C	mitochondria	IDA		Publication:501711651|PMID:14671022	hmillar
GR-RBP2	AT4G13850	AT4G13850.3	mitochondrion	GO:0005739	C	mitochondria	IDA		Publication:501724621|PMID:18385124	kvanwijk
AT1G47420	AT1G47420	AT1G47420	mitochondrion	GO:0005739	C	mitochondria	IDA		Publication:1546215|PMID:11743114	zoeckler
AT1G63940	AT1G63940	AT1G63940.2	mitochondrion	GO:0005739	C	mitochondria	IDA		Publication:501720283|PMID:17137349	kvanwijk
AT1G47420	AT1G47420	AT1G47420	mitochondrion	GO:0005739	C	mitochondria	IDA		Publication:1546214|PMID:11743115	hmillar
AT1G47420	AT1G47420	AT1G47420	mitochondrion	GO:0005739	C	mitochondria	IDA		Publication:1546215|PMID:11743114	TAIR
AT1G47640	AT1G47640	AT1G47640.1	mitochondrion	GO:0005739	C	mitochondria	IDA		Publication:501712789|PMID:15276431	kvanwijk
AT4G14230	AT4G14230	AT4G14230.1	mitochondrion	GO:0005739	C	mitochondria	IDA		Publication:501712789|PMID:15276431	kvanwijk
CRT1	AT1G56340	AT1G56340	mitochondrion	GO:0005739	C	mitochondria	IDA		Publication:501711651|PMID:14671022	hmillar
CRT1	AT1G56340	AT1G56340	mitochondrion	GO:0005739	C	mitochondria	IDA		Publication:501682846|PMID:12492832	hmillar
ISU1	AT4G22220	AT4G22220	mitochondrion	GO:0005739	C	mitochondria	IDA		Publication:501715051|PMID:15792798	TAIR
AT4G26910	AT4G26910	AT4G26910.1	mitochondrion	GO:0005739	C	mitochondria	IDA		Publication:501712789|PMID:15276431	kvanwijk
GR-RBP2	AT4G13850	AT4G13850	mitochondrion	GO:0005739	C	mitochondria	IDA		Publication:1546214|PMID:11743115	hmillar
GR-RBP2	AT4G13850	AT4G13850	mitochondrion	GO:0005739	C	mitochondria	IDA		Publication:1546215|PMID:11743114	TAIR
GR-RBP2	AT4G13850	AT4G13850.1	mitochondrion	GO:0005739	C	mitochondria	IDA		Publication:501724621|PMID:18385124	kvanwijk
GR-RBP2	AT4G13850	AT4G13850.1	mitochondrion	GO:0005739	C	mitochondria	IDA		Publication:501720283|PMID:17137349	kvanwijk
AT4G28360	AT4G28360	AT4G28360.1	mitochondrion	GO:0005739	C	mitochondria	IDA		Publication:501712789|PMID:15276431	kvanwijk
AGT2	AT4G39660	AT4G39660.1	mitochondrion	GO:0005739	C	mitochondria	IDA		Publication:501724621|PMID:18385124	kvanwijk
AT1G63940	AT1G63940	AT1G63940.3	mitochondrion	GO:0005739	C	mitochondria	IDA		Publication:501720283|PMID:17137349	kvanwijk
EDA9	AT4G34200	AT4G34200.1	mitochondrion	GO:0005739	C	mitochondria	IDA		Publication:501720283|PMID:17137349	kvanwijk
AT4G33920	AT4G33920	AT4G33920.1	mitochondrion	GO:0005739	C	mitochondria	IEA	CBS:TargetP	AnalysisReference:501724248	TAIR
AT1G47420	AT1G47420	AT1G47420.1	mitochondrion	GO:0005739	C	mitochondria	IDA		Publication:501712789|PMID:15276431	kvanwijk
AT4G27880	AT4G27880	AT4G27880	mitochondrion	GO:0005739	C	mitochondria	IDA		Publication:501711651|PMID:14671022	hmillar
GR-RBP2	AT4G13850	AT4G13850	mitochondrion	GO:0005739	C	mitochondria	IDA		Publication:501711651|PMID:14671022	hmillar
AT4G26910	AT4G26910	AT4G26910.1	mitochondrion	GO:0005739	C	mitochondria	IDA		Publication:501724621|PMID:18385124	kvanwijk
NDPK3	AT4G11010	AT4G11010.1	mitochondrion	GO:0005739	C	mitochondria	IDA		Publication:501724621|PMID:18385124	kvanwijk
AT4G26970	AT4G26970	AT4G26970	mitochondrion	GO:0005739	C	mitochondria	IDA		Publication:501711651|PMID:14671022	hmillar
AT4G26970	AT4G26970	AT4G26970	mitochondrion	GO:0005739	C	mitochondria	IDA		Publication:1546214|PMID:11743115	hmillar
AT2G29530	AT2G29530	AT2G29530	mitochondrion	GO:0005739	C	mitochondria	IDA		Publication:501711770|PMID:14730085	hmillar
AT2G47690	AT2G47690	AT2G47690	mitochondrion	GO:0005739	C	mitochondria	IDA		Publication:501707751|PMID:12837548	hmillar
AT4G26970	AT4G26970	AT4G26970.1	mitochondrion	GO:0005739	C	mitochondria	IDA		Publication:501724621|PMID:18385124	kvanwijk
AT2G47690	AT2G47690	AT2G47690	mitochondrion	GO:0005739	C	mitochondria	IDA		Publication:501711651|PMID:14671022	hmillar
AT4G36680	AT4G36680	AT4G36680	mitochondrion	GO:0005739	C	mitochondria	IDA		Publication:501711651|PMID:14671022	hmillar
AT4G02930	AT4G02930	AT4G02930	mitochondrion	GO:0005739	C	mitochondria	IDA		Publication:1546214|PMID:11743115	hmillar
PUMP1	AT3G54110	AT3G54110	mitochondrion	GO:0005739	C	mitochondria	IDA		Publication:501711651|PMID:14671022	hmillar
AT4G02930	AT4G02930	AT4G02930	mitochondrion	GO:0005739	C	mitochondria	IDA		Publication:501711651|PMID:14671022	hmillar
GR	AT3G54660	AT3G54660.1	mitochondrion	GO:0005739	C	mitochondria	IDA		Publication:501720283|PMID:17137349	kvanwijk
ATGPX6	AT4G11600	AT4G11600.1	mitochondrion	GO:0005739	C	mitochondria	IDA		Publication:501712789|PMID:15276431	kvanwijk
AT4G26910	AT4G26910	AT4G26910	mitochondrion	GO:0005739	C	mitochondria	IDA		Publication:501711651|PMID:14671022	hmillar
mtHsc70-1	AT4G37910	AT4G37910	mitochondrion	GO:0005739	C	mitochondria	IDA		Publication:501711651|PMID:14671022	hmillar
AT4G02930	AT4G02930	AT4G02930.1	mitochondrion	GO:0005739	C	mitochondria	IDA		Publication:501720283|PMID:17137349	kvanwijk
PPR336	AT1G61870	AT1G61870	mitochondrion	GO:0005739	C	mitochondria	IDA		Publication:501711651|PMID:14671022	hmillar
AT4G26910	AT4G26910	AT4G26910.3	mitochondrion	GO:0005739	C	mitochondria	IDA		Publication:501712789|PMID:15276431	kvanwijk
AT4G26910	AT4G26910	AT4G26910.3	mitochondrion	GO:0005739	C	mitochondria	IDA		Publication:501724621|PMID:18385124	kvanwijk
AT2G41380	AT2G41380	AT2G41380	mitochondrion	GO:0005739	C	mitochondria	IDA		Publication:501711651|PMID:14671022	hmillar
mtHsc70-1	AT4G37910	AT4G37910	mitochondrion	GO:0005739	C	mitochondria	IDA		Publication:1546214|PMID:11743115	hmillar
GR-RBP2	AT4G13850	AT4G13850.2	mitochondrion	GO:0005739	C	mitochondria	IDA		Publication:501720283|PMID:17137349	kvanwijk
GR-RBP2	AT4G13850	AT4G13850.2	mitochondrion	GO:0005739	C	mitochondria	IDA		Publication:501724621|PMID:18385124	kvanwijk
AT4G21090	AT4G21090	AT4G21090.2	mitochondrion	GO:0005739	C	mitochondria	IEA	CBS:TargetP	AnalysisReference:501724248	TAIR
AT2G41380	AT2G41380	AT2G41380	mitochondrion	GO:0005739	C	mitochondria	IDA		Publication:1546214|PMID:11743115	hmillar
mtHsc70-1	AT4G37910	AT4G37910.1	mitochondrion	GO:0005739	C	mitochondria	IDA		Publication:501720283|PMID:17137349	kvanwijk
mtHsc70-1	AT4G37910	AT4G37910.1	mitochondrion	GO:0005739	C	mitochondria	IDA		Publication:501712789|PMID:15276431	kvanwijk
AT2G02050	AT2G02050	AT2G02050.1	mitochondrion	GO:0005739	C	mitochondria	IDA		Publication:501712789|PMID:15276431	kvanwijk
AT4G26910	AT4G26910	AT4G26910.2	mitochondrion	GO:0005739	C	mitochondria	IDA		Publication:501712789|PMID:15276431	kvanwijk
AT2G02050	AT2G02050	AT2G02050	mitochondrion	GO:0005739	C	mitochondria	IDA		Publication:501707751|PMID:12837548	hmillar
AT4G26910	AT4G26910	AT4G26910.2	mitochondrion	GO:0005739	C	mitochondria	IDA		Publication:501724621|PMID:18385124	kvanwijk
AT2G02050	AT2G02050	AT2G02050	mitochondrion	GO:0005739	C	mitochondria	IDA		Publication:501711651|PMID:14671022	hmillar
ALDH2B7	AT1G23800	AT1G23800.1	mitochondrion	GO:0005739	C	mitochondria	IEA	CBS:TargetP	AnalysisReference:501724248	TAIR
MPPalpha	AT3G16480	AT3G16480.1	mitochondrion	GO:0005739	C	mitochondria	IDA		Publication:501712789|PMID:15276431	kvanwijk
HSP60	AT3G23990	AT3G23990	mitochondrion organization	GO:0007005	P	cell organization and biogenesis	TAS		Publication:5440|PMID:1349837	TAIR
GUT15	AT2G18440	AT2G18440	molecular_function	GO:0003674	F	unknown molecular functions	ND		Communication:501683652	TIGR
AT4G38840	AT4G38840	AT4G38840	molecular_function	GO:0003674	F	unknown molecular functions	ND		Communication:1345790	TAIR
AT2G21640	AT2G21640	AT2G21640	molecular_function	GO:0003674	F	unknown molecular functions	ND		Communication:501683652	TIGR
AT4G14230	AT4G14230	AT4G14230	molecular_function	GO:0003674	F	unknown molecular functions	ND		Communication:501683652	TIGR
AT2G47690	AT2G47690	AT2G47690	molecular_function	GO:0003674	F	unknown molecular functions	ND		Communication:501683652	TIGR
AT1G47640	AT1G47640	AT1G47640	molecular_function	GO:0003674	F	unknown molecular functions	ND		Communication:501683652	TIGR
AT2G18740	AT2G18740	AT2G18740	molecular_function	GO:0003674	F	unknown molecular functions	ND		Communication:1345790	TAIR
AT4G36110	AT4G36110	AT4G36110	molecular_function	GO:0003674	F	unknown molecular functions	ND		Communication:1345790	TAIR
UTR2	AT4G23010	AT4G23010	molecular_function	GO:0003674	F	unknown molecular functions	ND		Communication:1345790	TAIR
DECOY	AT1G14620	AT1G14620	molecular_function	GO:0003674	F	unknown molecular functions	ND		Communication:1345790	TAIR
AT1G47420	AT1G47420	AT1G47420	molecular_function	GO:0003674	F	unknown molecular functions	ND		Communication:501683652	TIGR
AT2G31490	AT2G31490	AT2G31490	molecular_function	GO:0003674	F	unknown molecular functions	ND		Communication:501683652	TIGR
AT4G35850	AT4G35850	AT4G35850	molecular_function	GO:0003674	F	unknown molecular functions	ND		Communication:501683652	TIGR
AT4G38860	AT4G38860	AT4G38860	molecular_function	GO:0003674	F	unknown molecular functions	ND		Communication:1345790	TAIR
CYP98A3	AT2G40890	AT2G40890	monooxygenase activity	GO:0004497	F	other enzyme activity	IDA		Publication:501680781|PMID:11429408	TAIR
AT2G18740	AT2G18740	AT2G18740.2	mRNA metabolic process	GO:0016071	P	other cellular processes	IEA	INTERPRO:IPR001163|INTERPRO:IPR006649	AnalysisReference:501724250	TAIR
AT2G18740	AT2G18740	AT2G18740.2	mRNA metabolic process	GO:0016071	P	other metabolic processes	IEA	INTERPRO:IPR001163|INTERPRO:IPR006649	AnalysisReference:501724250	TAIR
AT2G18740	AT2G18740	AT2G18740.1	mRNA metabolic process	GO:0016071	P	other cellular processes	IEA	INTERPRO:IPR001163|INTERPRO:IPR006649	AnalysisReference:501724250	TAIR
AT2G18740	AT2G18740	AT2G18740.1	mRNA metabolic process	GO:0016071	P	other metabolic processes	IEA	INTERPRO:IPR001163|INTERPRO:IPR006649	AnalysisReference:501724250	TAIR
AT4G27880	AT4G27880	AT4G27880	multicellular organismal development	GO:0007275	P	developmental processes	ISS	INTERPRO:IPR004162	Communication:501714663	TIGR
AT2G02050	AT2G02050	AT2G02050	NADH dehydrogenase (ubiquinone) activity	GO:0008137	F	other enzyme activity	ISS	Swiss-Prot:P17568	Communication:501714663	TIGR
ERA1	AT5G40280	AT5G40280	negative regulation of abscisic acid mediated signaling	GO:0009788	P	other cellular processes	IMP		Publication:501717357|PMID:16045476	TAIR
ERA1	AT5G40280	AT5G40280	negative regulation of abscisic acid mediated signaling	GO:0009788	P	signal transduction	IMP		Publication:501717357|PMID:16045476	TAIR
NIA1	AT1G77760	AT1G77760	nitrate assimilation	GO:0042128	P	other metabolic processes	IMP		Publication:5194|PMID:8510658	TAIR
NIA1	AT1G77760	AT1G77760	nitrate reductase activity	GO:0008940	F	other enzyme activity	IMP		Publication:5194|PMID:8510658	TAIR
NIA1	AT1G77760	AT1G77760	nitric oxide biosynthetic process	GO:0006809	P	other cellular processes	IMP		Publication:501682465|PMID:0012446847	TAIR
NIA1	AT1G77760	AT1G77760	nitric oxide biosynthetic process	GO:0006809	P	other metabolic processes	IMP		Publication:501682465|PMID:0012446847	TAIR
GDH1	AT5G18170	AT5G18170	nitrogen compound metabolic process	GO:0006807	P	other metabolic processes	IMP		Publication:3885|PMID:8643469	TAIR
FIB2	AT4G25630	AT4G25630	nucleolus	GO:0005730	C	other intracellular components	IDA		Publication:386|PMID:10829025	TAIR
AT1G26880	AT1G26880	AT1G26880.1	nucleolus	GO:0005730	C	other intracellular components	IDA		Publication:501714224|PMID:15496452	kvanwijk
FIB2	AT4G25630	AT4G25630	nucleolus	GO:0005730	C	other intracellular components	IMP		Publication:386|PMID:10829025	TIGR
AT1G26880	AT1G26880	AT1G26880.1	nucleolus	GO:0005730	C	nucleus	IDA		Publication:501714224|PMID:15496452	kvanwijk
FIB2	AT4G25630	AT4G25630	nucleolus	GO:0005730	C	nucleus	IMP		Publication:386|PMID:10829025	TIGR
FIB2	AT4G25630	AT4G25630	nucleolus	GO:0005730	C	nucleus	IDA		Publication:386|PMID:10829025	TAIR
FIB2	AT4G25630	AT4G25630.1	nucleolus	GO:0005730	C	other intracellular components	IDA		Publication:501714224|PMID:15496452	kvanwijk
FIB2	AT4G25630	AT4G25630.1	nucleolus	GO:0005730	C	nucleus	IDA		Publication:501714224|PMID:15496452	kvanwijk
NDPK3	AT4G11010	AT4G11010	nucleoside diphosphate kinase activity	GO:0004550	F	kinase activity	ISS	InterPro:IPR001564	Communication:501714663	TIGR
NDPK3	AT4G11010	AT4G11010	nucleoside diphosphate kinase activity	GO:0004550	F	transferase activity	ISS	InterPro:IPR001564	Communication:501714663	TIGR
AT5G65360	AT5G65360	AT5G65360.1	nucleosome	GO:0000786	C	other intracellular components	IEA	INTERPRO:IPR000164	AnalysisReference:501724250	TAIR
AT5G65360	AT5G65360	AT5G65360.1	nucleosome assembly	GO:0006334	P	other cellular processes	IEA	INTERPRO:IPR000164	AnalysisReference:501724250	TAIR
AT5G65360	AT5G65360	AT5G65360.1	nucleosome assembly	GO:0006334	P	cell organization and biogenesis	IEA	INTERPRO:IPR000164	AnalysisReference:501724250	TAIR
AT3G14420	AT3G14420	AT3G14420.2	nucleus	GO:0005634	C	nucleus	IDA		Publication:501711432|PMID:14617066	kvanwijk
AT1G47420	AT1G47420	AT1G47420.1	nucleus	GO:0005634	C	nucleus	IDA		Publication:501711432|PMID:14617066	kvanwijk
AT3G14420	AT3G14420	AT3G14420.3	nucleus	GO:0005634	C	nucleus	IDA		Publication:501711432|PMID:14617066	kvanwijk
AT4G27880	AT4G27880	AT4G27880	nucleus	GO:0005634	C	nucleus	ISS	INTERPRO:IPR004162	Communication:501714663	TIGR
SHD	AT4G24190	AT4G24190.1	nucleus	GO:0005634	C	nucleus	IDA		Publication:501711432|PMID:14617066	kvanwijk
AT1G67340	AT1G67340	AT1G67340	nucleus	GO:0005634	C	nucleus	IDA		Publication:501714452|PMID:15610358	TAIR
UBC8	AT5G41700	AT5G41700	nucleus	GO:0005634	C	nucleus	IDA		Publication:501721117|PMID:17355433	TAIR
AT5G65360	AT5G65360	AT5G65360.1	nucleus	GO:0005634	C	nucleus	IEA	INTERPRO:IPR000164	AnalysisReference:501724250	TAIR
MYB28	AT5G61420	AT5G61420	nucleus	GO:0005634	C	nucleus	IDA		Publication:501721541|PMID:17521412	TAIR
AT3G14420	AT3G14420	AT3G14420.1	nucleus	GO:0005634	C	nucleus	IDA		Publication:501711432|PMID:14617066	kvanwijk
AT2G18740	AT2G18740	AT2G18740	nucleus	GO:0005634	C	nucleus	ISS	INTERPRO:IPR001163	Communication:501714663	TIGR
AT1G67340	AT1G67340	AT1G67340	nucleus	GO:0005634	C	nucleus	IDA		Publication:501714452|PMID:15610358	shijun
NS1	AT4G17300	AT4G17300	ovule development	GO:0048481	P	developmental processes	IMP		Publication:501718049|PMID:16297076	TAIR
AOX1A	AT3G22370	AT3G22370	oxidation reduction	GO:0055114	P	other metabolic processes	TAS		Publication:2832|PMID:9349280	TIGR
PUMP1	AT3G54110	AT3G54110	oxidative phosphorylation uncoupler activity	GO:0017077	F	transporter activity	IDA		Publication:501720634|PMID:17148605	TAIR
PUMP1	AT3G54110	AT3G54110	oxidative phosphorylation uncoupler activity	GO:0017077	F	transporter activity	ISS		Communication:1674994	TAIR
GDH1	AT5G18170	AT5G18170	oxidoreductase activity	GO:0016491	F	other enzyme activity	ISS	Pfam:PF00208	Communication:501714663	TIGR
GDH2	AT5G07440	AT5G07440	oxidoreductase activity	GO:0016491	F	other enzyme activity	ISS	Pfam:PF00208	Communication:501714663	TIGR
AT4G13180	AT4G13180	AT4G13180	oxidoreductase activity	GO:0016491	F	other enzyme activity	ISS	INTERPRO:IPR002198	Communication:501714663	TIGR
YBR159	AT1G67730	AT1G67730	oxidoreductase activity	GO:0016491	F	other enzyme activity	ISS	Pfam:PF00106|INTERPRO:IPR002198	Communication:501714663	TIGR
AT4G00570	AT4G00570	AT4G00570	oxidoreductase activity, acting on NADH or NADPH, NAD or NADP as acceptor	GO:0016652	F	other enzyme activity	ISS	Pfam:PF03949	Communication:501714663	TIGR
ATNADP-ME1	AT2G19900	AT2G19900	oxidoreductase activity, acting on NADH or NADPH, NAD or NADP as acceptor	GO:0016652	F	other enzyme activity	ISS	Pfam:PF03949	Communication:501714663	TIGR
AT2G17720	AT2G17720	AT2G17720	oxidoreductase activity, acting on paired donors, with incorporation or reduction of molecular oxygen, 2-oxoglutarate as one donor, and incorporation of one atom each of oxygen into both donors	GO:0016706	F	other enzyme activity	ISS	Pfam:PF03171	Communication:501714663	TIGR
CYP71A20	AT4G13310	AT4G13310	oxygen binding	GO:0019825	F	other binding	ISS	INTERPRO:IPR001128	Communication:501714663	TIGR
CYP71B12	AT5G25130	AT5G25130	oxygen binding	GO:0019825	F	other binding	ISS	INTERPRO:IPR001128	Communication:501714663	TIGR
CYP81D6	AT2G23220	AT2G23220	oxygen binding	GO:0019825	F	other binding	ISS	INTERPRO:IPR001128	Communication:501714663	TIGR
CPD	AT5G05690	AT5G05690	oxygen binding	GO:0019825	F	other binding	ISS	INTERPRO:IPR001128	Communication:501714663	TIGR
CYP71B3	AT3G26220	AT3G26220	oxygen binding	GO:0019825	F	other binding	ISS	INTERPRO:IPR001128	Communication:501714663	TIGR
CYP71A25	AT3G48280	AT3G48280	oxygen binding	GO:0019825	F	other binding	ISS	INTERPRO:IPR001128	Communication:501714663	TIGR
CYP51G1	AT1G11680	AT1G11680	oxygen binding	GO:0019825	F	other binding	ISS	INTERPRO:IPR001128	Communication:501714663	TIGR
CYP71B2	AT1G13080	AT1G13080	oxygen binding	GO:0019825	F	other binding	ISS	INTERPRO:IPR001128	Communication:501714663	TIGR
CYP71A13	AT2G30770	AT2G30770	oxygen binding	GO:0019825	F	other binding	ISS	INTERPRO:IPR001128	Communication:501714663	TIGR
CYP98A3	AT2G40890	AT2G40890	p-coumarate 3-hydroxylase activity	GO:0046409	F	other enzyme activity	IMP		Publication:501718158|PMID:16377748	TAIR
CYP98A3	AT2G40890	AT2G40890	p-coumarate 3-hydroxylase activity	GO:0046409	F	other enzyme activity	IDA		Publication:501680781|PMID:11429408	TAIR
AT2G30440	AT2G30440	AT2G30440	peptidase activity	GO:0008233	F	hydrolase activity	ISS	INTERPRO:IPR000508	Communication:501714663	TIGR
AT2G17720	AT2G17720	AT2G17720	peptidyl-proline hydroxylation to 4-hydroxy-L-proline	GO:0018401	P	protein metabolism	ISS	NCBI_gi:212530|NCBI_gi:474940|SWISS-PROT:Q60715	Communication:501714663	TIGR
AT2G17720	AT2G17720	AT2G17720	peptidyl-proline hydroxylation to 4-hydroxy-L-proline	GO:0018401	P	other cellular processes	ISS	NCBI_gi:212530|NCBI_gi:474940|SWISS-PROT:Q60715	Communication:501714663	TIGR
AT2G17720	AT2G17720	AT2G17720	peptidyl-proline hydroxylation to 4-hydroxy-L-proline	GO:0018401	P	other metabolic processes	ISS	NCBI_gi:212530|NCBI_gi:474940|SWISS-PROT:Q60715	Communication:501714663	TIGR
PMP22	AT4G04470	AT4G04470	peroxisomal membrane	GO:0005778	C	other intracellular components	IDA		Publication:1545|PMID:10318708	TIGR
PMP22	AT4G04470	AT4G04470	peroxisomal membrane	GO:0005778	C	other cytoplasmic components	IDA		Publication:1545|PMID:10318708	TIGR
PMP22	AT4G04470	AT4G04470	peroxisomal membrane	GO:0005778	C	other membranes	IDA		Publication:1545|PMID:10318708	TIGR
ATGSTT1	AT5G41210	AT5G41210	peroxisome	GO:0005777	C	other intracellular components	IDA		Publication:501723317|PMID:17951448	TAIR
AT3G14420	AT3G14420	AT3G14420	peroxisome	GO:0005777	C	other intracellular components	IDA		Publication:501723317|PMID:17951448	TAIR
AT3G14420	AT3G14420	AT3G14420	peroxisome	GO:0005777	C	other cytoplasmic components	IDA		Publication:501723317|PMID:17951448	TAIR
AT3G14420	AT3G14420	AT3G14420.4	peroxisome	GO:0005777	C	other cytoplasmic components	IDA		Publication:501723317|PMID:17951448	kvanwijk
AT3G14420	AT3G14420	AT3G14420.2	peroxisome	GO:0005777	C	other intracellular components	IDA		Publication:501723317|PMID:17951448	kvanwijk
AT3G14420	AT3G14420	AT3G14420.2	peroxisome	GO:0005777	C	other cytoplasmic components	IDA		Publication:501723317|PMID:17951448	kvanwijk
AT3G14420	AT3G14420	AT3G14420.3	peroxisome	GO:0005777	C	other intracellular components	IDA		Publication:501723317|PMID:17951448	kvanwijk
ATGSTT1	AT5G41210	AT5G41210.1	peroxisome	GO:0005777	C	other intracellular components	IDA		Publication:501723317|PMID:17951448	kvanwijk
ATGSTT1	AT5G41210	AT5G41210.1	peroxisome	GO:0005777	C	other cytoplasmic components	IDA		Publication:501723317|PMID:17951448	kvanwijk
AT3G14420	AT3G14420	AT3G14420.1	peroxisome	GO:0005777	C	other cytoplasmic components	IDA		Publication:501723317|PMID:17951448	kvanwijk
AT3G14420	AT3G14420	AT3G14420.1	peroxisome	GO:0005777	C	other intracellular components	IDA		Publication:501723317|PMID:17951448	kvanwijk
AT3G14420	AT3G14420	AT3G14420.3	peroxisome	GO:0005777	C	other cytoplasmic components	IDA		Publication:501723317|PMID:17951448	kvanwijk
ATGSTT1	AT5G41210	AT5G41210	peroxisome	GO:0005777	C	other cytoplasmic components	IDA		Publication:501723317|PMID:17951448	TAIR
AT3G14420	AT3G14420	AT3G14420.5	peroxisome	GO:0005777	C	other intracellular components	IDA		Publication:501723317|PMID:17951448	kvanwijk
AT3G14420	AT3G14420	AT3G14420.5	peroxisome	GO:0005777	C	other cytoplasmic components	IDA		Publication:501723317|PMID:17951448	kvanwijk
AT3G14420	AT3G14420	AT3G14420.4	peroxisome	GO:0005777	C	other intracellular components	IDA		Publication:501723317|PMID:17951448	kvanwijk
AT3G14420	AT3G14420	AT3G14420.6	peroxisome	GO:0005777	C	other intracellular components	IDA		Publication:501723317|PMID:17951448	kvanwijk
AT3G14420	AT3G14420	AT3G14420.6	peroxisome	GO:0005777	C	other cytoplasmic components	IDA		Publication:501723317|PMID:17951448	kvanwijk
CYP98A3	AT2G40890	AT2G40890	phenylpropanoid biosynthetic process	GO:0009699	P	other metabolic processes	IMP		Publication:501718158|PMID:16377748	TAIR
CYP98A3	AT2G40890	AT2G40890	phenylpropanoid biosynthetic process	GO:0009699	P	other metabolic processes	IMP		Publication:501680781|PMID:11429408	TAIR
CYP98A3	AT2G40890	AT2G40890	phenylpropanoid biosynthetic process	GO:0009699	P	other cellular processes	IMP		Publication:501718158|PMID:16377748	TAIR
CYP98A3	AT2G40890	AT2G40890	phenylpropanoid biosynthetic process	GO:0009699	P	other cellular processes	IMP		Publication:501680781|PMID:11429408	TAIR
4CL1	AT1G51680	AT1G51680	phenylpropanoid metabolic process	GO:0009698	P	other cellular processes	TAS		Publication:1317|PMID:10417722	TIGR
4CL1	AT1G51680	AT1G51680	phenylpropanoid metabolic process	GO:0009698	P	other cellular processes	TAS		Publication:1317|PMID:10417722	TAIR
4CL1	AT1G51680	AT1G51680	phenylpropanoid metabolic process	GO:0009698	P	other metabolic processes	TAS		Publication:1317|PMID:10417722	TIGR
4CL1	AT1G51680	AT1G51680	phenylpropanoid metabolic process	GO:0009698	P	other metabolic processes	TAS		Publication:1317|PMID:10417722	TAIR
ATCDS1	AT1G62430	AT1G62430	phosphatidate cytidylyltransferase activity	GO:0004605	F	transferase activity	IDA		Publication:3398|PMID:9085581	TAIR
ATCDS1	AT1G62430	AT1G62430	phosphatidate cytidylyltransferase activity	GO:0004605	F	transferase activity	ISS	NCBI_gi:2182104	Publication:3398|PMID:9085581	TIGR
ATCDS1	AT1G62430	AT1G62430	phosphatidate cytidylyltransferase activity	GO:0004605	F	transferase activity	ISS	INTERPRO:IPR000374	Communication:501714663	TIGR
ATCDS1	AT1G62430	AT1G62430	phosphatidate cytidylyltransferase activity	GO:0004605	F	transferase activity	ISS		Publication:3398|PMID:9085581	TAIR
PGP1	AT2G39290	AT2G39290	phosphatidylinositol biosynthetic process	GO:0006661	P	other cellular processes	IMP		Publication:501681557|PMID:12068104	TIGR
PGP1	AT2G39290	AT2G39290	phosphatidylinositol biosynthetic process	GO:0006661	P	other metabolic processes	IMP		Publication:501681557|PMID:12068104	TIGR
ATCDS1	AT1G62430	AT1G62430	phospholipid biosynthetic process	GO:0008654	P	other cellular processes	TAS		Publication:3398|PMID:9085581	TAIR
PGP1	AT2G39290	AT2G39290	phospholipid biosynthetic process	GO:0008654	P	other metabolic processes	IMP		Publication:501683639|PMID:12609031	TAIR
ATCDS1	AT1G62430	AT1G62430	phospholipid biosynthetic process	GO:0008654	P	other metabolic processes	TAS		Publication:3398|PMID:9085581	TAIR
PGP1	AT2G39290	AT2G39290	phospholipid biosynthetic process	GO:0008654	P	other metabolic processes	IDA		Publication:501681557|PMID:12068104	TAIR
PGP1	AT2G39290	AT2G39290	phospholipid biosynthetic process	GO:0008654	P	other cellular processes	IMP		Publication:501683639|PMID:12609031	TAIR
PGP1	AT2G39290	AT2G39290	phospholipid biosynthetic process	GO:0008654	P	other cellular processes	IDA		Publication:501681557|PMID:12068104	TAIR
AT2G37690	AT2G37690	AT2G37690	phosphoribosylaminoimidazole carboxylase activity	GO:0004638	F	other enzyme activity	ISS	Swiss-Prot:P55195	Communication:501714663	TIGR
AT2G02050	AT2G02050	AT2G02050	photorespiration	GO:0009853	P	other metabolic processes	TAS		Publication:501718420|PMID:16407270	TAIR
PUMP1	AT3G54110	AT3G54110	photorespiration	GO:0009853	P	other cellular processes	IMP		Publication:501720634|PMID:17148605	TAIR
AT2G47690	AT2G47690	AT2G47690	photorespiration	GO:0009853	P	other metabolic processes	TAS		Publication:501718420|PMID:16407270	TAIR
AT2G31490	AT2G31490	AT2G31490	photorespiration	GO:0009853	P	other metabolic processes	TAS		Publication:501718420|PMID:16407270	TAIR
AT2G31490	AT2G31490	AT2G31490	photorespiration	GO:0009853	P	other cellular processes	TAS		Publication:501718420|PMID:16407270	TAIR
AT2G47690	AT2G47690	AT2G47690	photorespiration	GO:0009853	P	other cellular processes	TAS		Publication:501718420|PMID:16407270	TAIR
AT2G02050	AT2G02050	AT2G02050	photorespiration	GO:0009853	P	other cellular processes	TAS		Publication:501718420|PMID:16407270	TAIR
PUMP1	AT3G54110	AT3G54110	photorespiration	GO:0009853	P	other metabolic processes	IMP		Publication:501720634|PMID:17148605	TAIR
PUMP1	AT3G54110	AT3G54110	photosynthesis	GO:0015979	P	other cellular processes	IMP		Publication:501720634|PMID:17148605	TAIR
PUMP1	AT3G54110	AT3G54110	photosynthesis	GO:0015979	P	other metabolic processes	IMP		Publication:501720634|PMID:17148605	TAIR
SEP2	AT2G21970	AT2G21970	photosynthesis, light harvesting	GO:0009765	P	electron transport or energy pathways	ISS	CAB gene family	Publication:645|PMID:10725357	gabe
SEP2	AT2G21970	AT2G21970	photosynthesis, light harvesting	GO:0009765	P	other cellular processes	ISS	CAB gene family	Publication:645|PMID:10725357	gabe
SEP2	AT2G21970	AT2G21970	photosynthesis, light harvesting	GO:0009765	P	other metabolic processes	ISS	CAB gene family	Publication:645|PMID:10725357	gabe
AT5G61790	AT5G61790	AT5G61790	plant-type cell wall	GO:0009505	C	cell wall	IDA		Publication:501718077|PMID:16287169	TAIR
ATPHB2	AT1G03860	AT1G03860.1	plasma membrane	GO:0005886	C	plasma membrane	IDA		Publication:501720626|PMID:17151019	kvanwijk
GDH2	AT5G07440	AT5G07440.1	plasma membrane	GO:0005886	C	plasma membrane	IDA		Publication:501720626|PMID:17151019	kvanwijk
AAC2	AT5G13490	AT5G13490.1	plasma membrane	GO:0005886	C	plasma membrane	IDA		Publication:501720626|PMID:17151019	kvanwijk
HSP60-2	AT2G33210	AT2G33210.1	plasma membrane	GO:0005886	C	plasma membrane	IDA		Publication:501720626|PMID:17151019	kvanwijk
HSP60-2	AT2G33210	AT2G33210.1	plasma membrane	GO:0005886	C	plasma membrane	IDA		Publication:501720929|PMID:17317660	kvanwijk
AT5G61790	AT5G61790	AT5G61790.1	plasma membrane	GO:0005886	C	plasma membrane	IDA		Publication:501720929|PMID:17317660	kvanwijk
AT5G61790	AT5G61790	AT5G61790.1	plasma membrane	GO:0005886	C	plasma membrane	IDA		Publication:501720626|PMID:17151019	kvanwijk
AT4G38840	AT4G38840	AT4G38840.1	plasma membrane	GO:0005886	C	plasma membrane	IDA		Publication:501712339|PMID:15060130	kvanwijk
mtHsc70-1	AT4G37910	AT4G37910.1	plasma membrane	GO:0005886	C	plasma membrane	IDA		Publication:501720626|PMID:17151019	kvanwijk
HSP70	AT3G12580	AT3G12580.1	plasma membrane	GO:0005886	C	plasma membrane	IDA		Publication:501720626|PMID:17151019	kvanwijk
ATGPX6	AT4G11600	AT4G11600.1	plasma membrane	GO:0005886	C	plasma membrane	IDA		Publication:501722708|PMID:17644812	kvanwijk
ATGPX6	AT4G11600	AT4G11600.1	plasma membrane	GO:0005886	C	plasma membrane	IDA		Publication:501712339|PMID:15060130	kvanwijk
HSP70	AT3G12580	AT3G12580.1	plasma membrane	GO:0005886	C	plasma membrane	IDA		Publication:501720929|PMID:17317660	kvanwijk
HSP60	AT3G23990	AT3G23990.1	plasma membrane	GO:0005886	C	plasma membrane	IDA		Publication:501720626|PMID:17151019	kvanwijk
CRT1	AT1G56340	AT1G56340.1	plasma membrane	GO:0005886	C	plasma membrane	IDA		Publication:501720626|PMID:17151019	kvanwijk
SHD	AT4G24190	AT4G24190.1	plasma membrane	GO:0005886	C	plasma membrane	IDA		Publication:501722708|PMID:17644812	kvanwijk
AT4G36130	AT4G36130	AT4G36130.1	plasma membrane	GO:0005886	C	plasma membrane	IDA		Publication:501720929|PMID:17317660	kvanwijk
SHD	AT4G24190	AT4G24190.1	plasma membrane	GO:0005886	C	plasma membrane	IDA		Publication:501720626|PMID:17151019	kvanwijk
ATPHB2	AT1G03860	AT1G03860.2	plasma membrane	GO:0005886	C	plasma membrane	IDA		Publication:501720626|PMID:17151019	kvanwijk
AAC2	AT5G13490	AT5G13490.2	plasma membrane	GO:0005886	C	plasma membrane	IDA		Publication:501720626|PMID:17151019	kvanwijk
AT4G17550	AT4G17550	AT4G17550.1	plasma membrane	GO:0005886	C	plasma membrane	IDA		Publication:501720626|PMID:17151019	kvanwijk
HSP70	AT3G12580	AT3G12580.1	plasma membrane	GO:0005886	C	plasma membrane	IDA		Publication:501722708|PMID:17644812	kvanwijk
ATPHB2	AT1G03860	AT1G03860.3	plasma membrane	GO:0005886	C	plasma membrane	IDA		Publication:501720626|PMID:17151019	kvanwijk
ATKC1	AT4G32650	AT4G32650	plasma membrane	GO:0005886	C	plasma membrane	IDA		Publication:501723664|PMID:17976154	TAIR
ATKC1	AT4G32650	AT4G32650	plasma membrane	GO:0005886	C	plasma membrane	ISS	NCBI_gi:1165000	Communication:501714663	TIGR
GDH2	AT5G07440	AT5G07440.3	plasma membrane	GO:0005886	C	plasma membrane	IDA		Publication:501720626|PMID:17151019	kvanwijk
SHD	AT4G24190	AT4G24190.2	plasma membrane	GO:0005886	C	plasma membrane	IDA		Publication:501720626|PMID:17151019	kvanwijk
SHD	AT4G24190	AT4G24190.2	plasma membrane	GO:0005886	C	plasma membrane	IDA		Publication:501722708|PMID:17644812	kvanwijk
MPPalpha	AT3G16480	AT3G16480.1	plasma membrane	GO:0005886	C	plasma membrane	IDA		Publication:501720626|PMID:17151019	kvanwijk
PUMP1	AT3G54110	AT3G54110.1	plasma membrane	GO:0005886	C	plasma membrane	IDA		Publication:501720626|PMID:17151019	kvanwijk
AGT2	AT4G39660	AT4G39660.1	plasma membrane	GO:0005886	C	plasma membrane	IDA		Publication:501720626|PMID:17151019	kvanwijk
CYP98A3	AT2G40890	AT2G40890.1	plasma membrane	GO:0005886	C	plasma membrane	IDA		Publication:501720929|PMID:17317660	kvanwijk
ACT11	AT3G12110	AT3G12110.1	plasma membrane	GO:0005886	C	plasma membrane	IDA		Publication:501720929|PMID:17317660	kvanwijk
CRT1	AT1G56340	AT1G56340.2	plasma membrane	GO:0005886	C	plasma membrane	IDA		Publication:501720626|PMID:17151019	kvanwijk
GDH2	AT5G07440	AT5G07440.2	plasma membrane	GO:0005886	C	plasma membrane	IDA		Publication:501720626|PMID:17151019	kvanwijk
CYP51G1	AT1G11680	AT1G11680.1	plasma membrane	GO:0005886	C	plasma membrane	IDA		Publication:501720929|PMID:17317660	kvanwijk
GPS1	AT2G34630	AT2G34630	plastid	GO:0009536	C	plastid	IDA		Publication:501679565|PMID:11069698	TIGR
OASB	AT2G43750	AT2G43750	plastid	GO:0009536	C	plastid	TAS		Publication:126|PMID:10940562	lukasmueller
NDPK3	AT4G11010	AT4G11010	plastid	GO:0009536	C	plastid	IDA		Publication:501718909|PMID:16618929	TAIR
TOM20-2	AT1G27390	AT1G27390	plastid	GO:0009536	C	plastid	IDA		Publication:501718909|PMID:16618929	TAIR
AAC2	AT5G13490	AT5G13490	plastid	GO:0009536	C	plastid	IDA		Publication:501718909|PMID:16618929	TAIR
ftsh4	AT2G26140	AT2G26140	plastid	GO:0009536	C	plastid	IDA		Publication:501718909|PMID:16618929	TAIR
OASB	AT2G43750	AT2G43750	plastid	GO:0009536	C	plastid	TAS		Publication:126|PMID:10940562	TAIR
MPPalpha	AT3G16480	AT3G16480	plastid	GO:0009536	C	plastid	IDA		Publication:501718909|PMID:16618929	TAIR
AOX1A	AT3G22370	AT3G22370	plastid	GO:0009536	C	plastid	IDA		Publication:501718909|PMID:16618929	TAIR
ATPHB2	AT1G03860	AT1G03860	plastid	GO:0009536	C	plastid	IDA		Publication:501718909|PMID:16618929	TAIR
HXK2	AT2G19860	AT2G19860	plastid	GO:0009536	C	plastid	IDA		Publication:501718909|PMID:16618929	TAIR
AT2G37690	AT2G37690	AT2G37690	pollen development	GO:0009555	P	developmental processes	IMP		Publication:501729801|PMID:19237690	TAIR
NTRA	AT2G17420	AT2G17420	pollen germination	GO:0009846	P	other cellular processes	IGI		Publication:501722454|PMID:17586656	TAIR
FUM1	AT2G47510	AT2G47510	pollen tube development	GO:0048868	P	developmental processes	IMP		Publication:501729801|PMID:19237690	TAIR
OASC	AT3G59760	AT3G59760	pollen tube development	GO:0048868	P	developmental processes	IMP		Publication:501729801|PMID:19237690	TAIR
CPD	AT5G05690	AT5G05690	positive regulation of flower development	GO:0009911	P	developmental processes	IGI	AGI_LocusCode:AT4G02560	Publication:501722791|PMID:17611230	TAIR
TOM20-2	AT1G27390	AT1G27390	P-P-bond-hydrolysis-driven protein transmembrane transporter activity	GO:0015450	F	protein binding	TAS		Publication:501679384|PMID:11161051	TAIR
TIM8	AT5G50810	AT5G50810	P-P-bond-hydrolysis-driven protein transmembrane transporter activity	GO:0015450	F	protein binding	ISS	Pfam:PF02953	Communication:501714663	TIGR
TIM8	AT5G50810	AT5G50810	P-P-bond-hydrolysis-driven protein transmembrane transporter activity	GO:0015450	F	transporter activity	ISS	Pfam:PF02953	Communication:501714663	TIGR
TOM20-2	AT1G27390	AT1G27390	P-P-bond-hydrolysis-driven protein transmembrane transporter activity	GO:0015450	F	transporter activity	TAS		Publication:501679384|PMID:11161051	TAIR
TIM13	AT1G61570	AT1G61570	P-P-bond-hydrolysis-driven protein transmembrane transporter activity	GO:0015450	F	transporter activity	ISS	Pfam:PF02953	Communication:501714663	TIGR
AT2G29530	AT2G29530	AT2G29530	P-P-bond-hydrolysis-driven protein transmembrane transporter activity	GO:0015450	F	protein binding	ISS	Pfam:PF02953	Communication:501714663	TIGR
AT2G29530	AT2G29530	AT2G29530	P-P-bond-hydrolysis-driven protein transmembrane transporter activity	GO:0015450	F	transporter activity	ISS	Pfam:PF02953	Communication:501714663	TIGR
TIM13	AT1G61570	AT1G61570	P-P-bond-hydrolysis-driven protein transmembrane transporter activity	GO:0015450	F	protein binding	ISS	Pfam:PF02953	Communication:501714663	TIGR
HXK2	AT2G19860	AT2G19860	programmed cell death	GO:0012501	P	other cellular processes	IMP		Publication:501719704|PMID:16920781	TAIR
ERD5	AT3G30775	AT3G30775	proline catabolic process	GO:0006562	P	other metabolic processes	ISS	INTERPRO:IPR002872	Communication:501714663	TIGR
ERD5	AT3G30775	AT3G30775	proline catabolic process	GO:0006562	P	other cellular processes	IGI		Publication:3770|PMID:8776899	TAIR
ERD5	AT3G30775	AT3G30775	proline catabolic process	GO:0006562	P	other metabolic processes	IGI		Publication:3770|PMID:8776899	TAIR
ERD5	AT3G30775	AT3G30775	proline catabolic process	GO:0006562	P	other cellular processes	ISS	INTERPRO:IPR002872	Communication:501714663	TIGR
ERD5	AT3G30775	AT3G30775	proline dehydrogenase activity	GO:0004657	F	other enzyme activity	IMP		Publication:3770|PMID:8776899	TAIR
ERD5	AT3G30775	AT3G30775	proline dehydrogenase activity	GO:0004657	F	other enzyme activity	ISS	INTERPRO:IPR002872	Communication:501714663	TIGR
ERD5	AT3G30775	AT3G30775	proline dehydrogenase activity	GO:0004657	F	other enzyme activity	ISS	PUT1	Publication:3770|PMID:8776899	TAIR
AT4G35410	AT4G35410	AT4G35410.1	protein binding	GO:0005515	F	protein binding	IEA	INTERPRO:IPR000804|INTERPRO:IPR015604	AnalysisReference:501724250	TAIR
AT4G35410	AT4G35410	AT4G35410.2	protein binding	GO:0005515	F	protein binding	IEA	INTERPRO:IPR000804|INTERPRO:IPR015604	AnalysisReference:501724250	TAIR
UBC8	AT5G41700	AT5G41700	protein binding	GO:0005515	F	protein binding	IPI	TAIR:gene:2059792	Publication:501719352|PMID:16792696	TAIR
AT4G27880	AT4G27880	AT4G27880.1	protein binding	GO:0005515	F	protein binding	IEA	INTERPRO:IPR001841|INTERPRO:IPR013010	AnalysisReference:501724250	TAIR
ftsh4	AT2G26140	AT2G26140.1	protein catabolic process	GO:0030163	P	other metabolic processes	IEA	INTERPRO:IPR005936	AnalysisReference:501724250	TAIR
ftsh4	AT2G26140	AT2G26140.1	protein catabolic process	GO:0030163	P	protein metabolism	IEA	INTERPRO:IPR005936	AnalysisReference:501724250	TAIR
ERA1	AT5G40280	AT5G40280	protein farnesyltransferase activity	GO:0004660	F	transferase activity	IMP		Publication:367|PMID:10840062	TIGR
ERA1	AT5G40280	AT5G40280	protein farnesyltransferase complex	GO:0005965	C	other intracellular components	IMP		Publication:367|PMID:10840062	TIGR
ERA1	AT5G40280	AT5G40280	protein farnesyltransferase complex	GO:0005965	C	other cytoplasmic components	IMP		Publication:367|PMID:10840062	TIGR
HSP70	AT3G12580	AT3G12580	protein folding	GO:0006457	P	protein metabolism	TAS		Publication:501680755|PMID:11402207	TIGR
mtHsc70-1	AT4G37910	AT4G37910	protein folding	GO:0006457	P	protein metabolism	TAS		Publication:501680755|PMID:11402207	TIGR
mtHsc70-1	AT4G37910	AT4G37910	protein folding	GO:0006457	P	other cellular processes	TAS		Publication:501680755|PMID:11402207	TIGR
mtHsc70-1	AT4G37910	AT4G37910	protein folding	GO:0006457	P	other metabolic processes	TAS		Publication:501680755|PMID:11402207	TIGR
AT5G61790	AT5G61790	AT5G61790.1	protein folding	GO:0006457	P	protein metabolism	IEA	INTERPRO:IPR009033	AnalysisReference:501724250	TAIR
AT2G22360	AT2G22360	AT2G22360	protein folding	GO:0006457	P	other metabolic processes	ISS	INTERPRO:IPR003095	Communication:501714663	TIGR
AT2G22360	AT2G22360	AT2G22360	protein folding	GO:0006457	P	other cellular processes	ISS	INTERPRO:IPR003095	Communication:501714663	TIGR
AT2G22360	AT2G22360	AT2G22360	protein folding	GO:0006457	P	protein metabolism	ISS	INTERPRO:IPR003095	Communication:501714663	TIGR
AT1G23100	AT1G23100	AT1G23100.1	protein folding	GO:0006457	P	other metabolic processes	IEA	INTERPRO:IPR001476	AnalysisReference:501724250	TAIR
AT1G23100	AT1G23100	AT1G23100.1	protein folding	GO:0006457	P	protein metabolism	IEA	INTERPRO:IPR001476	AnalysisReference:501724250	TAIR
SHD	AT4G24190	AT4G24190	protein folding	GO:0006457	P	protein metabolism	ISS	INTERPRO:IPR001404	Communication:501714663	TIGR
AT1G23100	AT1G23100	AT1G23100.1	protein folding	GO:0006457	P	other cellular processes	IEA	INTERPRO:IPR001476	AnalysisReference:501724250	TAIR
AT5G61790	AT5G61790	AT5G61790.1	protein folding	GO:0006457	P	other cellular processes	IEA	INTERPRO:IPR009033	AnalysisReference:501724250	TAIR
SHD	AT4G24190	AT4G24190	protein folding	GO:0006457	P	other cellular processes	ISS	INTERPRO:IPR001404	Communication:501714663	TIGR
SHD	AT4G24190	AT4G24190	protein folding	GO:0006457	P	other metabolic processes	ISS	INTERPRO:IPR001404	Communication:501714663	TIGR
HSP70	AT3G12580	AT3G12580	protein folding	GO:0006457	P	other cellular processes	TAS		Publication:501680755|PMID:11402207	TIGR
CPN10	AT1G14980	AT1G14980	protein folding	GO:0006457	P	protein metabolism	IGI		Publication:3538|PMID:9011092	TAIR
AT5G61790	AT5G61790	AT5G61790.1	protein folding	GO:0006457	P	other metabolic processes	IEA	INTERPRO:IPR009033	AnalysisReference:501724250	TAIR
CPN10	AT1G14980	AT1G14980	protein folding	GO:0006457	P	other cellular processes	IGI		Publication:3538|PMID:9011092	TAIR
CPN10	AT1G14980	AT1G14980	protein folding	GO:0006457	P	other metabolic processes	IGI		Publication:3538|PMID:9011092	TAIR
HSP70	AT3G12580	AT3G12580	protein folding	GO:0006457	P	other metabolic processes	TAS		Publication:501680755|PMID:11402207	TIGR
AT4G35410	AT4G35410	AT4G35410.1	protein kinase activity	GO:0004672	F	kinase activity	IEA	INTERPRO:IPR000719	AnalysisReference:501724250	TAIR
AT4G35410	AT4G35410	AT4G35410.1	protein kinase activity	GO:0004672	F	transferase activity	IEA	INTERPRO:IPR000719	AnalysisReference:501724250	TAIR
ERA1	AT5G40280	AT5G40280	protein prenylation	GO:0018342	P	other metabolic processes	IMP		Publication:105|PMID:10948248	TAIR
ERA1	AT5G40280	AT5G40280	protein prenylation	GO:0018342	P	other cellular processes	IMP		Publication:105|PMID:10948248	TAIR
ERA1	AT5G40280	AT5G40280	protein prenylation	GO:0018342	P	protein metabolism	IMP		Publication:105|PMID:10948248	TAIR
SHD	AT4G24190	AT4G24190	protein secretion	GO:0009306	P	transport	IDA		Publication:501720063|PMID:17059403	TAIR
SHD	AT4G24190	AT4G24190	protein secretion	GO:0009306	P	other cellular processes	IDA		Publication:501720063|PMID:17059403	TAIR
AT4G33920	AT4G33920	AT4G33920	protein serine/threonine phosphatase activity	GO:0004722	F	hydrolase activity	ISS	INTERPRO:IPR001932	Communication:501714663	TIGR
TOM20-2	AT1G27390	AT1G27390	protein targeting to mitochondrion	GO:0006626	P	other cellular processes	IMP		Publication:501723639|PMID:17981999	TAIR
AT2G29530	AT2G29530	AT2G29530	protein targeting to mitochondrion	GO:0006626	P	transport	ISS	Pfam:PF02953	Communication:501714663	TIGR
AT2G29530	AT2G29530	AT2G29530	protein targeting to mitochondrion	GO:0006626	P	other cellular processes	ISS	Pfam:PF02953	Communication:501714663	TIGR
AT2G29530	AT2G29530	AT2G29530	protein targeting to mitochondrion	GO:0006626	P	cell organization and biogenesis	ISS	Pfam:PF02953	Communication:501714663	TIGR
TIM13	AT1G61570	AT1G61570	protein targeting to mitochondrion	GO:0006626	P	cell organization and biogenesis	ISS	Pfam:PF02953	Communication:501714663	TIGR
TIM8	AT5G50810	AT5G50810	protein targeting to mitochondrion	GO:0006626	P	other cellular processes	ISS	Pfam:PF02953	Communication:501714663	TIGR
TOM20-2	AT1G27390	AT1G27390	protein targeting to mitochondrion	GO:0006626	P	cell organization and biogenesis	TAS		Publication:501679384|PMID:11161051	TAIR
TOM20-2	AT1G27390	AT1G27390	protein targeting to mitochondrion	GO:0006626	P	transport	TAS		Publication:501679384|PMID:11161051	TAIR
TIM8	AT5G50810	AT5G50810	protein targeting to mitochondrion	GO:0006626	P	cell organization and biogenesis	ISS	Pfam:PF02953	Communication:501714663	TIGR
TOM20-2	AT1G27390	AT1G27390	protein targeting to mitochondrion	GO:0006626	P	other cellular processes	TAS		Publication:501679384|PMID:11161051	TAIR
TOM20-2	AT1G27390	AT1G27390	protein targeting to mitochondrion	GO:0006626	P	cell organization and biogenesis	IMP		Publication:501723639|PMID:17981999	TAIR
TIM13	AT1G61570	AT1G61570	protein targeting to mitochondrion	GO:0006626	P	other cellular processes	ISS	Pfam:PF02953	Communication:501714663	TIGR
TIM13	AT1G61570	AT1G61570	protein targeting to mitochondrion	GO:0006626	P	transport	ISS	Pfam:PF02953	Communication:501714663	TIGR
TIM8	AT5G50810	AT5G50810	protein targeting to mitochondrion	GO:0006626	P	transport	ISS	Pfam:PF02953	Communication:501714663	TIGR
TOM20-2	AT1G27390	AT1G27390	protein targeting to mitochondrion	GO:0006626	P	transport	IMP		Publication:501723639|PMID:17981999	TAIR
MPPalpha	AT3G16480	AT3G16480	proteolysis	GO:0006508	P	other metabolic processes	ISS	INTERPRO:IPR001431	Communication:501714663	TIGR
AT2G30440	AT2G30440	AT2G30440	proteolysis	GO:0006508	P	protein metabolism	ISS	INTERPRO:IPR000508	Communication:501714663	TIGR
AT2G30440	AT2G30440	AT2G30440	proteolysis	GO:0006508	P	other cellular processes	ISS	INTERPRO:IPR000508	Communication:501714663	TIGR
AT2G30440	AT2G30440	AT2G30440	proteolysis	GO:0006508	P	other metabolic processes	ISS	INTERPRO:IPR000508	Communication:501714663	TIGR
AT4G24160	AT4G24160	AT4G24160.2	proteolysis	GO:0006508	P	other metabolic processes	IEA	INTERPRO:IPR002410	AnalysisReference:501724250	TAIR
AT4G24160	AT4G24160	AT4G24160.2	proteolysis	GO:0006508	P	other cellular processes	IEA	INTERPRO:IPR002410	AnalysisReference:501724250	TAIR
AT4G24160	AT4G24160	AT4G24160.2	proteolysis	GO:0006508	P	protein metabolism	IEA	INTERPRO:IPR002410	AnalysisReference:501724250	TAIR
MPPalpha	AT3G16480	AT3G16480	proteolysis	GO:0006508	P	protein metabolism	ISS	INTERPRO:IPR001431	Communication:501714663	TIGR
MPPalpha	AT3G16480	AT3G16480	proteolysis	GO:0006508	P	other cellular processes	ISS	INTERPRO:IPR001431	Communication:501714663	TIGR
ftsh4	AT2G26140	AT2G26140.1	proteolysis	GO:0006508	P	other metabolic processes	IEA	INTERPRO:IPR000642|INTERPRO:IPR001984	AnalysisReference:501724250	TAIR
ftsh4	AT2G26140	AT2G26140.1	proteolysis	GO:0006508	P	other cellular processes	IEA	INTERPRO:IPR000642|INTERPRO:IPR001984	AnalysisReference:501724250	TAIR
ftsh4	AT2G26140	AT2G26140.1	proteolysis	GO:0006508	P	protein metabolism	IEA	INTERPRO:IPR000642|INTERPRO:IPR001984	AnalysisReference:501724250	TAIR
AAC2	AT5G13490	AT5G13490	purine nucleotide transport	GO:0015865	P	transport	IDA		Publication:501681720|PMID:12084057	TAIR
IAR4	AT1G24180	AT1G24180	pyruvate dehydrogenase (acetyl-transferring) activity	GO:0004739	F	other enzyme activity	ISS	INTERPRO:IPR001017	Communication:501714663	TIGR
MYB28	AT5G61420	AT5G61420	regulation of glucosinolate biosynthetic process	GO:0010439	P	other metabolic processes	IMP		Publication:501721541|PMID:17521412	TAIR
MYB28	AT5G61420	AT5G61420	regulation of glucosinolate biosynthetic process	GO:0010439	P	other metabolic processes	IMP		Publication:501721432|PMID:17420480	TAIR
MYB28	AT5G61420	AT5G61420	regulation of glucosinolate biosynthetic process	GO:0010439	P	other cellular processes	IMP		Publication:501721541|PMID:17521412	TAIR
MYB28	AT5G61420	AT5G61420	regulation of glucosinolate biosynthetic process	GO:0010439	P	other cellular processes	IMP		Publication:501721432|PMID:17420480	TAIR
SHD	AT4G24190	AT4G24190	regulation of meristem growth	GO:0010075	P	developmental processes	IMP		Publication:1547425|PMID:11867518	TAIR
SHD	AT4G24190	AT4G24190	regulation of meristem organization	GO:0009934	P	developmental processes	IMP		Publication:1547425|PMID:11867518	TAIR
ERA1	AT5G40280	AT5G40280	regulation of meristem organization	GO:0009934	P	developmental processes	IMP		Publication:2477|PMID:9636070	TAIR
MYB28	AT5G61420	AT5G61420	regulation of transcription	GO:0045449	P	other cellular processes	IEP		Publication:501721432|PMID:17420480	TAIR
MYB28	AT5G61420	AT5G61420	regulation of transcription	GO:0045449	P	transcription	IEP		Publication:501721432|PMID:17420480	TAIR
MYB28	AT5G61420	AT5G61420	regulation of transcription	GO:0045449	P	other metabolic processes	IEP		Publication:501721432|PMID:17420480	TAIR
MYB28	AT5G61420	AT5G61420	regulation of transcription, DNA-dependent	GO:0006355	P	transcription	ISS		Publication:1545956|PMID:11597504	TIGR
MYB28	AT5G61420	AT5G61420	regulation of transcription, DNA-dependent	GO:0006355	P	other cellular processes	ISS		Publication:1545956|PMID:11597504	TIGR
MYB28	AT5G61420	AT5G61420	regulation of transcription, DNA-dependent	GO:0006355	P	transcription	ISS	Pfam:PF00249	Communication:501714663	TIGR
MYB28	AT5G61420	AT5G61420	regulation of transcription, DNA-dependent	GO:0006355	P	other metabolic processes	ISS		Publication:1545956|PMID:11597504	TIGR
MYB28	AT5G61420	AT5G61420	regulation of transcription, DNA-dependent	GO:0006355	P	other cellular processes	ISS	Pfam:PF00249	Communication:501714663	TIGR
MYB28	AT5G61420	AT5G61420	regulation of transcription, DNA-dependent	GO:0006355	P	other metabolic processes	ISS	Pfam:PF00249	Communication:501714663	TIGR
AT2G31490	AT2G31490	AT2G31490	respiratory chain complex I	GO:0045271	C	other intracellular components	IDA		Publication:501723960|PMID:18189341	TAIR
AT2G47690	AT2G47690	AT2G47690	respiratory chain complex I	GO:0045271	C	other membranes	IDA		Publication:501718420|PMID:16407270	TAIR
AT2G47690	AT2G47690	AT2G47690	respiratory chain complex I	GO:0045271	C	other intracellular components	IDA		Publication:501718420|PMID:16407270	TAIR
AT2G31490	AT2G31490	AT2G31490	respiratory chain complex I	GO:0045271	C	other membranes	IDA		Publication:501723960|PMID:18189341	TAIR
AT2G02050	AT2G02050	AT2G02050	respiratory chain complex I	GO:0045271	C	other membranes	IDA		Publication:501718420|PMID:16407270	TAIR
ATPHB2	AT1G03860	AT1G03860	respiratory chain complex I	GO:0045271	C	other intracellular components	IDA		Publication:501723960|PMID:18189341	TAIR
AT2G31490	AT2G31490	AT2G31490	respiratory chain complex I	GO:0045271	C	other intracellular components	IDA		Publication:501718420|PMID:16407270	TAIR
AT2G31490	AT2G31490	AT2G31490	respiratory chain complex I	GO:0045271	C	other membranes	IDA		Publication:501718420|PMID:16407270	TAIR
ATPHB2	AT1G03860	AT1G03860	respiratory chain complex I	GO:0045271	C	other membranes	IDA		Publication:501723960|PMID:18189341	TAIR
AT2G02050	AT2G02050	AT2G02050	respiratory chain complex I	GO:0045271	C	other intracellular components	IDA		Publication:501718420|PMID:16407270	TAIR
ERA1	AT5G40280	AT5G40280	response to abscisic acid stimulus	GO:0009737	P	other biological processes	IMP		Publication:3741|PMID:8703061	TAIR
MYB28	AT5G61420	AT5G61420	response to abscisic acid stimulus	GO:0009737	P	other biological processes	IEP		Publication:501718564|PMID:16463103	TAIR
GDH1	AT5G18170	AT5G18170	response to absence of light	GO:0009646	P	response to abiotic or biotic stimulus	IEP		Publication:3885|PMID:8643469	TAIR
AT4G13180	AT4G13180	AT4G13180	response to arsenic	GO:0046685	P	other biological processes	IEP		Publication:501721489|PMID:17400898	TAIR
AT4G38840	AT4G38840	AT4G38840	response to auxin stimulus	GO:0009733	P	other biological processes	ISS	Pfam:PF02519	Communication:501714663	TIGR
AT4G38860	AT4G38860	AT4G38860	response to auxin stimulus	GO:0009733	P	other biological processes	ISS	Pfam:PF02519	Communication:501714663	TIGR
MYB28	AT5G61420	AT5G61420	response to auxin stimulus	GO:0009733	P	other biological processes	IEP		Publication:501718564|PMID:16463103	TAIR
AT4G36110	AT4G36110	AT4G36110	response to auxin stimulus	GO:0009733	P	other biological processes	ISS	Pfam:PF02519	Communication:501714663	TIGR
HSP70	AT3G12580	AT3G12580	response to bacterium	GO:0009617	P	response to abiotic or biotic stimulus	IEP		Publication:501723792|PMID:18065690	TAIR
CYP71A13	AT2G30770	AT2G30770	response to bacterium	GO:0009617	P	response to abiotic or biotic stimulus	IEP		Publication:501722491|PMID:17573535	TAIR
OASB	AT2G43750	AT2G43750.1	response to cadmium ion	GO:0046686	P	other biological processes	IEP		Publication:501718481|PMID:16502469	kvanwijk
SHD	AT4G24190	AT4G24190.2	response to cadmium ion	GO:0046686	P	other biological processes	IEP		Publication:501718481|PMID:16502469	kvanwijk
AGT2	AT4G39660	AT4G39660.1	response to cadmium ion	GO:0046686	P	other biological processes	IEP		Publication:501718481|PMID:16502469	kvanwijk
AT2G41380	AT2G41380	AT2G41380.1	response to cadmium ion	GO:0046686	P	other biological processes	IEP		Publication:501718481|PMID:16502469	kvanwijk
CRT1	AT1G56340	AT1G56340.2	response to cadmium ion	GO:0046686	P	other biological processes	IEP		Publication:501718481|PMID:16502469	kvanwijk
AT1G63940	AT1G63940	AT1G63940.3	response to cadmium ion	GO:0046686	P	other biological processes	IEP		Publication:501718481|PMID:16502469	kvanwijk
AT1G63940	AT1G63940	AT1G63940.4	response to cadmium ion	GO:0046686	P	other biological processes	IEP		Publication:501718481|PMID:16502469	kvanwijk
NTRA	AT2G17420	AT2G17420.1	response to cadmium ion	GO:0046686	P	other biological processes	IEP		Publication:501718481|PMID:16502469	kvanwijk
AT4G26970	AT4G26970	AT4G26970.1	response to cadmium ion	GO:0046686	P	other biological processes	IEP		Publication:501718481|PMID:16502469	kvanwijk
AT1G63940	AT1G63940	AT1G63940.2	response to cadmium ion	GO:0046686	P	other biological processes	IEP		Publication:501718481|PMID:16502469	kvanwijk
SHD	AT4G24190	AT4G24190.1	response to cadmium ion	GO:0046686	P	other biological processes	IEP		Publication:501718481|PMID:16502469	kvanwijk
CRT1	AT1G56340	AT1G56340.1	response to cadmium ion	GO:0046686	P	other biological processes	IEP		Publication:501718481|PMID:16502469	kvanwijk
GDH1	AT5G18170	AT5G18170.1	response to cadmium ion	GO:0046686	P	other biological processes	IEP		Publication:501718481|PMID:16502469	kvanwijk
HSP70	AT3G12580	AT3G12580.1	response to cadmium ion	GO:0046686	P	other biological processes	IEP		Publication:501718481|PMID:16502469	kvanwijk
AT5G08300	AT5G08300	AT5G08300.1	response to cadmium ion	GO:0046686	P	other biological processes	IEP		Publication:501718481|PMID:16502469	kvanwijk
ATGPX6	AT4G11600	AT4G11600.1	response to cadmium ion	GO:0046686	P	other biological processes	IEP		Publication:501718481|PMID:16502469	kvanwijk
AT1G63940	AT1G63940	AT1G63940.1	response to cadmium ion	GO:0046686	P	other biological processes	IEP		Publication:501718481|PMID:16502469	kvanwijk
HSP60	AT3G23990	AT3G23990.1	response to cadmium ion	GO:0046686	P	other biological processes	IEP		Publication:501718481|PMID:16502469	kvanwijk
mtHsc70-1	AT4G37910	AT4G37910.1	response to cadmium ion	GO:0046686	P	other biological processes	IEP		Publication:501718481|PMID:16502469	kvanwijk
GDH2	AT5G07440	AT5G07440.1	response to cadmium ion	GO:0046686	P	other biological processes	IEP		Publication:501718481|PMID:16502469	kvanwijk
ASP1	AT2G30970	AT2G30970.1	response to cadmium ion	GO:0046686	P	other biological processes	IEP		Publication:501718481|PMID:16502469	kvanwijk
SHD	AT4G24190	AT4G24190	response to cold	GO:0009409	P	response to abiotic or biotic stimulus	IEP		Publication:501711432|PMID:14617066	TAIR
AT4G38840	AT4G38840	AT4G38840	response to cold	GO:0009409	P	response to abiotic or biotic stimulus	IEP		Publication:501717928|PMID:16214899	TAIR
GR-RBP2	AT4G13850	AT4G13850	response to cold	GO:0009409	P	response to stress	IMP		Publication:501721241|PMID:17376161	TAIR
AOX1A	AT3G22370	AT3G22370	response to cold	GO:0009409	P	response to stress	IMP		Publication:501718043|PMID:16299170	TAIR
GR-RBP2	AT4G13850	AT4G13850	response to cold	GO:0009409	P	response to stress	IGI		Publication:501720574|PMID:17169986	TAIR
AOX1A	AT3G22370	AT3G22370	response to cold	GO:0009409	P	response to abiotic or biotic stimulus	IMP		Publication:501718043|PMID:16299170	TAIR
SHD	AT4G24190	AT4G24190	response to cold	GO:0009409	P	response to stress	IEP		Publication:501711432|PMID:14617066	TAIR
GR-RBP2	AT4G13850	AT4G13850	response to cold	GO:0009409	P	response to abiotic or biotic stimulus	IGI		Publication:501720574|PMID:17169986	TAIR
STRS2	AT5G08620	AT5G08620	response to cold	GO:0009409	P	response to stress	IEP		Publication:501727441|PMID:18725370	TAIR
PMH1	AT3G22310	AT3G22310	response to cold	GO:0009409	P	response to abiotic or biotic stimulus	IEP		Publication:501727441|PMID:18725370	TAIR
PMH1	AT3G22310	AT3G22310	response to cold	GO:0009409	P	response to stress	IEP		Publication:501727441|PMID:18725370	TAIR
AT1G63940	AT1G63940	AT1G63940	response to cold	GO:0009409	P	response to stress	IEP		Publication:501719694|PMID:16923014	TAIR
AT1G63940	AT1G63940	AT1G63940	response to cold	GO:0009409	P	response to abiotic or biotic stimulus	IEP		Publication:501719694|PMID:16923014	TAIR
AT4G38840	AT4G38840	AT4G38840	response to cold	GO:0009409	P	response to stress	IEP		Publication:501717928|PMID:16214899	TAIR
STRS2	AT5G08620	AT5G08620	response to cold	GO:0009409	P	response to abiotic or biotic stimulus	IEP		Publication:501727441|PMID:18725370	TAIR
GR-RBP2	AT4G13850	AT4G13850	response to cold	GO:0009409	P	response to abiotic or biotic stimulus	IMP		Publication:501721241|PMID:17376161	TAIR
ACT11	AT3G12110	AT3G12110	response to cyclopentenone	GO:0010583	P	other biological processes	IEP		Publication:501724352|PMID:18334669	TAIR
4CL1	AT1G51680	AT1G51680	response to fungus	GO:0009620	P	response to abiotic or biotic stimulus	IEP		Publication:1317|PMID:10417722	TIGR
MYB28	AT5G61420	AT5G61420	response to gibberellin stimulus	GO:0009739	P	other biological processes	IEP		Publication:501718564|PMID:16463103	TAIR
HSP70	AT3G12580	AT3G12580	response to heat	GO:0009408	P	response to abiotic or biotic stimulus	IEP		Publication:501720058|PMID:17059409	TAIR
HSP70	AT3G12580	AT3G12580	response to heat	GO:0009408	P	response to abiotic or biotic stimulus	IEP		Publication:501680755|PMID:11402207	TAIR
CPN10	AT1G14980	AT1G14980	response to heat	GO:0009408	P	response to stress	IEP		Publication:3538|PMID:9011092	TAIR
HSP70	AT3G12580	AT3G12580	response to heat	GO:0009408	P	response to stress	IEP		Publication:501680755|PMID:11402207	TAIR
CPN10	AT1G14980	AT1G14980	response to heat	GO:0009408	P	response to abiotic or biotic stimulus	IEP		Publication:3538|PMID:9011092	TAIR
HSP60	AT3G23990	AT3G23990	response to heat	GO:0009408	P	response to abiotic or biotic stimulus	IEP		Publication:5440|PMID:1349837	TAIR
HSP70	AT3G12580	AT3G12580	response to heat	GO:0009408	P	response to stress	IEP		Publication:501720058|PMID:17059409	TAIR
HSP60	AT3G23990	AT3G23990	response to heat	GO:0009408	P	response to stress	IEP		Publication:5440|PMID:1349837	TAIR
HSP70	AT3G12580	AT3G12580	response to high light intensity	GO:0009644	P	response to abiotic or biotic stimulus	IEP		Publication:501720058|PMID:17059409	TAIR
HSP70	AT3G12580	AT3G12580	response to hydrogen peroxide	GO:0042542	P	response to stress	IEP		Publication:501720058|PMID:17059409	TAIR
MYB28	AT5G61420	AT5G61420	response to jasmonic acid stimulus	GO:0009753	P	other biological processes	IEP		Publication:501718564|PMID:16463103	TAIR
NIA1	AT1G77760	AT1G77760	response to light stimulus	GO:0009416	P	response to abiotic or biotic stimulus	IMP		Publication:501716328|PMID:15908593	TAIR
ATKC1	AT4G32650	AT4G32650	response to nematode	GO:0009624	P	response to abiotic or biotic stimulus	IEP		Publication:501718529|PMID:16478044	TAIR
GR-RBP2	AT4G13850	AT4G13850	response to osmotic stress	GO:0006970	P	response to stress	IMP		Publication:501721241|PMID:17376161	TAIR
GR-RBP2	AT4G13850	AT4G13850	response to osmotic stress	GO:0006970	P	response to abiotic or biotic stimulus	IMP		Publication:501721241|PMID:17376161	TAIR
AT2G21640	AT2G21640	AT2G21640	response to oxidative stress	GO:0006979	P	response to stress	IDA		Publication:501682846|PMID:12492832	TAIR
ERD5	AT3G30775	AT3G30775	response to oxidative stress	GO:0006979	P	response to stress	IEP		Publication:2858|PMID:9449849	TAIR
ALDH6B2	AT2G14170	AT2G14170	response to oxidative stress	GO:0006979	P	response to stress	IDA		Publication:501682846|PMID:12492832	TAIR
CRT1	AT1G56340	AT1G56340	response to oxidative stress	GO:0006979	P	response to stress	IDA		Publication:501682846|PMID:12492832	TAIR
AT1G09210	AT1G09210	AT1G09210	response to oxidative stress	GO:0006979	P	response to stress	IDA		Publication:501682846|PMID:12492832	TAIR
NDPK3	AT4G11010	AT4G11010	response to oxidative stress	GO:0006979	P	response to stress	IDA		Publication:501682846|PMID:12492832	TAIR
FUM1	AT2G47510	AT2G47510	response to oxidative stress	GO:0006979	P	response to stress	IDA		Publication:501682846|PMID:12492832	TAIR
MYB28	AT5G61420	AT5G61420	response to salicylic acid stimulus	GO:0009751	P	other biological processes	IEP		Publication:501718564|PMID:16463103	TAIR
IAR4	AT1G24180	AT1G24180.1	response to salt stress	GO:0009651	P	response to stress	IEP		Publication:501723430|PMID:17916636	kvanwijk
GDH2	AT5G07440	AT5G07440.3	response to salt stress	GO:0009651	P	response to stress	IEP		Publication:501723430|PMID:17916636	kvanwijk
CRT1	AT1G56340	AT1G56340.1	response to salt stress	GO:0009651	P	response to abiotic or biotic stimulus	IEP		Publication:501723430|PMID:17916636	kvanwijk
CRT1	AT1G56340	AT1G56340.1	response to salt stress	GO:0009651	P	response to stress	IEP		Publication:501723430|PMID:17916636	kvanwijk
PMH1	AT3G22310	AT3G22310	response to salt stress	GO:0009651	P	response to abiotic or biotic stimulus	IMP		Publication:501727441|PMID:18725370	TAIR
AT1G09210	AT1G09210	AT1G09210.1	response to salt stress	GO:0009651	P	response to abiotic or biotic stimulus	IEP		Publication:501723430|PMID:17916636	kvanwijk
GDH2	AT5G07440	AT5G07440.2	response to salt stress	GO:0009651	P	response to stress	IEP		Publication:501723430|PMID:17916636	kvanwijk
GDH2	AT5G07440	AT5G07440.3	response to salt stress	GO:0009651	P	response to abiotic or biotic stimulus	IEP		Publication:501723430|PMID:17916636	kvanwijk
IAR4	AT1G24180	AT1G24180.1	response to salt stress	GO:0009651	P	response to abiotic or biotic stimulus	IEP		Publication:501723430|PMID:17916636	kvanwijk
SHD	AT4G24190	AT4G24190	response to salt stress	GO:0009651	P	response to stress	IMP		Publication:501729549|PMID:19148673	TAIR
GDH2	AT5G07440	AT5G07440.2	response to salt stress	GO:0009651	P	response to abiotic or biotic stimulus	IEP		Publication:501723430|PMID:17916636	kvanwijk
AT1G09210	AT1G09210	AT1G09210.1	response to salt stress	GO:0009651	P	response to stress	IEP		Publication:501723430|PMID:17916636	kvanwijk
GDH1	AT5G18170	AT5G18170.1	response to salt stress	GO:0009651	P	response to abiotic or biotic stimulus	IEP		Publication:501723430|PMID:17916636	kvanwijk
GDH2	AT5G07440	AT5G07440.1	response to salt stress	GO:0009651	P	response to stress	IEP		Publication:501723430|PMID:17916636	kvanwijk
GDH2	AT5G07440	AT5G07440.1	response to salt stress	GO:0009651	P	response to abiotic or biotic stimulus	IEP		Publication:501723430|PMID:17916636	kvanwijk
CRT1	AT1G56340	AT1G56340.2	response to salt stress	GO:0009651	P	response to stress	IEP		Publication:501723430|PMID:17916636	kvanwijk
STRS2	AT5G08620	AT5G08620	response to salt stress	GO:0009651	P	response to stress	IMP		Publication:501727441|PMID:18725370	TAIR
FUM1	AT2G47510	AT2G47510.1	response to salt stress	GO:0009651	P	response to stress	IEP		Publication:501723430|PMID:17916636	kvanwijk
FUM1	AT2G47510	AT2G47510.1	response to salt stress	GO:0009651	P	response to abiotic or biotic stimulus	IEP		Publication:501723430|PMID:17916636	kvanwijk
PMH1	AT3G22310	AT3G22310	response to salt stress	GO:0009651	P	response to stress	IMP		Publication:501727441|PMID:18725370	TAIR
GDH1	AT5G18170	AT5G18170.1	response to salt stress	GO:0009651	P	response to stress	IEP		Publication:501723430|PMID:17916636	kvanwijk
CRT1	AT1G56340	AT1G56340.2	response to salt stress	GO:0009651	P	response to abiotic or biotic stimulus	IEP		Publication:501723430|PMID:17916636	kvanwijk
FUM1	AT2G47510	AT2G47510.2	response to salt stress	GO:0009651	P	response to stress	IEP		Publication:501723430|PMID:17916636	kvanwijk
mtHsc70-1	AT4G37910	AT4G37910.1	response to salt stress	GO:0009651	P	response to stress	IEP		Publication:501723430|PMID:17916636	kvanwijk
SHD	AT4G24190	AT4G24190	response to salt stress	GO:0009651	P	response to abiotic or biotic stimulus	IMP		Publication:501729549|PMID:19148673	TAIR
mtHsc70-1	AT4G37910	AT4G37910.1	response to salt stress	GO:0009651	P	response to abiotic or biotic stimulus	IEP		Publication:501723430|PMID:17916636	kvanwijk
ATGPX6	AT4G11600	AT4G11600.1	response to salt stress	GO:0009651	P	response to abiotic or biotic stimulus	IEP		Publication:501723430|PMID:17916636	kvanwijk
ATGPX6	AT4G11600	AT4G11600.1	response to salt stress	GO:0009651	P	response to stress	IEP		Publication:501723430|PMID:17916636	kvanwijk
FUM1	AT2G47510	AT2G47510.2	response to salt stress	GO:0009651	P	response to abiotic or biotic stimulus	IEP		Publication:501723430|PMID:17916636	kvanwijk
STRS2	AT5G08620	AT5G08620	response to salt stress	GO:0009651	P	response to abiotic or biotic stimulus	IMP		Publication:501727441|PMID:18725370	TAIR
AOX1A	AT3G22370	AT3G22370	response to stress	GO:0006950	P	response to stress	IEP		Publication:501725098|PMID:18567827	TAIR
4CL1	AT1G51680	AT1G51680	response to UV	GO:0009411	P	response to abiotic or biotic stimulus	IEP		Publication:1317|PMID:10417722	TIGR
CPD	AT5G05690	AT5G05690	response to UV-B	GO:0010224	P	response to abiotic or biotic stimulus	IGI	TAIR:gene:2088489|TAIR:gene:2179141|TAIR:gene:2005544|AGI_LocusCode:AT1G75040	Publication:501714274|PMID:15474373	TAIR
HSP70	AT3G12580	AT3G12580	response to virus	GO:0009615	P	response to abiotic or biotic stimulus	IEP		Publication:501714984|PMID:15805473	TAIR
PMH1	AT3G22310	AT3G22310	response to water deprivation	GO:0009414	P	response to stress	IMP		Publication:501727441|PMID:18725370	TAIR
ERA1	AT5G40280	AT5G40280	response to water deprivation	GO:0009414	P	response to stress	IMP		Publication:501717357|PMID:16045476	TAIR
ERA1	AT5G40280	AT5G40280	response to water deprivation	GO:0009414	P	response to abiotic or biotic stimulus	IMP		Publication:501717357|PMID:16045476	TAIR
SHD	AT4G24190	AT4G24190	response to water deprivation	GO:0009414	P	response to stress	IMP		Publication:501729549|PMID:19148673	TAIR
SHD	AT4G24190	AT4G24190	response to water deprivation	GO:0009414	P	response to abiotic or biotic stimulus	IMP		Publication:501729549|PMID:19148673	TAIR
STRS2	AT5G08620	AT5G08620	response to water deprivation	GO:0009414	P	response to abiotic or biotic stimulus	IMP		Publication:501727441|PMID:18725370	TAIR
STRS2	AT5G08620	AT5G08620	response to water deprivation	GO:0009414	P	response to stress	IMP		Publication:501727441|PMID:18725370	TAIR
PMH1	AT3G22310	AT3G22310	response to water deprivation	GO:0009414	P	response to abiotic or biotic stimulus	IMP		Publication:501727441|PMID:18725370	TAIR
4CL1	AT1G51680	AT1G51680	response to wounding	GO:0009611	P	response to stress	IEP		Publication:1317|PMID:10417722	TIGR
AT1G26880	AT1G26880	AT1G26880	ribosome	GO:0005840	C	ribosome	ISS	Pfam:PF01199	Communication:501714663	TIGR
AT1G04480	AT1G04480	AT1G04480	ribosome	GO:0005840	C	ribosome	ISS	Pfam:PF00238	Communication:501714663	TIGR
AT4G28360	AT4G28360	AT4G28360	ribosome	GO:0005840	C	ribosome	ISS	Pfam:PF00237	Communication:501714663	TIGR
AT2G32220	AT2G32220	AT2G32220	ribosome	GO:0005840	C	ribosome	ISS	INTERPRO:IPR001141	Communication:501714663	TIGR
AT4G36130	AT4G36130	AT4G36130	ribosome	GO:0005840	C	ribosome	ISS	Pfam:PF00181|Pfam:PF03947	Communication:501714663	TIGR
AT4G15000	AT4G15000	AT4G15000	ribosome	GO:0005840	C	ribosome	ISS	INTERPRO:IPR001141	Communication:501714663	TIGR
AT1G26880	AT1G26880	AT1G26880	ribosome biogenesis	GO:0042254	P	cell organization and biogenesis	ISS	Pfam:PF01199	Communication:501714663	TIGR
STRS2	AT5G08620	AT5G08620	RNA binding	GO:0003723	F	DNA or RNA binding	IDA		Publication:501727441|PMID:18725370	TAIR
PMH1	AT3G22310	AT3G22310	RNA binding	GO:0003723	F	DNA or RNA binding	IDA		Publication:501727441|PMID:18725370	TAIR
GR-RBP2	AT4G13850	AT4G13850	RNA binding	GO:0003723	F	DNA or RNA binding	ISS	INTERPRO:IPR000504	Communication:501714663	TIGR
FIB2	AT4G25630	AT4G25630	RNA methylation	GO:0001510	P	other cellular processes	IGI	NOP1-null	Publication:386|PMID:10829025	TAIR
FIB2	AT4G25630	AT4G25630	RNA methylation	GO:0001510	P	other metabolic processes	IGI		Publication:386|PMID:10829025	TIGR
FIB2	AT4G25630	AT4G25630	RNA methylation	GO:0001510	P	other cellular processes	IGI		Publication:386|PMID:10829025	TIGR
FIB2	AT4G25630	AT4G25630	RNA methylation	GO:0001510	P	other metabolic processes	IGI	NOP1-null	Publication:386|PMID:10829025	TAIR
FIB2	AT4G25630	AT4G25630	rRNA processing	GO:0006364	P	other metabolic processes	IGI	NOP1-null	Publication:386|PMID:10829025	TAIR
FIB2	AT4G25630	AT4G25630	rRNA processing	GO:0006364	P	other cellular processes	IGI	NOP1-null	Publication:386|PMID:10829025	TAIR
FIB2	AT4G25630	AT4G25630	rRNA processing	GO:0006364	P	cell organization and biogenesis	IGI	NOP1-null	Publication:386|PMID:10829025	TAIR
NTRA	AT2G17420	AT2G17420	seed development	GO:0048316	P	developmental processes	IGI		Publication:501722454|PMID:17586656	TAIR
GR-RBP2	AT4G13850	AT4G13850	seed germination	GO:0009845	P	developmental processes	IMP		Publication:501721241|PMID:17376161	TAIR
LON2	AT5G47040	AT5G47040	serine-type peptidase activity	GO:0008236	F	hydrolase activity	ISS	INTERPRO:IPR001984	Communication:501714663	TIGR
GR-RBP2	AT4G13850	AT4G13850	single-stranded DNA binding	GO:0003697	F	DNA or RNA binding	IDA		Publication:501717944|PMID:16207746	TAIR
AT2G18740	AT2G18740	AT2G18740	small nucleolar ribonucleoprotein complex	GO:0005732	C	other intracellular components	ISS	INTERPRO:IPR001163	Communication:501714663	TIGR
FIB2	AT4G25630	AT4G25630	snoRNA binding	GO:0030515	F	DNA or RNA binding	ISS		Publication:386|PMID:10829025	TAIR
CYP51G1	AT1G11680	AT1G11680	sterol 14-demethylase activity	GO:0008398	F	other enzyme activity	TAS		Publication:501717781|PMID:16169959	TAIR
CYP51G1	AT1G11680	AT1G11680	sterol biosynthetic process	GO:0016126	P	other cellular processes	TAS		Publication:501680651|PMID:11437378	TIGR
CYP51G1	AT1G11680	AT1G11680	sterol biosynthetic process	GO:0016126	P	other cellular processes	IMP		Publication:501717781|PMID:16169959	TAIR
CYP51G1	AT1G11680	AT1G11680	sterol biosynthetic process	GO:0016126	P	other metabolic processes	IMP		Publication:501717781|PMID:16169959	TAIR
CYP51G1	AT1G11680	AT1G11680	sterol biosynthetic process	GO:0016126	P	other metabolic processes	TAS		Publication:501680651|PMID:11437378	TIGR
AT1G63940	AT1G63940	AT1G63940	stromule	GO:0010319	C	other intracellular components	IDA		Publication:501719694|PMID:16923014	TAIR
AT1G63940	AT1G63940	AT1G63940	stromule	GO:0010319	C	other cytoplasmic components	IDA		Publication:501719694|PMID:16923014	TAIR
AT1G63940	AT1G63940	AT1G63940	stromule	GO:0010319	C	plastid	IDA		Publication:501719694|PMID:16923014	TAIR
ACT11	AT3G12110	AT3G12110	structural constituent of cytoskeleton	GO:0005200	F	structural molecule activity	ISS	INTERPRO:IPR004000	Communication:501714663	TIGR
ACT11	AT3G12110	AT3G12110	structural constituent of cytoskeleton	GO:0005200	F	structural molecule activity	ISS		Publication:3488|PMID:9037165	TAIR
AT4G36130	AT4G36130	AT4G36130	structural constituent of ribosome	GO:0003735	F	structural molecule activity	ISS	Pfam:PF00181|Pfam:PF03947	Communication:501714663	TIGR
AT2G32220	AT2G32220	AT2G32220	structural constituent of ribosome	GO:0003735	F	structural molecule activity	ISS	INTERPRO:IPR001141	Communication:501714663	TIGR
AT1G04480	AT1G04480	AT1G04480	structural constituent of ribosome	GO:0003735	F	structural molecule activity	ISS	Pfam:PF00238	Communication:501714663	TIGR
AT4G28360	AT4G28360	AT4G28360	structural constituent of ribosome	GO:0003735	F	structural molecule activity	ISS	Pfam:PF00237	Communication:501714663	TIGR
AT1G26880	AT1G26880	AT1G26880	structural constituent of ribosome	GO:0003735	F	structural molecule activity	ISS	Pfam:PF01199	Communication:501714663	TIGR
AT4G15000	AT4G15000	AT4G15000	structural constituent of ribosome	GO:0003735	F	structural molecule activity	ISS	INTERPRO:IPR001141	Communication:501714663	TIGR
ISU1	AT4G22220	AT4G22220	structural molecule activity	GO:0005198	F	structural molecule activity	ISS	protein_id:BAB36818.1	Publication:501715051|PMID:15792798	TAIR
SDH1-1	AT5G66760	AT5G66760	succinate dehydrogenase activity	GO:0000104	F	other enzyme activity	TAS		Publication:501682659|PMID:12374303	TAIR
AT5G08300	AT5G08300	AT5G08300	succinate-CoA ligase (GDP-forming) activity	GO:0004776	F	other enzyme activity	ISS	Swiss-Prot:P13086	Communication:501714663	TIGR
SUS3	AT4G02280	AT4G02280	sucrose biosynthetic process	GO:0005986	P	other cellular processes	ISS	INTERPRO:IPR000368	Communication:501714663	TIGR
SUS3	AT4G02280	AT4G02280	sucrose biosynthetic process	GO:0005986	P	other metabolic processes	ISS	INTERPRO:IPR000368	Communication:501714663	TIGR
SUS3	AT4G02280	AT4G02280	sucrose synthase activity	GO:0016157	F	transferase activity	IDA		Publication:501720695|PMID:17257168	TAIR
SUS3	AT4G02280	AT4G02280	sucrose synthase activity	GO:0016157	F	transferase activity	ISS	INTERPRO:IPR000368	Communication:501714663	TIGR
HXK2	AT2G19860	AT2G19860	sugar mediated signaling	GO:0010182	P	signal transduction	IMP		Publication:3505|PMID:9014361	gabe
AT4G17550	AT4G17550	AT4G17550	sugar:hydrogen symporter activity	GO:0005351	F	transporter activity	ISS	InterPro:IPR001066	Communication:501714663	TIGR
NTRA	AT2G17420	AT2G17420	thioredoxin biosynthetic process	GO:0042964	P	other metabolic processes	IGI		Publication:501722454|PMID:17586656	TAIR
NTRA	AT2G17420	AT2G17420	thioredoxin-disulfide reductase activity	GO:0004791	F	other enzyme activity	IDA		Publication:1545996|PMID:11717467	TAIR
ATRDH2	AT1G16460	AT1G16460	thiosulfate sulfurtransferase activity	GO:0004792	F	transferase activity	ISS	mammal thiosulfate sulfurtransferase	Publication:629|PMID:10734224	TAIR
ATRDH2	AT1G16460	AT1G16460	thiosulfate sulfurtransferase activity	GO:0004792	F	transferase activity	ISS	Prosite:PS00683|Prosite:PS00380	Communication:501714663	TIGR
ATGSTT1	AT5G41210	AT5G41210	toxin catabolic process	GO:0009407	P	other cellular processes	TAS		Publication:501681713|PMID:12090627	TAIR
ATGSTT1	AT5G41210	AT5G41210	toxin catabolic process	GO:0009407	P	other metabolic processes	TAS		Publication:501681713|PMID:12090627	TAIR
NFS1	AT5G65720	AT5G65720	transaminase activity	GO:0008483	F	transferase activity	ISS	Pfam:PF0266|InterPro:IPR000192	Communication:501714663	TIGR
MYB28	AT5G61420	AT5G61420	transcription factor activity	GO:0003700	F	transcription factor activity	ISS		Publication:1345963|PMID:11118137	TAIR
MYB28	AT5G61420	AT5G61420	transcription factor activity	GO:0003700	F	transcription factor activity	NAS		Publication:501721432|PMID:17420480	TAIR
ATTPS11	AT2G18700	AT2G18700	transferase activity, transferring glycosyl groups	GO:0016757	F	transferase activity	ISS		Communication:1674999	TAIR
ATTPS11	AT2G18700	AT2G18700	transferase activity, transferring glycosyl groups	GO:0016757	F	transferase activity	ISS		Communication:1674999	irisxu
AT1G03520	AT1G03520	AT1G03520	transferase activity, transferring glycosyl groups	GO:0016757	F	transferase activity	ISS		Communication:1674999	irisxu
SUS3	AT4G02280	AT4G02280	transferase activity, transferring glycosyl groups	GO:0016757	F	transferase activity	ISS		Communication:1674999	irisxu
AT1G03520	AT1G03520	AT1G03520	transferase activity, transferring glycosyl groups	GO:0016757	F	transferase activity	ISS		Communication:1674999	TAIR
AT4G28360	AT4G28360	AT4G28360	translation	GO:0006412	P	other metabolic processes	ISS	Pfam:PF00237	Communication:501714663	TIGR
AT4G15000	AT4G15000	AT4G15000	translation	GO:0006412	P	protein metabolism	ISS	INTERPRO:IPR001141	Communication:501714663	TIGR
AT4G28360	AT4G28360	AT4G28360	translation	GO:0006412	P	other cellular processes	ISS	Pfam:PF00237	Communication:501714663	TIGR
AT4G15000	AT4G15000	AT4G15000	translation	GO:0006412	P	other cellular processes	ISS	INTERPRO:IPR001141	Communication:501714663	TIGR
AT4G28360	AT4G28360	AT4G28360	translation	GO:0006412	P	protein metabolism	ISS	Pfam:PF00237	Communication:501714663	TIGR
AT1G26880	AT1G26880	AT1G26880	translation	GO:0006412	P	protein metabolism	ISS	Pfam:PF01199	Communication:501714663	TIGR
AT2G32220	AT2G32220	AT2G32220	translation	GO:0006412	P	other metabolic processes	ISS	INTERPRO:IPR001141	Communication:501714663	TIGR
AT1G26880	AT1G26880	AT1G26880	translation	GO:0006412	P	other cellular processes	ISS	Pfam:PF01199	Communication:501714663	TIGR
AT1G26880	AT1G26880	AT1G26880	translation	GO:0006412	P	other metabolic processes	ISS	Pfam:PF01199	Communication:501714663	TIGR
AT4G36130	AT4G36130	AT4G36130	translation	GO:0006412	P	other metabolic processes	ISS	Pfam:PF00181|Pfam:PF03947	Communication:501714663	TIGR
AT4G36130	AT4G36130	AT4G36130	translation	GO:0006412	P	other cellular processes	ISS	Pfam:PF00181|Pfam:PF03947	Communication:501714663	TIGR
AT4G36130	AT4G36130	AT4G36130	translation	GO:0006412	P	protein metabolism	ISS	Pfam:PF00181|Pfam:PF03947	Communication:501714663	TIGR
AT1G04480	AT1G04480	AT1G04480	translation	GO:0006412	P	other metabolic processes	ISS	Pfam:PF00238	Communication:501714663	TIGR
AT1G04480	AT1G04480	AT1G04480	translation	GO:0006412	P	other cellular processes	ISS	Pfam:PF00238	Communication:501714663	TIGR
AT1G04480	AT1G04480	AT1G04480	translation	GO:0006412	P	protein metabolism	ISS	Pfam:PF00238	Communication:501714663	TIGR
AT2G32220	AT2G32220	AT2G32220	translation	GO:0006412	P	protein metabolism	ISS	INTERPRO:IPR001141	Communication:501714663	TIGR
AT2G32220	AT2G32220	AT2G32220	translation	GO:0006412	P	other cellular processes	ISS	INTERPRO:IPR001141	Communication:501714663	TIGR
AT4G15000	AT4G15000	AT4G15000	translation	GO:0006412	P	other metabolic processes	ISS	INTERPRO:IPR001141	Communication:501714663	TIGR
AT4G02930	AT4G02930	AT4G02930	translation elongation factor activity	GO:0003746	F	nucleic acid binding	ISS	INTERPRO:IPR000795	Communication:501714663	TIGR
AT4G02930	AT4G02930	AT4G02930.1	translational elongation	GO:0006414	P	other cellular processes	IEA	INTERPRO:IPR004541	AnalysisReference:501724250	TAIR
AT4G02930	AT4G02930	AT4G02930.1	translational elongation	GO:0006414	P	other metabolic processes	IEA	INTERPRO:IPR004541	AnalysisReference:501724250	TAIR
AT4G02930	AT4G02930	AT4G02930.1	translational elongation	GO:0006414	P	protein metabolism	IEA	INTERPRO:IPR004541	AnalysisReference:501724250	TAIR
AT2G47490	AT2G47490	AT2G47490	transport	GO:0006810	P	transport	ISS	INTERPRO:IPR001993	Communication:501714663	TIGR
UCP5	AT2G22500	AT2G22500	transport	GO:0006810	P	transport	ISS	INTERPRO:IPR001993	Communication:501714663	TIGR
AAC2	AT5G13490	AT5G13490	transport	GO:0006810	P	transport	ISS	INTERPRO:IPR001993	Communication:501714663	TIGR
PUMP1	AT3G54110	AT3G54110	transport	GO:0006810	P	transport	ISS	INTERPRO:IPR001993	Communication:501714663	TIGR
ATRLI2	AT4G19210	AT4G19210	transporter activity	GO:0005215	F	transporter activity	ISS		Communication:1674996	TAIR
ATABC1	AT4G01660	AT4G01660	transporter activity	GO:0005215	F	transporter activity	ISS		Publication:501680567|PMID:11346655	TAIR
ATRLI2	AT4G19210	AT4G19210	transporter activity	GO:0005215	F	transporter activity	ISS		Publication:501680567|PMID:11346655	TAIR
ATABC1	AT4G01660	AT4G01660	transporter activity	GO:0005215	F	transporter activity	ISS		Communication:1674996	TAIR
ATTPS11	AT2G18700	AT2G18700.1	trehalose biosynthetic process	GO:0005992	P	other metabolic processes	IEA	INTERPRO:IPR001830|INTERPRO:IPR003337	AnalysisReference:501724250	TAIR
ATTPS11	AT2G18700	AT2G18700.1	trehalose biosynthetic process	GO:0005992	P	other cellular processes	IEA	INTERPRO:IPR001830|INTERPRO:IPR003337	AnalysisReference:501724250	TAIR
AT4G27880	AT4G27880	AT4G27880	ubiquitin-dependent protein catabolic process	GO:0006511	P	other metabolic processes	ISS	INTERPRO:IPR004162	Communication:501714663	TIGR
UBC8	AT5G41700	AT5G41700	ubiquitin-dependent protein catabolic process	GO:0006511	P	other metabolic processes	TAS		Publication:5223|PMID:8220461	TAIR
UBC8	AT5G41700	AT5G41700	ubiquitin-dependent protein catabolic process	GO:0006511	P	other cellular processes	IDA		Publication:501718259|PMID:16339806	TAIR
UBC8	AT5G41700	AT5G41700	ubiquitin-dependent protein catabolic process	GO:0006511	P	other cellular processes	TAS		Publication:501683127|PMID:11019805	TIGR
UBC8	AT5G41700	AT5G41700	ubiquitin-dependent protein catabolic process	GO:0006511	P	protein metabolism	TAS		Publication:501683127|PMID:11019805	TIGR
UBC8	AT5G41700	AT5G41700	ubiquitin-dependent protein catabolic process	GO:0006511	P	other metabolic processes	IDA		Publication:501718259|PMID:16339806	TAIR
UBC8	AT5G41700	AT5G41700	ubiquitin-dependent protein catabolic process	GO:0006511	P	other metabolic processes	TAS		Publication:501683127|PMID:11019805	TIGR
AT4G27880	AT4G27880	AT4G27880	ubiquitin-dependent protein catabolic process	GO:0006511	P	other cellular processes	ISS	INTERPRO:IPR004162	Communication:501714663	TIGR
UBC8	AT5G41700	AT5G41700	ubiquitin-dependent protein catabolic process	GO:0006511	P	protein metabolism	IDA		Publication:501718259|PMID:16339806	TAIR
AT4G27880	AT4G27880	AT4G27880	ubiquitin-dependent protein catabolic process	GO:0006511	P	protein metabolism	ISS	INTERPRO:IPR004162	Communication:501714663	TIGR
UBC8	AT5G41700	AT5G41700	ubiquitin-dependent protein catabolic process	GO:0006511	P	protein metabolism	TAS		Publication:5223|PMID:8220461	TIGR
UBC8	AT5G41700	AT5G41700	ubiquitin-dependent protein catabolic process	GO:0006511	P	other cellular processes	TAS		Publication:5223|PMID:8220461	TIGR
UBC8	AT5G41700	AT5G41700	ubiquitin-dependent protein catabolic process	GO:0006511	P	other cellular processes	TAS		Publication:5223|PMID:8220461	TAIR
UBC8	AT5G41700	AT5G41700	ubiquitin-dependent protein catabolic process	GO:0006511	P	other metabolic processes	TAS		Publication:5223|PMID:8220461	TIGR
UBC8	AT5G41700	AT5G41700	ubiquitin-dependent protein catabolic process	GO:0006511	P	protein metabolism	TAS		Publication:5223|PMID:8220461	TAIR
UBC8	AT5G41700	AT5G41700	ubiquitin-protein ligase activity	GO:0004842	F	other enzyme activity	IDA		Publication:5223|PMID:8220461	TAIR
UBC8	AT5G41700	AT5G41700	ubiquitin-protein ligase activity	GO:0004842	F	other enzyme activity	ISS	INTERPRO:IPR000608	Communication:501714663	TIGR
UBC8	AT5G41700	AT5G41700	ubiquitin-protein ligase activity	GO:0004842	F	other enzyme activity	ISS	wheat TaE215kDa	Publication:5223|PMID:8220461	TAIR
UBC8	AT5G41700	AT5G41700	ubiquitin-protein ligase activity	GO:0004842	F	other enzyme activity	IDA		Publication:501718259|PMID:16339806	TAIR
SUS3	AT4G02280	AT4G02280	UDP-glycosyltransferase activity	GO:0008194	F	transferase activity	ISS	INTERPRO:IPR001296	Communication:501714663	TIGR
AT2G22360	AT2G22360	AT2G22360.1	unfolded protein binding	GO:0051082	F	protein binding	IEA	INTERPRO:IPR001305|INTERPRO:IPR002939|INTERPRO:IPR003095|INTERPRO:IPR008971|INTERPRO:IPR012724	AnalysisReference:501724250	TAIR
AT5G61790	AT5G61790	AT5G61790.1	unfolded protein binding	GO:0051082	F	protein binding	IEA	INTERPRO:IPR009033	AnalysisReference:501724250	TAIR
CPD	AT5G05690	AT5G05690	unidimensional cell growth	GO:0009826	P	other cellular processes	IMP		Publication:501675225	TAIR
AT1G09210	AT1G09210	AT1G09210.1	vacuole	GO:0005773	C	other intracellular components	IDA		Publication:501714874|PMID:15539469	kvanwijk
ATPHB2	AT1G03860	AT1G03860.1	vacuole	GO:0005773	C	other cytoplasmic components	IDA		Publication:501714874|PMID:15539469	kvanwijk
ATPHB2	AT1G03860	AT1G03860.1	vacuole	GO:0005773	C	other intracellular components	IDA		Publication:501714874|PMID:15539469	kvanwijk
AT5G61790	AT5G61790	AT5G61790.1	vacuole	GO:0005773	C	other intracellular components	IDA		Publication:501711987|PMID:14760709	kvanwijk
AT4G36130	AT4G36130	AT4G36130.1	vacuole	GO:0005773	C	other intracellular components	IDA		Publication:501712581|PMID:15215502	kvanwijk
AT5G61790	AT5G61790	AT5G61790.1	vacuole	GO:0005773	C	other cytoplasmic components	IDA		Publication:501714874|PMID:15539469	kvanwijk
AT5G61790	AT5G61790	AT5G61790.1	vacuole	GO:0005773	C	other cytoplasmic components	IDA		Publication:501711987|PMID:14760709	kvanwijk
AT1G09210	AT1G09210	AT1G09210.1	vacuole	GO:0005773	C	other cytoplasmic components	IDA		Publication:501714874|PMID:15539469	kvanwijk
AT5G61790	AT5G61790	AT5G61790.1	vacuole	GO:0005773	C	other intracellular components	IDA		Publication:501714874|PMID:15539469	kvanwijk
SHD	AT4G24190	AT4G24190.2	vacuole	GO:0005773	C	other cytoplasmic components	IDA		Publication:501714874|PMID:15539469	kvanwijk
SHD	AT4G24190	AT4G24190.1	vacuole	GO:0005773	C	other cytoplasmic components	IDA		Publication:501714874|PMID:15539469	kvanwijk
SHD	AT4G24190	AT4G24190.2	vacuole	GO:0005773	C	other intracellular components	IDA		Publication:501714874|PMID:15539469	kvanwijk
SHD	AT4G24190	AT4G24190.1	vacuole	GO:0005773	C	other intracellular components	IDA		Publication:501714874|PMID:15539469	kvanwijk
AT4G36130	AT4G36130	AT4G36130.1	vacuole	GO:0005773	C	other cytoplasmic components	IDA		Publication:501712581|PMID:15215502	kvanwijk
ATPHB2	AT1G03860	AT1G03860.3	vacuole	GO:0005773	C	other cytoplasmic components	IDA		Publication:501714874|PMID:15539469	kvanwijk
ATPHB2	AT1G03860	AT1G03860.3	vacuole	GO:0005773	C	other intracellular components	IDA		Publication:501714874|PMID:15539469	kvanwijk
ATPHB2	AT1G03860	AT1G03860.2	vacuole	GO:0005773	C	other cytoplasmic components	IDA		Publication:501714874|PMID:15539469	kvanwijk
ATPHB2	AT1G03860	AT1G03860.2	vacuole	GO:0005773	C	other intracellular components	IDA		Publication:501714874|PMID:15539469	kvanwijk
AT4G27880	AT4G27880	AT4G27880.1	zinc ion binding	GO:0008270	F	other binding	IEA	INTERPRO:IPR001841|INTERPRO:IPR013010	AnalysisReference:501724250	TAIR
AT1G67340	AT1G67340	AT1G67340.1	zinc ion binding	GO:0008270	F	other binding	IEA	INTERPRO:IPR002893	AnalysisReference:501724250	TAIR

## Sheet: Diff_genes_in SPIN
AT1G03090
AT1G03520
AT1G03860
AT1G04480
AT1G09210
AT1G10060
AT1G11680
AT1G13080
AT1G14620
AT1G14980
AT1G16460
AT1G16530
AT1G21400
AT1G23100
AT1G23800
AT1G24180
AT1G26880
AT1G27390
AT1G47420
AT1G47640
AT1G51680
AT1G55510
AT1G56340
AT1G61570
AT1G61870
AT1G62430
AT1G63940
AT1G67340
AT1G67730
AT1G67980
AT1G77760
AT2G02050
AT2G14170
AT2G17420
AT2G17720
AT2G18440
AT2G18700
AT2G18740
AT2G19860
AT2G19900
AT2G21640
AT2G21970
AT2G22360
AT2G22500
AT2G23220
AT2G26080
AT2G26140
AT2G29530
AT2G30440
AT2G30500
AT2G30770
AT2G30970
AT2G31490
AT2G32220
AT2G33210
AT2G34630
AT2G35240
AT2G37440
AT2G37690
AT2G38400
AT2G39290
AT2G40890
AT2G41380
AT2G43430
AT2G43750
AT2G47490
AT2G47510
AT2G47690
AT3G01930
AT3G12110
AT3G12580
AT3G14420
AT3G16480
AT3G22310
AT3G22370
AT3G23990
AT3G26220
AT3G30775
AT3G46100
AT3G48280
AT3G54110
AT3G54660
AT3G59760
AT3G61440
AT4G00570
AT4G01400
AT4G01660
AT4G01950
AT4G02280
AT4G02930
AT4G04470
AT4G09730
AT4G10040
AT4G11010
AT4G11600
AT4G13180
AT4G13310
AT4G13850
AT4G14230
AT4G15000
AT4G17300
AT4G17550
AT4G19210
AT4G20020
AT4G21090
AT4G22220
AT4G23010
AT4G24160
AT4G24190
AT4G25630
AT4G26910
AT4G26970
AT4G27680
AT4G27880
AT4G28360
AT4G32650
AT4G33920
AT4G34030
AT4G34200
AT4G35410
AT4G35850
AT4G36110
AT4G36130
AT4G36680
AT4G37910
AT4G38840
AT4G38860
AT4G39660
AT5G05690
AT5G07440
AT5G08300
AT5G08620
AT5G13490
AT5G13630
AT5G18170
AT5G25130
AT5G40280
AT5G41210
AT5G41700
AT5G47040
AT5G47770
AT5G50810
AT5G61420
AT5G61790
AT5G65360
AT5G65720
AT5G66760

## Sheet: CoreMitoP_in_SSPIN
AT1G03090
AT1G03860
AT1G06520
AT1G06530
AT1G07510
AT1G07930
AT1G07940
AT1G08130
AT1G08480
AT1G09210
AT1G10060
AT1G10680
AT1G14140
AT1G14810
AT1G14980
AT1G15690
AT1G15870
AT1G20630
AT1G22840
AT1G23100
AT1G23800
AT1G24180
AT1G27390
AT1G28210
AT1G45332
AT1G47260
AT1G47420
AT1G47640
AT1G48030
AT1G50460
AT1G53240
AT1G54220
AT1G55890
AT1G55900
AT1G56340
AT1G59900
AT1G61570
AT1G61870
AT1G62750
AT1G63380
AT1G63940
AT1G67630
AT1G78120
AT1G79440
AT1G79940
AT2G02050
AT2G05710
AT2G13560
AT2G14170
AT2G15620
AT2G17130
AT2G18450
AT2G18700
AT2G19860
AT2G20420
AT2G20530
AT2G21640
AT2G22290
AT2G22500
AT2G24180
AT2G26080
AT2G26330
AT2G29080
AT2G29530
AT2G30970
AT2G31490
AT2G33210
AT2G35240
AT2G35370
AT2G38400
AT2G38660
AT2G39290
AT2G40890
AT2G41380
AT2G43430
AT2G43750
AT2G45030
AT2G46320
AT2G47490
AT2G47510
AT2G47690
AT3G01020
AT3G01280
AT3G03100
AT3G03600
AT3G03910
AT3G05780
AT3G06050
AT3G06850
AT3G07770
AT3G08580
AT3G08860
AT3G09810
AT3G10570
AT3G12110
AT3G12580
AT3G13470
AT3G13770
AT3G13860
AT3G13880
AT3G13930
AT3G14270
AT3G15020
AT3G16480
AT3G17240
AT3G17465
AT3G19480
AT3G20040
AT3G22200
AT3G22370
AT3G23990
AT3G24000
AT3G26560
AT3G27070
AT3G27240
AT3G27280
AT3G27380
AT3G27620
AT3G30775
AT3G46100
AT3G46520
AT3G46560
AT3G48870
AT3G52200
AT3G53940
AT3G54110
AT3G54660
AT3G58140
AT3G59760
AT3G60510
AT3G61440
AT4G00570
AT4G00600
AT4G01950
AT4G02930
AT4G03115
AT4G04080
AT4G05450
AT4G10040
AT4G11010
AT4G11160
AT4G11600
AT4G13850
AT4G14230
AT4G17300
AT4G20090
AT4G20830
AT4G21090
AT4G22220
AT4G23900
AT4G24190
AT4G24280
AT4G24570
AT4G26910
AT4G26970
AT4G27680
AT4G27880
AT4G28360
AT4G28390
AT4G28510
AT4G29130
AT4G31500
AT4G31810
AT4G33010
AT4G33760
AT4G34030
AT4G34200
AT4G35090
AT4G35260
AT4G35650
AT4G35830
AT4G35850
AT4G36680
AT4G37910
AT4G37930
AT4G39660
AT5G03290
AT5G07320
AT5G07440
AT5G08300
AT5G08670
AT5G08710
AT5G09300
AT5G09470
AT5G09590
AT5G09600
AT5G13490
AT5G13630
AT5G14300
AT5G15640
AT5G17400
AT5G18170
AT5G19760
AT5G23250
AT5G26860
AT5G34780
AT5G35630
AT5G40650
AT5G40770
AT5G40930
AT5G44140
AT5G47770
AT5G48030
AT5G48330
AT5G48970
AT5G50370
AT5G50810
AT5G50850
AT5G50920
AT5G50950
AT5G51050
AT5G53540
AT5G55070
AT5G56030
AT5G56450
AT5G56500
AT5G57440
AT5G58270
AT5G58330
AT5G59370
AT5G59880
AT5G60640
AT5G61790
AT5G62480
AT5G63400
AT5G64210
AT5G64990
AT5G65165
AT5G65720
AT5G66760
AT3G48000
AT1G14620
AT1G21400
AT1G16460
AT2G26140
AT4G01660
AT1G09300
AT1G26880
AT5G46180
AT5G16640
AT2G25140
AT1G55510
AT2G39230
AT1G07740
AT2G03380
AT4G35410
AT4G26680
AT5G14550
AT4G20020
AT5G65780
AT3G22310
AT1G03560
AT5G64670
AT1G74900
AT1G63080
AT1G30290
AT3G13450
AT1G51965
AT2G15630
AT5G06400
AT1G30370
AT3G05790
AT3G04400
AT5G03690
AT1G17290
AT1G06140
AT3G14580
AT3G28900
AT5G16420
AT4G12310
AT1G09680
AT3G51840
AT1G43040
AT1G53330
AT2G18740
AT4G30330
AT3G26770
AT1G12700
AT4G02820
AT4G09750
AT4G15960
AT5G03455
AT5G40280
AT5G63620
AT2G17380
AT4G33920
AT1G03520
AT2G36980
AT5G60870
AT5G64320
AT4G21300
AT1G79750
AT3G26760
AT5G66380
AT2G19790
AT2G01900
AT4G26770
AT3G07290
AT1G13040
AT1G20300
AT3G22670
AT1G74750
AT4G04470
AT4G01400
AT2G21220
AT2G30500
AT4G38840
AT4G38860
AT3G60980
AT2G43350
AT4G34780
AT3G05970
AT1G12620
AT1G65930
AT2G22830
AT2G33150
AT1G06130
AT2G37550
AT3G18630
AT4G17550
AT1G52370
AT1G67730
AT2G34630
AT3G56350
AT5G14520
AT1G63300
AT1G47830
AT1G79540
AT4G09720
AT1G30825
AT1G80600
AT2G38810
AT3G18020
AT5G66500
AT1G04480
AT2G33370
AT1G09570
AT4G03205
AT1G06920
AT1G56690
AT3G06483
AT5G48810
AT4G36110
AT3G25520
AT2G31350
AT4G36130
AT3G60550
AT5G11670
AT5G25880
AT2G17360
AT3G04130
AT1G62590
AT5G65560
AT2G17720
AT1G06290
AT3G60770
AT1G62430
AT4G22340
AT1G09400
AT2G44510
AT3G11090
AT5G28237
AT1G11610
AT1G31630
AT4G40030
AT5G10980
AT4G09730
AT5G51690
AT3G22470
AT1G12140
AT1G16890
AT1G06310
AT2G39770
AT1G72700
AT4G34770
AT5G55920
AT5G08620
AT4G19210
AT3G54900
AT5G58710
AT5G56310
AT1G50090
AT2G19900
AT1G14400
AT5G46210
AT1G12160
AT2G18440
AT3G22230
AT4G15000
AT2G17420
AT2G23220
AT1G31470
AT2G23430
AT3G05710
AT3G24360
AT1G67340
AT5G38290
AT5G61230
AT1G29900
AT4G24160
AT4G23010
AT1G24880
AT2G16600
AT2G18940
AT5G58970
AT3G02780
AT5G47040
AT1G16530
AT2G22360
AT1G51590
AT5G52470
AT1G77010
AT3G26220
AT3G48290
AT3G48310
AT3G48320
AT4G13310
AT5G24950
AT3G51190
AT3G15130
AT3G16890
AT3G61360
AT1G63440
AT1G08880
AT5G65360
AT1G31640
AT2G21970
AT5G61420
AT4G28010
AT1G75600
AT5G12910
AT2G32220
AT1G63400
AT5G05690
AT5G41210
AT5G07800
AT2G29320
AT1G16330
AT1G11680
AT1G32090
AT1G11730
AT1G67980
AT5G64380
AT1G50480
AT1G77760
AT3G14420
AT5G46680
AT1G47840
AT2G28910
AT2G30440
AT2G38420
AT4G34810
AT1G22410
AT3G23940
AT4G32650
AT1G62680
AT1G64600
AT4G13180
AT1G62600
AT3G10090
AT2G17670
AT5G18475
AT3G48560
AT3G61170
AT3G18820
AT1G13080
AT3G26160
AT3G44250
AT3G48280
AT3G53300
AT4G13290
AT5G24960
AT5G25130
AT5G42590
AT4G02280
AT1G62260
AT5G07990
AT1G78870
AT3G04790
AT2G46660
AT1G26230
AT2G23190
AT3G01930
AT3G45210
AT2G17845
AT5G39990
AT2G37690
AT1G15570
AT1G55630
AT1G76270
AT2G17430
AT2G37440
AT3G05340
AT1G51680
AT3G02760
AT2G30650
AT2G30770
AT3G01580
AT3G60240
AT4G25630
AT1G23900
AT5G41700
AT1G01600
