# Supplementary material for: Integrative Identification of Arabidopsis Mitochondrial Proteome and Its Function Exploitation through Protein Interaction Network
Source: PLoS One. 2011 Jan 31;6(1):e16022. doi: 10.1371/journal.pone.0016022 (PMC3031521; doi:10.1371/journal.pone.0016022)
Supplement: Data S12 — Significant subnetworks from Arabidopsis SPIN in response to stress tolerance. 42 significant sub-modules and networks related to diverse stress responses are detected. Reconstructed modules are illustrated in figures. (XLS) [file pone.0016022.s012.xls]

## Sheet: supp_Table_stress_related_funct
Table Sub modules for Arabidopsis mitochondrial stress response and Functional Enrichment
Module	GO-ID	Genes in test set	p-value	corr p-value	Module Components
1	9628	response to abiotic stimulus	1.0563e-56	2.3648e-54	ABA2, ABI1, ABI2, ABI4, ABI5, ACA4, ACS6, ACT2, ACT7, ADA2B, ADC1, ADC2, ADH1, AGL20, AGO1, AHK2, AHK3, AKT1, ALDH3H1, ALDH7B4, ANAC019, ANNAT1, ANNAT4, AOX1A, APRR9, APX1, ARA4, ARR3, ARR4, ASK2, AT1G02750, AT1G07400, AT1G23740, AT1G24620, AT1G53240, AT1G53540, AT1G59860, AT1G62820, AT1G63940, AT2G29500, AT2G37190, AT2G37220, AT3G05700, AT3G09200, AT3G09440, AT3G11630, AT3G53990, AT3G54050, AT4G…
2	6979	response to oxidative stress	4.4011e-43	8.7582e-41	ADF3, ANNAT1, APX1, AT1G05240, AT1G05250, AT1G07400, AT1G09210, AT1G14550, AT1G24110, AT1G30870, AT1G44970, AT1G49570, AT1G63460, AT1G68850, AT1G71695, AT1G75280, AT1G77100, AT2G01140, AT2G05710, AT2G21640, AT2G22420, AT2G24800, AT2G29500, AT2G34060, AT2G35380, AT2G38380, AT2G38390, AT2G39040, AT2G41480, AT3G01190, AT3G03670, AT3G21770, AT3G32980, AT3G49960, AT4G08770, AT4G08780, AT4G11290, AT4G1…
3	6950	response to stress	8.0296e-57	2.0544e-54	ABA2, ABI1, ABI2, ABI4, ABI5, ACA4, ACD6, ACT7, ADA2B, ADC1, ADC2, ADF3, ADH1, AGB1, AGL20, AGO1, AGO4, AHB1, AHBP-1B, AHK2, AHK3, AKR2, AKT1, AlaAT1, ALDH3H1, ALDH7B4, ANAC019, ANNAT1, ANNAT4, AOX1A, APX1, ARA4, ASA1, ASK2, AT1G02750, AT1G05240, AT1G05250, AT1G07400, AT1G09210, AT1G09400, AT1G12270, AT1G14550, AT1G23130, AT1G23740, AT1G24110, AT1G24620, AT1G30870, AT1G33590, AT1G44970, AT1G49570…
4	6970	response to osmotic stress	9.5846e-17	3.5033e-15	ABI2, ABI4, ABI5, ACA4, ADC1, ADC2, ADH1, AHK2, AHK3, AKT1, ALDH3H1, ALDH7B4, ANNAT1, ANNAT4, ASK2, ATCHR12, ATCP1, ATHB-12, ATHK1, AT-HSP17.6A, ATMKK2, ATMPK3, ATMPK4, ATMPK6, ATMRP5, ATMYB86, AVP1, AZF3, CAX1, COR47, CORI3, CPK32, CYT1, DELTA-OAT, ETR1, GAI, GSK1, HHP1, HKL1, HKL3, HOS10, LACS7, MKP1, NFD4, NHX1, P5CS1, P5CS2, PAP1, PIP1B, PK1, RABG3E, RCD1, RCI3, RD19, RD28, RGA1, RHL41, RPN10…
5	6951	response to heat	1.0414e-16	3.7302e-15	ABI2, ABI4, ABI5, ACA4, ADC1, ADC2, ADH1, AHK2, AHK3, AKT1, ALDH3H1, ALDH7B4, ANNAT1, ANNAT4, ASK2, ATCHR12, ATCP1, ATHB-12, ATHK1, AT-HSP17.6A, ATMKK2, ATMPK3, ATMPK4, ATMPK6, ATMRP5, ATMYB86, AVP1, AZF3, CAX1, COR47, CORI3, CPK32, CYT1, DELTA-OAT, ETR1, GAI, GSK1, HHP1, HKL1, HKL3, HOS10, LACS7, MKP1, NFD4, NHX1, P5CS1, P5CS2, PAP1, PIP1B, PK1, RABG3E, RCD1, RCI3, RD19, RD28, RGA1, RHL41, RPN10…
6	9636	response to toxin	1.277e-14	3.8118e-13	ABA2, ABI1, ABI2, APX1, ARA4, AT1G07400, AT1G53540, AT1G59860, AT2G29500, AT3G09440, AT4G12400, AT5G02490, ATCHR12, AtGolS1, ATHSFA2, ATHSP101, ATHSP90.1, BIP1, BIP3, COR47, CPHSC70-2EAT_SHOCK_PROTEIN_70-, CPN10, CR88, CYT1, DREB2A, DREB2B, ETR1, GAPC1, HKL3, HSC70-1, HSF1, HSF4, HSP60, HSP70, Hsp70b, HSP70T-2, HSP81-2, LOS4, MIPS2, NPR1, RBOHD, RHL41, RPN10, RPT2a, TCH2
7	9617	response to bacterium	1.7583e-14	5.1626e-13	ATGSTF11, ATGSTF12, ATGSTF13, ATGSTF2, ATGSTF3, ATGSTF4, ATGSTF8, ATGSTF9, ATGSTT1, ATGSTU1, ATGSTU11, ATGSTU13, ATGSTU15, ATGSTU16, ATGSTU18, ATGSTU2, ATGSTU27, ATGSTU28, ATGSTU3, ATGSTU4, ATGSTU5, ATGSTU6, ATGSTU7, ATGSTU8, ATGSTU9, ATGSTZ2, ATTRX3, ATTRX5, CORI3, GLX2-4, GLX2-5, GSTF10, GSTF7, GT72B1, HMA5, NIT4
8	9409	response to cold	2.5643e-14	7.0655e-13	ABI1, ADA2B, AGL20, AHK3, AOX1A, AT1G23740, AT1G24620, AT1G53240, AT1G62820, AT1G63940, AT2G37190, AT2G37220, AT3G09200, AT3G11630, AT3G53990, AT3G54050, AT4G03290, AT4G38840, ATMKK2, ATMPK3, ATMPK4, ATMPK6, AZF3, CAT2, CAT3, CAX1, CBF1, CBF2, CCR1, COR413-PM1, COR47, cpHsc70-1, CSDP1, DREB1A, ELF3, ELIP1, FAD7, FIB, FIE, GI, GORK, HKL1, HKL3, HOS10, LOS1, LOS2, LOS4, PHYB, PK1, PRK, RCI3, RHL41,…
9	9651	response to salt stress	8.8282e-14	2.2269e-12	ABI5, ACA4, ADC1, ADC2, AHK2, AHK3, AKT1, ALDH3H1, ALDH7B4, ASK2, ATCHR12, ATCP1, ATHB-12, ATMKK2, ATMPK4, ATMPK6, ATMRP5, ATMYB86, AVP1, AZF3, CAX1, CORI3, CPK32, CYT1, DELTA-OAT, ETR1, GAI, GSK1, HHP1, HKL1, HKL3, HOS10, LACS7, MKP1, NFD4, NHX1, P5CS1, P5CS2, PAP1, PIP1B, PK1, RABG3E, RCD1, RCI3, RD19, RGA1, RHL41, RPN10, RSR4, S6K2, SAL1, SAP18, SNRK2.2, SOS2, SOS3, STO, TRP1, U1A
10	9414	response to water deprivation	1.501e-12	3.4913e-11	ABA2, ABI2, ABI4, ABI5, AHK2, AHK3, ALDH3H1, ALDH7B4, ANAC019, AT1G02750, AT3G05700, AT4G02200, ATCHR12, ATDI19, ATDR4, ATHB-7, ATHK1, ATMRP4, ATSEH, AVP1, AXR1, COR413-PM1, COR47, CRY1, CRY2, DREB1A, DREB2A, ERA1, GORK, GRP-3, GSTF10, HKL3, IAA7, P5CS1, PIP1A, PIP1B, PIP1C, PIP2A, PIP2B, RCI3, RD19, RD26, RD28, WOL
11	9415	response to water	7.4407e-12	1.4644e-10	ABA2, ABI2, ABI4, ABI5, AHK2, AHK3, ALDH3H1, ALDH7B4, ANAC019, AT1G02750, AT3G05700, AT4G02200, ATCHR12, ATDI19, ATDR4, ATHB-7, ATHK1, ATMRP4, ATSEH, AVP1, AXR1, COR413-PM1, COR47, CRY1, CRY2, DREB1A, DREB2A, ERA1, GORK, GRP-3, GSTF10, HKL3, IAA7, P5CS1, PIP1A, PIP1B, PIP1C, PIP2A, PIP2B, RCI3, RD19, RD26, RD28, SUS1, WOL
12	42742	defense response to bacterium	8.7788e-12	1.709e-10	ACD6, AGO4, AKR2, ATMPK6, ATOSM34, CESA4, CRK11, CYP71A13, CYT1, FLS2, FRK1, JAR1, MEK1, NDR1, NHL3, NPR3, NPR4, PAD1, PAD4, PBS1, PBS3, PRL1, RCD1, RIN4, RPS4, SNC1, WRKY11, WRKY17, WRKY18, WRKY33, WRKY40, WRKY53, WRKY60
13	9733	response to auxin stimulus	9.7571e-11	1.6181e-09	ACS6, ACT7, ADA2B, AGO1, AIR3, ARF1, ARF19, ARF6, ARF8, AT1G43040, AT2G21220, AT4G34770, AT4G34780, AT4G34810, AT4G36110, AT4G38840, AT4G38860, AT5G13370, ATAUX2-11, ATCUL1, ATHB-8, ATMPK1, ATMYB86, ATSEH, AUX1, AXR1, AXR3, BIG, BIN2, CAND1, CHY1, EIR1, ELF3, ETR1, ETT, FQR1, GRH1, HAT2, IAA1, IAA11, IAA12, IAA13, IAA14, IAA15, IAA16, IAA18, IAA19, IAA2, IAA20, IAA28, IAA6, IAA7, MP, NDPK2, NPH4,…
14	9621	response to fungus	1.7862e-10	2.8311e-09	AGB1, AT1G13230, AT2G30020, AT2G34930, AT2G38870, AT5G39580, AT5G64120, ATAF2, ATHCHIB, ATMPK4, ATTRX3, ATTRX5, CESA4, CYP71A13, ER, LACS2, MLO12, MLO6, MYB108, NDR1, NPR1, NPR3, NPR4, PBS2, PBS3, PEN2, PR5K, PRL1, PYK10, SGT1B, SYP121, WRKY18, WRKY33, WRKY40, WRKY60
15	302	response to reactive oxygen species	1.1268e-09	1.6541e-08	APX1, AT2G29500, AT4G12400, AT4G21830, ATFER1, AtGolS1, ATHSFA2, ATMPK6, ATMPK7, ATTRX3, CAT2, CAT3, DREB2A, EDS1, GI, HSP70, HSP70T-2, MEK1, MIPS2, NDPK2, RCD1, TCH2
16	9637	response to blue light	7.8728e-09	1.0144e-07	CRY1, CRY2, FKF1, GBF2, GI, IAA19, NPH3, NPH4, PHOT1, PHOT2, PHYA, PHYB, PKS1, PKS2, RPT2
17	9816	defense response to bacterium, incompatible interaction	1.4315e-08	1.8183e-07	ACD6, AGO4, AKR2, ATOSM34, CRK11, NDR1, NPR3, NPR4, PAD1, PAD4, PBS1, PBS3, RCD1, RIN4, SNC1, WRKY53
18	48583	regulation of response to stimulus	2.5936e-08	3.0968e-07	ABI1, ABI2, ATCDPK2, ATHB5, ATHB6, ATMPK6, CIPK15, COL3, CPK4, CUL4, DDB1A, DET1, ERA1, GAI, GI, GP_ALPHA_1, HY5, JAR1, MKS1, PKL, PRL1, SNI1, SNRK2.2, SPA1, SPY, STY1, SYP121, WRKY18, WRKY40, WRKY60
19	9735	response to cytokinin stimulus	5.6903e-08	6.291e-07	ACS5, ADA2B, AHP1, AHP2, ARR1, ARR10, ARR11, ARR16, ARR2, ARR3, ARR4, ARR5, ARR6, ARR7, ARR9, ATRR3, KNAT2, KNAT3, PAS1, RPN10, SPY, STP1
20	2245	response to wounding	7.9034e-08	8.5839e-07	ACT7, ADC2, ASA1, AT1G09400, AT2G26690, AT2G30020, AT2G34810, AT2G38870, AT4G05160, AT5G43580, AT5G53890, AT5G63380, ATAF2, ATCK1, ATHCHIB, ATMPK4, CORI3, HSP60-2, JAR1, LOX2, MEK1, NPR1, OPCL1, OPR1, OPR3, pal1, RHL41, RNS1, ROF1, SQE3, SUT2, TAT3
21	9737	response to abscisic acid stimulus	8.9053e-08	9.5506e-07	ABH1, ABI1, ABI2, ABI4, ABI5, ADC2, AHK2, ALDH3H1, ALDH7B4, ANNAT1, ANNAT4, AT2G32020, AT4G17260, AT4G21410, ATHB-12, ATHB-7, ATMYB86, CAT1, CIPK20, CIPK3, COR413-PM1, COR47, CORI3, CPK32, CPK6, CPL1, ELF3, ERA1, ETR1, FIB, GAI, GBF3, GORK, GRP-3, ICK1, LOS4, LTP3, P5CS2, RD26, RGA1, RPN10, SAL1, SAP18, SNRK2.2, TCH2, TT12
22	9639	response to red or far red light	1.7593e-07	1.8426e-06	AGO1, APRR9, ARR3, ARR4, ATEXPA1, ATGA2OX2, ATH1, ATHB-2, BIG, COL3, COP1, CP1, CR88, CRY1, CUL4, CYP83B1, DAG1, GA3OX1, GA3OX2, GAI, HY5, JAR1, OBP3, PHYA, PHYB, PHYD, PIF4, PIN1, PKS1, RGA1, SPA1, STO, ZTL
23	9723	response to ethylene stimulus	7.5566e-07	6.8353e-06	ACO2, ARF19, ARR2, ASA1, ASB1, AT1G05710, AT2G31730, AT5G19880, ATHCHIB, ATMPK6, ATMYB86, ATPRB1, ATRAB8A, ATRBOH_F, AUX1, CTR1, EBF1, EBF2, EIL1, EIR1, ETR1, GAI, GRP-3, KNAT2, KNAT5, NPH4, RCD1, RGA1, SAG12, TRP1
24	9751	response to salicylic acid stimulus	2.3309e-06	1.9692e-05	ACD6, AHBP-1B, AT1G60680, ATAF2, ATGSTU7, ATMPK4, ATMYB86, ATPRB1, CPK31, EDS1, GRP-3, NPR1, OBF5, OBP1, OPR1, PAD4, PBS3, SNC1, SYP121, TGA3, TRP1, UBQ10, UGT75B1, WAK1, WRKY18, WRKY40, WRKY60
25	48585	negative regulation of response to stimulus	5.2446e-06	4.1933e-05	ABI1, ABI2, ATHB6, CIPK15, CUL4, DDB1A, DET1, ERA1, GAI, PKL, SNI1, SPA1, SPY, STY1, SYP121
26	9991	response to extracellular stimulus	7.7078e-06	6.0283e-05	AGL44, AtATG8e, ATSERAT2;1, BGLU21, CAT1, CAT2, CAT3, COR413-PM1, GRH1, LPR1, LPR2, NIT3, PAP1, PR1, PUP1, RNS1, SAC8, SNF4, SUR1
27	9753	response to jasmonic acid stimulus	1.0087e-05	7.5748e-05	ADC2, AGB1, AT2G26690, AT2G34810, ATAF2, ATCUL1, ATMPK4, ATMPK6, ATMYB86, ATPRB1, COP9, CORI3, CYT1, GORK, JAR1, LOX2, MYB24, PAP1, RCD1, SQE3, SYP121, TAT3, TRP1, VSP1
28	31668	cellular response to extracellular stimulus	2.182e-05	0.00014747	AtATG8e, ATSERAT2;1, BGLU21, CAT1, CAT2, CAT3, COR413-PM1, GRH1, LPR1, LPR2, NIT3, PAP1, PUP1, RNS1, SNF4, SUR1
29	9642	response to light intensity	2.7683e-05	0.00018197	ABI2, ACT2, AT2G29500, AT4G12400, AtGolS1, ATHSFA2, CAO, COP1, FIB, HFR1, HSP70, HSP70T-2, MIPS2, SEP1, TCH2, TCH3, VAR2
30	51716	cellular response to stimulus	3.4233e-05	0.00021897	AtATG8e, ATSERAT2;1, BGLU21, CAT1, CAT2, CAT3, COR413-PM1, GRH1, LPR1, LPR2, NIT3, PAP1, PUP1, RNS1, SNF4, SUR1
31	10114	response to red light	3.709e-05	0.00023065	ARR3, ATEXPA1, ATGA2OX2, COL3, CP1, CYP83B1, GA3OX1, GA3OX2, PHYA, PHYB, PIF4, ZTL
32	9411	response to UV	5.2487e-05	0.00031758	ATMYB86, ATUBC2, BRI1, CPD, CYP83A1, DRT100, F3H, FAH1, HKL3, HY5, MKP1, NDPK2, PR5, UBQ3, UGT84A1, UVR8
33	2237	response to molecule of bacterial origin	0.00010159	0.00056328	AFB2, AFB3, GRH1, MEK1, RIN4, TIR1
34	10224	response to UV-B	0.00012831	0.00067391	ATMYB86, BRI1, CPD, F3H, FAH1, HKL3, HY5, PR5, UBQ3, UGT84A1, UVR8
35	9644	response to high light intensity	0.00015359	0.00079505	ABI2, ACT2, AT2G29500, AT4G12400, AtGolS1, ATHSFA2, CAO, FIB, HSP70, HSP70T-2, MIPS2, SEP1, VAR2
36	33554	cellular response to stress	0.00018884	0.00096356	AtATG8e, ATSERAT2;1, BGLU21, CAT1, CAT2, CAT3, COR413-PM1, LPR1, LPR2, NIT3, PAP1, PUP1, RNS1, SNF4
37	48545	response to steroid hormone stimulus	0.00048695	0.0022362	BAK1, BES1, BIN2, BRS1, BZR1, GRF6, GSK1
38	9585	red, far-red light phototransduction	0.00048695	0.0022362	ELF3, HFR1, JAR1, NDPK2, PIL6, PKS1, SPA1
39	9612	response to mechanical stimulus	0.0038407	0.013541	ACS6, CAM1, SNAP33, TCH2, TCH3
40	9615	response to virus	0.0049226	0.016572	AGO1, AT5G19880, AT5G45190, CDKC;1, EIF4E, EIF4G, HSC70-1, HSP70, MTHSC70-2, NHL3, YLS9
41	9746	response to hexose stimulus	0.0052472	0.017599	ABI4, AT1G76030, GP_ALPHA_1, HXK1, HXK2, PRL1, RPT5B
42	34284	response to monosaccharide stimulus	0.0052472	0.017599	ABI4, AT1G76030, GP_ALPHA_1, HXK1, HXK2, PRL1, RPT5B
